# Supplementary material for: A hybrid de novo assembly of the sea pansy (Renilla muelleri) genome
Source: Gigascience. 2019 Apr 3;8(4):giz026. doi: 10.1093/gigascience/giz026 (PMC6446218; doi:10.1093/gigascience/giz026)
Supplement: Supplement_Files.zip [file giz026_supplement_files.zip]

Archive with 6 entries (6 files):
- Jiang_SupplFile2.xml
- Jiang_SupplFile3.xlsx
- Jiang_SupplFile4.xlsx
- Jiang_SupplFile5.xlsx
- Jiang_suppltable_s1.docx
- Jiang_suppltable_s2.docx
