# Supplementary material for: A hybrid de novo assembly of the sea pansy (Renilla muelleri) genome
Source: Gigascience. 2019 Apr 3;8(4):giz026. doi: 10.1093/gigascience/giz026 (PMC6446218; doi:10.1093/gigascience/giz026)
Supplement: Supplement_Files.zip [file giz026_supplement_files.zip › Jiang_SupplFile3.xlsx]

## Sheet: blast.e10
Results of the blastp analysis (-evalue 1e-10 -seg yes -soft_masking true -lcase_maskin ) against the filtered protein models of Nematostella vectensis, in the tabular format (-outfmt 6). GO terms, KOG processes, and InterPro domains as annotated in the Joint Genome Institute Filtered Protein Model of Nematostella vectensis are included. Only the top gene to protein matches are included. All data…
Nvect_protein id	Renilla_gene id	Nvect_scaffold name	identity	length	mismatch	gapopen	qstart	qend	sub start	sub end	evalue	bit score	bioproc_gotermId	bioproc_goName	bioproc_goAcc	cellcomp_gotermId	cellcomp_goName	cellcomp_goAcc	molfuncton_goid	molfuncton_goname	molfuncton_goacc	cellproc_kogdefline	cellproc_kogclass	cellproc_kogid	storage_kogdefline	storage_kogclass	storage_kogid	metab_kogdefline	metab_kogclass	metab_kogid	poorchar_kogdefline	poorchar_kogclass	poorchar_kogid	iprdom_descrip	iprdom_descr2	iprdom_id
79992	g7495.t1	e_gw.2.21.1	35.05	1278	740	26	98	1311	102	1353	0	718	'de novo' IMP biosynthesis	3289	GO:0006189	#N/A	#N/A	#N/A	catalytic activity	1170	GO:0003824	#N/A	#N/A	#N/A	#N/A	#N/A	#N/A	Phosphoribosylformylglycinamidine synthase	Nucleotide transport and metabolism	KOG1907	#N/A	#N/A	#N/A	AIR synthase related protein	AIRS	PF00586
189113	g15604.t1	estExt_GenewiseH_1.C_1350112	73.19	1227	322	4	1	1221	138	1363	0	1892	'de novo' pyrimidine base biosynthesis	3307	GO:0006207	cytoplasm	2855	GO:0005737	catalytic activity	1170	GO:0003824	#N/A	#N/A	#N/A	#N/A	#N/A	#N/A	#N/A	#N/A	#N/A	Multifunctional pyrimidine synthesis protein CAD (includes carbamoyl-phophate synthetase, aspartate transcarbamylase, and glutamine amidotransferase)	General function prediction only	KOG0370	Glutamine amidotransferase class-I	GATASE	PR00096
189113	g12108.t1	estExt_GenewiseH_1.C_1350112	73.58	564	141	2	1	557	969	1531	0	872	'de novo' pyrimidine base biosynthesis	3307	GO:0006207	cytoplasm	2855	GO:0005737	catalytic activity	1170	GO:0003824	#N/A	#N/A	#N/A	#N/A	#N/A	#N/A	#N/A	#N/A	#N/A	Multifunctional pyrimidine synthesis protein CAD (includes carbamoyl-phophate synthetase, aspartate transcarbamylase, and glutamine amidotransferase)	General function prediction only	KOG0370	Glutamine amidotransferase class-I	GATASE	PR00096
189113	g108.t1	estExt_GenewiseH_1.C_1350112	34.81	1514	841	30	2	1437	4	1449	0	804	'de novo' pyrimidine base biosynthesis	3307	GO:0006207	cytoplasm	2855	GO:0005737	catalytic activity	1170	GO:0003824	#N/A	#N/A	#N/A	#N/A	#N/A	#N/A	#N/A	#N/A	#N/A	Multifunctional pyrimidine synthesis protein CAD (includes carbamoyl-phophate synthetase, aspartate transcarbamylase, and glutamine amidotransferase)	General function prediction only	KOG0370	Glutamine amidotransferase class-I	GATASE	PR00096
189113	g23652.t1	estExt_GenewiseH_1.C_1350112	69	300	93	0	527	826	1911	2210	8e-132	436	'de novo' pyrimidine base biosynthesis	3307	GO:0006207	cytoplasm	2855	GO:0005737	catalytic activity	1170	GO:0003824	#N/A	#N/A	#N/A	#N/A	#N/A	#N/A	#N/A	#N/A	#N/A	Multifunctional pyrimidine synthesis protein CAD (includes carbamoyl-phophate synthetase, aspartate transcarbamylase, and glutamine amidotransferase)	General function prediction only	KOG0370	Glutamine amidotransferase class-I	GATASE	PR00096
189113	g16249.t1	estExt_GenewiseH_1.C_1350112	52.91	327	99	2	1	325	1586	1859	2e-100	338	'de novo' pyrimidine base biosynthesis	3307	GO:0006207	cytoplasm	2855	GO:0005737	catalytic activity	1170	GO:0003824	#N/A	#N/A	#N/A	#N/A	#N/A	#N/A	#N/A	#N/A	#N/A	Multifunctional pyrimidine synthesis protein CAD (includes carbamoyl-phophate synthetase, aspartate transcarbamylase, and glutamine amidotransferase)	General function prediction only	KOG0370	Glutamine amidotransferase class-I	GATASE	PR00096
189113	g233.t1	estExt_GenewiseH_1.C_1350112	42.59	263	149	2	10	272	1946	2206	8e-66	225	'de novo' pyrimidine base biosynthesis	3307	GO:0006207	cytoplasm	2855	GO:0005737	catalytic activity	1170	GO:0003824	#N/A	#N/A	#N/A	#N/A	#N/A	#N/A	#N/A	#N/A	#N/A	Multifunctional pyrimidine synthesis protein CAD (includes carbamoyl-phophate synthetase, aspartate transcarbamylase, and glutamine amidotransferase)	General function prediction only	KOG0370	Glutamine amidotransferase class-I	GATASE	PR00096
189113	g231.t1	estExt_GenewiseH_1.C_1350112	31.48	359	216	11	35	386	1464	1799	5e-42	160	'de novo' pyrimidine base biosynthesis	3307	GO:0006207	cytoplasm	2855	GO:0005737	catalytic activity	1170	GO:0003824	#N/A	#N/A	#N/A	#N/A	#N/A	#N/A	#N/A	#N/A	#N/A	Multifunctional pyrimidine synthesis protein CAD (includes carbamoyl-phophate synthetase, aspartate transcarbamylase, and glutamine amidotransferase)	General function prediction only	KOG0370	Glutamine amidotransferase class-I	GATASE	PR00096
171857	g6297.t1	estExt_gwp.C_1920020	61.38	246	94	1	1	245	148	393	4e-102	305	'de novo' pyrimidine base biosynthesis	3307	GO:0006207	membrane	7826	GO:0016020	dihydroorotate dehydrogenase activity	1480	GO:0004152	#N/A	#N/A	#N/A	#N/A	#N/A	#N/A	Dihydroorotate dehydrogenase	Nucleotide transport and metabolism	KOG1436	#N/A	#N/A	#N/A	Dihydroorotate dehydrogenase	DHO_dh	PF01180
182282	g21944.t1	estExt_GenewiseH_1.C_360049	50.25	203	93	3	55	257	175	369	8e-68	217	'de novo' pyrimidine base biosynthesis	3307	GO:0006207	ornithine carbamoyltransferase complex	5943	GO:0009348	aspartate carbamoyltransferase activity	1401	GO:0004070	#N/A	#N/A	#N/A	#N/A	#N/A	#N/A	Ornithine carbamoyltransferase OTC/ARG3	Amino acid transport and metabolism	KOG1504	#N/A	#N/A	#N/A	Aspartate/ornithine carbamoyltransferase	AOTCASE	PR00100
182282	g8053.t1	estExt_GenewiseH_1.C_360049	38.06	310	182	5	8	309	50	357	8e-66	214	'de novo' pyrimidine base biosynthesis	3307	GO:0006207	ornithine carbamoyltransferase complex	5943	GO:0009348	aspartate carbamoyltransferase activity	1401	GO:0004070	#N/A	#N/A	#N/A	#N/A	#N/A	#N/A	Ornithine carbamoyltransferase OTC/ARG3	Amino acid transport and metabolism	KOG1504	#N/A	#N/A	#N/A	Aspartate/ornithine carbamoyltransferase	AOTCASE	PR00100
237598	g20390.t1	estExt_fgenesh1_kg.C_4190002	63.21	473	164	2	6	468	15	487	0	623	acetyl-CoA metabolism	3186	GO:0006084	#N/A	#N/A	#N/A	catalytic activity	1170	GO:0003824	#N/A	#N/A	#N/A	#N/A	#N/A	#N/A	Acetyl-CoA hydrolase	Energy production and conversion	KOG2828	#N/A	#N/A	#N/A	Acetyl-CoA hydrolase/transferase	AcetylCoA_hydro	PF02550
237598	g20389.t1	estExt_fgenesh1_kg.C_4190002	61.22	441	171	0	11	451	47	487	0	577	acetyl-CoA metabolism	3186	GO:0006084	#N/A	#N/A	#N/A	catalytic activity	1170	GO:0003824	#N/A	#N/A	#N/A	#N/A	#N/A	#N/A	Acetyl-CoA hydrolase	Energy production and conversion	KOG2828	#N/A	#N/A	#N/A	Acetyl-CoA hydrolase/transferase	AcetylCoA_hydro	PF02550
120697	g9611.t1	e_gw.173.12.1	60.26	468	172	3	12	476	12	468	0	574	acetyl-CoA metabolism	3186	GO:0006084	#N/A	#N/A	#N/A	hydroxymethylglutaryl-CoA synthase activity	1710	GO:0004421	#N/A	#N/A	#N/A	#N/A	#N/A	#N/A	Hydroxymethylglutaryl-CoA synthase	Lipid transport and metabolism	KOG1393	#N/A	#N/A	#N/A	Hydroxymethylglutaryl-coenzyme A synthase	HMG_CoA_synt	PF01154
120697	g1422.t1	e_gw.173.12.1	26.16	344	201	13	9	308	51	385	2e-17	83.2	acetyl-CoA metabolism	3186	GO:0006084	#N/A	#N/A	#N/A	hydroxymethylglutaryl-CoA synthase activity	1710	GO:0004421	#N/A	#N/A	#N/A	#N/A	#N/A	#N/A	Hydroxymethylglutaryl-CoA synthase	Lipid transport and metabolism	KOG1393	#N/A	#N/A	#N/A	Hydroxymethylglutaryl-coenzyme A synthase	HMG_CoA_synt	PF01154
242138	g15712.t1	estExt_fgenesh1_pg.C_570086	61.89	244	92	1	1	244	1	243	1e-114	334	actin cytoskeleton organization and biogenesis	10855	GO:0030036	F-actin capping protein complex	4932	GO:0008290	actin binding	1126	GO:0003779	F-actin capping protein, alpha subunit	Cytoskeleton	KOG0836	#N/A	#N/A	#N/A	#N/A	#N/A	#N/A	#N/A	#N/A	#N/A	F-actin capping protein, alpha subunit	sp_CAZ1_CHICK_P13127;	PD006960
181966	g22216.t1	estExt_GenewiseH_1.C_330038	82.43	239	42	0	1	239	32	270	2e-149	421	actin cytoskeleton organization and biogenesis	10855	GO:0030036	F-actin capping protein complex	4932	GO:0008290	actin binding	1126	GO:0003779	F-actin capping protein, beta subunit	Cytoskeleton	KOG3174	#N/A	#N/A	#N/A	#N/A	#N/A	#N/A	#N/A	#N/A	#N/A	F-actin capping protein, beta subunit	sp_Q8AVW7_XENLA_Q8AVW7;	PD008617
236559	g22867.t1	estExt_fgenesh1_kg.C_250007	89.29	168	18	0	1	168	1	168	3e-111	317	actin filament polymerization	10859	GO:0030041	cytoskeleton	2967	GO:0005856	#N/A	#N/A	#N/A	Actin-related protein Arp2/3 complex, subunit ARPC4	Cytoskeleton	KOG1876	#N/A	#N/A	#N/A	#N/A	#N/A	#N/A	#N/A	#N/A	#N/A	ARP23 complex 20 kDa subunit	ARPC4	PF05856
189992	g9639.t1	estExt_GenewiseH_1.C_1570033	61.93	1027	324	9	1	1027	1	960	0	1273	alanyl-tRNA aminoacylation	3509	GO:0006419	#N/A	#N/A	#N/A	alanine-tRNA ligase activity	2075	GO:0004813	#N/A	#N/A	#N/A	Alanyl-tRNA synthetase	Translation, ribosomal structure and biogenesis	KOG0188	#N/A	#N/A	#N/A	#N/A	#N/A	#N/A	Alanyl-tRNA synthetase, class IIc	TRNASYNTHALA	PR00980
189992	g1431.t1	estExt_GenewiseH_1.C_1570033	32.23	515	283	12	395	851	3	509	2e-60	222	alanyl-tRNA aminoacylation	3509	GO:0006419	#N/A	#N/A	#N/A	alanine-tRNA ligase activity	2075	GO:0004813	#N/A	#N/A	#N/A	Alanyl-tRNA synthetase	Translation, ribosomal structure and biogenesis	KOG0188	#N/A	#N/A	#N/A	#N/A	#N/A	#N/A	Alanyl-tRNA synthetase, class IIc	TRNASYNTHALA	PR00980
189992	g10896.t1	estExt_GenewiseH_1.C_1570033	67.52	117	38	0	1	117	640	756	8e-46	169	alanyl-tRNA aminoacylation	3509	GO:0006419	#N/A	#N/A	#N/A	alanine-tRNA ligase activity	2075	GO:0004813	#N/A	#N/A	#N/A	Alanyl-tRNA synthetase	Translation, ribosomal structure and biogenesis	KOG0188	#N/A	#N/A	#N/A	#N/A	#N/A	#N/A	Alanyl-tRNA synthetase, class IIc	TRNASYNTHALA	PR00980
158880	g3451.t1	estExt_gwp.C_50423	34.6	367	137	8	1	264	1	367	3e-56	188	alanyl-tRNA aminoacylation	3509	GO:0006419	#N/A	#N/A	#N/A	alanine-tRNA ligase activity	2075	GO:0004813	#N/A	#N/A	#N/A	#N/A	#N/A	#N/A	#N/A	#N/A	#N/A	Predicted metal-dependent hydrolase, contains AlaS domain	General function prediction only	KOG2105	Alanyl-transfer RNA synthetase	AA_TRNA_LIGASE_II_ALA	PS50860
225948	g12139.t1	fgenesh1_pg.scaffold_15029000001	42.61	291	155	5	68	349	7	294	3e-67	229	amino acid biosynthesis	5268	GO:0008652	#N/A	#N/A	#N/A	homoserine dehydrogenase activity	1701	GO:0004412	#N/A	#N/A	#N/A	#N/A	#N/A	#N/A	Homoserine dehydrogenase	Amino acid transport and metabolism	KOG0455	#N/A	#N/A	#N/A	Acetolactate synthase, small subunit	sp_ILVN_ECOLI_P08143;	PD002844
157567	g12126.t1	e_gw.17957.3.1	30.79	341	168	13	27	339	1	301	3e-27	109	amino acid metabolism	3599	GO:0006520	cytoplasm	2855	GO:0005737	oxidoreductase activity, acting on the aldehyde or oxo group of donors, NAD or NADP as acceptor	8358	GO:0016620	#N/A	#N/A	#N/A	#N/A	#N/A	#N/A	Aspartate-semialdehyde dehydrogenase	Amino acid transport and metabolism	KOG4777	#N/A	#N/A	#N/A	Semialdehyde dehydrogenase	Semialdhyde_dh	PF01118
157567	g12446.t1	e_gw.17957.3.1	30.79	341	168	13	27	339	1	301	3e-27	109	amino acid metabolism	3599	GO:0006520	cytoplasm	2855	GO:0005737	oxidoreductase activity, acting on the aldehyde or oxo group of donors, NAD or NADP as acceptor	8358	GO:0016620	#N/A	#N/A	#N/A	#N/A	#N/A	#N/A	Aspartate-semialdehyde dehydrogenase	Amino acid transport and metabolism	KOG4777	#N/A	#N/A	#N/A	Semialdehyde dehydrogenase	Semialdhyde_dh	PF01118
83566	g11264.t1	e_gw.7.56.1	51.65	544	260	3	34	575	4	546	0	610	amino acid metabolism	3599	GO:0006520	#N/A	#N/A	#N/A	asparaginase activity	1398	GO:0004067	#N/A	#N/A	#N/A	#N/A	#N/A	#N/A	Asparaginase	Amino acid transport and metabolism	KOG0503	#N/A	#N/A	#N/A	Asparaginase/glutaminase	sp_Q9W4N6_DROME_Q9W4N6;	PD003221
220800	g4188.t1	fgenesh1_pg.scaffold_582000006	33.23	936	507	22	612	1512	24	876	2e-146	484	amino acid metabolism	3599	GO:0006520	#N/A	#N/A	#N/A	carboxy-lyase activity	8558	GO:0016831	#N/A	#N/A	#N/A	#N/A	#N/A	#N/A	Glutamate decarboxylase and related proteins	Amino acid transport and metabolism	KOG0629	#N/A	#N/A	#N/A	Pyridoxal-dependent decarboxylase	Pyridoxal_deC	PF00282
159899	g7316.t1	estExt_gwp.C_110043	64.63	574	199	4	5	576	2	573	0	786	amino acid metabolism	3599	GO:0006520	#N/A	#N/A	#N/A	carboxy-lyase activity	8558	GO:0016831	#N/A	#N/A	#N/A	#N/A	#N/A	#N/A	Glutamate decarboxylase/sphingosine phosphate lyase	Amino acid transport and metabolism	KOG1383	#N/A	#N/A	#N/A	Pyridoxal-dependent decarboxylase	Pyridoxal_deC	PF00282
159899	g12228.t1	estExt_gwp.C_110043	52.59	251	86	1	1	218	326	576	1e-89	278	amino acid metabolism	3599	GO:0006520	#N/A	#N/A	#N/A	carboxy-lyase activity	8558	GO:0016831	#N/A	#N/A	#N/A	#N/A	#N/A	#N/A	Glutamate decarboxylase/sphingosine phosphate lyase	Amino acid transport and metabolism	KOG1383	#N/A	#N/A	#N/A	Pyridoxal-dependent decarboxylase	Pyridoxal_deC	PF00282
159899	g14688.t1	estExt_gwp.C_110043	56.41	78	32	2	186	263	228	303	1e-22	97.1	amino acid metabolism	3599	GO:0006520	#N/A	#N/A	#N/A	carboxy-lyase activity	8558	GO:0016831	#N/A	#N/A	#N/A	#N/A	#N/A	#N/A	Glutamate decarboxylase/sphingosine phosphate lyase	Amino acid transport and metabolism	KOG1383	#N/A	#N/A	#N/A	Pyridoxal-dependent decarboxylase	Pyridoxal_deC	PF00282
240973	g2762.t1	estExt_fgenesh1_pg.C_370132	33.81	562	342	7	3	544	29	580	8e-100	317	amino acid metabolism	3599	GO:0006520	#N/A	#N/A	#N/A	carboxy-lyase activity	8558	GO:0016831	#N/A	#N/A	#N/A	#N/A	#N/A	#N/A	#N/A	#N/A	#N/A	#N/A	#N/A	#N/A	Cyclin-like F-box	F-box	PF00646
184363	g7845.t1	estExt_GenewiseH_1.C_570067	55.67	388	113	4	1	330	9	395	2e-152	437	amino acid metabolism	3599	GO:0006520	#N/A	#N/A	#N/A	cystathionine gamma-lyase activity	1451	GO:0004123	#N/A	#N/A	#N/A	#N/A	#N/A	#N/A	Cystathionine beta-lyases/cystathionine gamma-synthases	Amino acid transport and metabolism	KOG0053	#N/A	#N/A	#N/A	Cys/Met metabolism pyridoxal-phosphate-dependent enzymes	Cys_Met_Meta_PP	PF01053
184363	g210.t1	estExt_GenewiseH_1.C_570067	33.18	428	233	10	6	429	15	393	8e-63	210	amino acid metabolism	3599	GO:0006520	#N/A	#N/A	#N/A	cystathionine gamma-lyase activity	1451	GO:0004123	#N/A	#N/A	#N/A	#N/A	#N/A	#N/A	Cystathionine beta-lyases/cystathionine gamma-synthases	Amino acid transport and metabolism	KOG0053	#N/A	#N/A	#N/A	Cys/Met metabolism pyridoxal-phosphate-dependent enzymes	Cys_Met_Meta_PP	PF01053
184363	g2370.t1	estExt_GenewiseH_1.C_570067	33.02	421	234	10	3	418	15	392	2e-61	207	amino acid metabolism	3599	GO:0006520	#N/A	#N/A	#N/A	cystathionine gamma-lyase activity	1451	GO:0004123	#N/A	#N/A	#N/A	#N/A	#N/A	#N/A	Cystathionine beta-lyases/cystathionine gamma-synthases	Amino acid transport and metabolism	KOG0053	#N/A	#N/A	#N/A	Cys/Met metabolism pyridoxal-phosphate-dependent enzymes	Cys_Met_Meta_PP	PF01053
184363	g2959.t1	estExt_GenewiseH_1.C_570067	38.01	271	166	2	1	270	126	395	9e-58	192	amino acid metabolism	3599	GO:0006520	#N/A	#N/A	#N/A	cystathionine gamma-lyase activity	1451	GO:0004123	#N/A	#N/A	#N/A	#N/A	#N/A	#N/A	Cystathionine beta-lyases/cystathionine gamma-synthases	Amino acid transport and metabolism	KOG0053	#N/A	#N/A	#N/A	Cys/Met metabolism pyridoxal-phosphate-dependent enzymes	Cys_Met_Meta_PP	PF01053
35184	g4039.t1	gw.43.143.1	50.81	248	116	1	29	276	10	251	4e-82	253	amino acid metabolism	3599	GO:0006520	#N/A	#N/A	#N/A	deoxyribonuclease activity	1822	GO:0004536	#N/A	#N/A	#N/A	#N/A	#N/A	#N/A	#N/A	#N/A	#N/A	#N/A	#N/A	#N/A	Deoxyribonuclease I	DNASEI	PR00130
243194	g21074.t1	estExt_fgenesh1_pg.C_810050	67.86	532	148	3	12	533	5	523	0	739	amino acid metabolism	3599	GO:0006520	#N/A	#N/A	#N/A	oxidoreductase activity	8235	GO:0016491	#N/A	#N/A	#N/A	#N/A	#N/A	#N/A	Glutamate/leucine/phenylalanine/valine dehydrogenases	Amino acid transport and metabolism	KOG2250	#N/A	#N/A	#N/A	Glu/Leu/Phe/Val dehydrogenase	GLFDHDRGNASE	PR00082
86861	g10483.t1	e_gw.14.28.1	61.4	228	65	1	113	340	201	405	6e-92	283	amino acid metabolism	3599	GO:0006520	#N/A	#N/A	#N/A	transaminase activity	5118	GO:0008483	#N/A	#N/A	#N/A	#N/A	#N/A	#N/A	Aspartate aminotransferase/Glutamic oxaloacetic transaminase AAT1/GOT2	Amino acid transport and metabolism	KOG1411	#N/A	#N/A	#N/A	Aspartate/other aminotransferase	TRANSAMINASE	PR00799
86861	g10486.t1	e_gw.14.28.1	51.15	217	80	2	2	195	9	222	3e-76	237	amino acid metabolism	3599	GO:0006520	#N/A	#N/A	#N/A	transaminase activity	5118	GO:0008483	#N/A	#N/A	#N/A	#N/A	#N/A	#N/A	Aspartate aminotransferase/Glutamic oxaloacetic transaminase AAT1/GOT2	Amino acid transport and metabolism	KOG1411	#N/A	#N/A	#N/A	Aspartate/other aminotransferase	TRANSAMINASE	PR00799
246662	g19984.t1	estExt_fgenesh1_pg.C_2320014	55.25	362	159	1	2	360	3	364	3e-144	432	amino acid metabolism	3599	GO:0006520	#N/A	#N/A	#N/A	transaminase activity	5118	GO:0008483	#N/A	#N/A	#N/A	#N/A	#N/A	#N/A	Aspartate aminotransferase/Glutamic oxaloacetic transaminase AAT2/GOT1	Amino acid transport and metabolism	KOG1412	#N/A	#N/A	#N/A	Aspartate/other aminotransferase	TRANSAMINASE	PR00799
80232	g11230.t1	e_gw.2.122.1	41.75	285	156	4	2	282	127	405	2e-68	221	amino acid transport	3929	GO:0006865	extracellular region	2700	GO:0005576	hormone activity	2418	GO:0005179	#N/A	#N/A	#N/A	#N/A	#N/A	#N/A	Amino acid transporters	Amino acid transport and metabolism	KOG1304	#N/A	#N/A	#N/A	Amino acid/polyamine transporter II	Aa_trans	PF01490
248694	g430.t1	estExt_fgenesh1_pg.C_13900004	38.57	223	102	5	41	231	55	274	4e-42	152	amino acid transport	3929	GO:0006865	membrane	7826	GO:0016020	amino acid-polyamine transporter activity	2494	GO:0005279	G protein beta subunit-like protein	Signal transduction mechanisms	KOG0279	#N/A	#N/A	#N/A	#N/A	#N/A	#N/A	#N/A	#N/A	#N/A	G-protein beta WD-40 repeat	sp_IF32_SCHPO_P79083;	PD000018
22306	g19771.t1	gw.83.31.1	49.25	402	192	3	181	578	1	394	1e-133	399	amino acid transport	3929	GO:0006865	membrane	7826	GO:0016020	amino acid-polyamine transporter activity	2494	GO:0005279	Vesicular inhibitory amino acid transporter	Signal transduction mechanisms	KOG4303	#N/A	#N/A	#N/A	Vesicular inhibitory amino acid transporter	Amino acid transport and metabolism	KOG4303	#N/A	#N/A	#N/A	Amino acid/polyamine transporter II	Aa_trans	PF01490
214632	g14362.t1	fgenesh1_pg.scaffold_205000029	44.23	407	219	4	48	449	20	423	3e-116	351	amino acid transport	3929	GO:0006865	membrane	7826	GO:0016020	amino acid-polyamine transporter activity	2494	GO:0005279	Vesicular inhibitory amino acid transporter	Signal transduction mechanisms	KOG4303	#N/A	#N/A	#N/A	Vesicular inhibitory amino acid transporter	Amino acid transport and metabolism	KOG4303	#N/A	#N/A	#N/A	Amino acid/polyamine transporter II	Aa_trans	PF01490
214632	g2117.t1	fgenesh1_pg.scaffold_205000029	25	436	289	12	4	421	6	421	5e-23	99.8	amino acid transport	3929	GO:0006865	membrane	7826	GO:0016020	amino acid-polyamine transporter activity	2494	GO:0005279	Vesicular inhibitory amino acid transporter	Signal transduction mechanisms	KOG4303	#N/A	#N/A	#N/A	Vesicular inhibitory amino acid transporter	Amino acid transport and metabolism	KOG4303	#N/A	#N/A	#N/A	Amino acid/polyamine transporter II	Aa_trans	PF01490
83628	g20300.t1	e_gw.8.73.1	44.75	181	93	2	115	294	185	359	2e-43	160	amino acid transport	3929	GO:0006865	membrane	7826	GO:0016020	amino acid-polyamine transporter activity	2494	GO:0005279	#N/A	#N/A	#N/A	#N/A	#N/A	#N/A	Amino acid transporter protein	Amino acid transport and metabolism	KOG1305	#N/A	#N/A	#N/A	Amino acid/polyamine transporter II	Aa_trans	PF01490
35272	g2721.t1	gw.11.144.1	64.94	308	100	2	110	417	1	300	1e-135	400	amino acid transport	3929	GO:0006865	membrane	7826	GO:0016020	amino acid-polyamine transporter activity	2494	GO:0005279	#N/A	#N/A	#N/A	#N/A	#N/A	#N/A	Amino acid transporters	Amino acid transport and metabolism	KOG1286	#N/A	#N/A	#N/A	Amino acid permease-associated region	AA_permease	PF00324
102562	g2772.t1	e_gw.65.42.1	48.32	596	173	10	33	507	1	582	2e-169	533	amino acid transport	3929	GO:0006865	membrane	7826	GO:0016020	amino acid-polyamine transporter activity	2494	GO:0005279	#N/A	#N/A	#N/A	#N/A	#N/A	#N/A	Amino acid transporters	Amino acid transport and metabolism	KOG1288	#N/A	#N/A	#N/A	Amino acid permease-associated region	AA_permease	PF00324
124585	g20889.t1	e_gw.212.46.1	58.53	381	153	3	78	453	1	381	5e-139	420	amino acid transport	3929	GO:0006865	membrane	7826	GO:0016020	amino acid-polyamine transporter activity	2494	GO:0005279	#N/A	#N/A	#N/A	#N/A	#N/A	#N/A	Amino acid transporters	Amino acid transport and metabolism	KOG1286	#N/A	#N/A	#N/A	Amino acid permease-associated region	AA_permease	PF00324
167234	g7546.t1	estExt_gwp.C_840164	50.7	142	68	1	14	155	31	170	8e-42	147	amino acid transport	3929	GO:0006865	membrane	7826	GO:0016020	amino acid-polyamine transporter activity	2494	GO:0005279	#N/A	#N/A	#N/A	#N/A	#N/A	#N/A	Amino acid transporters	Amino acid transport and metabolism	KOG1287	#N/A	#N/A	#N/A	Amino acid permease-associated region	AA_permease	PF00324
167234	g17065.t1	estExt_gwp.C_840164	49.3	142	70	1	14	155	31	170	4e-41	145	amino acid transport	3929	GO:0006865	membrane	7826	GO:0016020	amino acid-polyamine transporter activity	2494	GO:0005279	#N/A	#N/A	#N/A	#N/A	#N/A	#N/A	Amino acid transporters	Amino acid transport and metabolism	KOG1287	#N/A	#N/A	#N/A	Amino acid permease-associated region	AA_permease	PF00324
185303	g7541.t1	estExt_GenewiseH_1.C_690037	55.12	459	199	3	42	496	1	456	4e-180	517	amino acid transport	3929	GO:0006865	membrane	7826	GO:0016020	amino acid-polyamine transporter activity	2494	GO:0005279	#N/A	#N/A	#N/A	#N/A	#N/A	#N/A	Amino acid transporters	Amino acid transport and metabolism	KOG1287	#N/A	#N/A	#N/A	Amino acid permease-associated region	AA_permease	PF00324
185303	g7542.t1	estExt_GenewiseH_1.C_690037	57.67	378	154	2	50	423	1	376	4e-163	472	amino acid transport	3929	GO:0006865	membrane	7826	GO:0016020	amino acid-polyamine transporter activity	2494	GO:0005279	#N/A	#N/A	#N/A	#N/A	#N/A	#N/A	Amino acid transporters	Amino acid transport and metabolism	KOG1287	#N/A	#N/A	#N/A	Amino acid permease-associated region	AA_permease	PF00324
229428	g17066.t1	fgenesh1_pm.scaffold_75000018	51.6	343	163	2	10	352	28	367	6e-126	375	amino acid transport	3929	GO:0006865	membrane	7826	GO:0016020	amino acid-polyamine transporter activity	2494	GO:0005279	#N/A	#N/A	#N/A	#N/A	#N/A	#N/A	Amino acid transporters	Amino acid transport and metabolism	KOG1287	#N/A	#N/A	#N/A	Amino acid permease-associated region	AA_permease	PF00324
229428	g7547.t1	fgenesh1_pm.scaffold_75000018	51.26	277	132	2	10	286	28	301	1e-97	300	amino acid transport	3929	GO:0006865	membrane	7826	GO:0016020	amino acid-polyamine transporter activity	2494	GO:0005279	#N/A	#N/A	#N/A	#N/A	#N/A	#N/A	Amino acid transporters	Amino acid transport and metabolism	KOG1287	#N/A	#N/A	#N/A	Amino acid permease-associated region	AA_permease	PF00324
229428	g7545.t1	fgenesh1_pm.scaffold_75000018	54.05	148	65	3	3	149	25	170	9e-46	158	amino acid transport	3929	GO:0006865	membrane	7826	GO:0016020	amino acid-polyamine transporter activity	2494	GO:0005279	#N/A	#N/A	#N/A	#N/A	#N/A	#N/A	Amino acid transporters	Amino acid transport and metabolism	KOG1287	#N/A	#N/A	#N/A	Amino acid permease-associated region	AA_permease	PF00324
229428	g2405.t1	fgenesh1_pm.scaffold_75000018	25.72	381	253	14	1	356	34	409	5e-16	80.5	amino acid transport	3929	GO:0006865	membrane	7826	GO:0016020	amino acid-polyamine transporter activity	2494	GO:0005279	#N/A	#N/A	#N/A	#N/A	#N/A	#N/A	Amino acid transporters	Amino acid transport and metabolism	KOG1287	#N/A	#N/A	#N/A	Amino acid permease-associated region	AA_permease	PF00324
232624	g16220.t1	fgsh_est.C_scaffold_65000002	28.11	594	383	10	10	586	12	578	3e-65	226	amino acid transport	3929	GO:0006865	membrane	7826	GO:0016020	amino acid-polyamine transporter activity	2494	GO:0005279	#N/A	#N/A	#N/A	#N/A	#N/A	#N/A	Amino acid transporters	Amino acid transport and metabolism	KOG1286	#N/A	#N/A	#N/A	Amino acid permease-associated region	AA_permease	PF00324
232624	g16221.t1	fgsh_est.C_scaffold_65000002	28.2	571	382	8	9	560	13	574	3e-63	219	amino acid transport	3929	GO:0006865	membrane	7826	GO:0016020	amino acid-polyamine transporter activity	2494	GO:0005279	#N/A	#N/A	#N/A	#N/A	#N/A	#N/A	Amino acid transporters	Amino acid transport and metabolism	KOG1286	#N/A	#N/A	#N/A	Amino acid permease-associated region	AA_permease	PF00324
118574	g9112.t1	e_gw.154.77.1	40.92	303	153	5	3	282	64	363	5e-67	220	amino acid transport	3929	GO:0006865	membrane	7826	GO:0016020	amino acid-polyamine transporter activity	2494	GO:0005279	#N/A	#N/A	#N/A	#N/A	#N/A	#N/A	Amino acid transporters	Amino acid transport and metabolism	KOG1304	#N/A	#N/A	#N/A	Amino acid/polyamine transporter II	Aa_trans	PF01490
239583	g6431.t1	estExt_fgenesh1_pg.C_160158	31.97	269	172	4	2	266	14	275	1e-42	153	amino acid transport	3929	GO:0006865	membrane	7826	GO:0016020	amino acid-polyamine transporter activity	2494	GO:0005279	#N/A	#N/A	#N/A	#N/A	#N/A	#N/A	Amino acid transporters	Amino acid transport and metabolism	KOG1304	#N/A	#N/A	#N/A	Amino acid/polyamine transporter II	Aa_trans	PF01490
239583	g12843.t1	estExt_fgenesh1_pg.C_160158	33.11	148	98	1	307	454	125	271	9e-20	91.3	amino acid transport	3929	GO:0006865	membrane	7826	GO:0016020	amino acid-polyamine transporter activity	2494	GO:0005279	#N/A	#N/A	#N/A	#N/A	#N/A	#N/A	Amino acid transporters	Amino acid transport and metabolism	KOG1304	#N/A	#N/A	#N/A	Amino acid/polyamine transporter II	Aa_trans	PF01490
246035	g2795.t1	estExt_fgenesh1_pg.C_1920037	52.06	872	312	13	148	960	66	890	0	860	amino acid transport	3929	GO:0006865	membrane	7826	GO:0016020	amino acid-polyamine transporter activity	2494	GO:0005279	#N/A	#N/A	#N/A	#N/A	#N/A	#N/A	K+/Cl- cotransporter KCC1 and related transporters	Inorganic ion transport and metabolism	KOG2082	#N/A	#N/A	#N/A	Amino acid permease-associated region	AA_permease	PF00324
89298	g13384.t1	e_gw.21.170.1	71.08	332	93	2	65	394	1	331	3e-162	476	amino acid transport	3929	GO:0006865	membrane	7826	GO:0016020	amino acid-polyamine transporter activity	2494	GO:0005279	#N/A	#N/A	#N/A	#N/A	#N/A	#N/A	Na+/K+ symporter	Inorganic ion transport and metabolism	KOG2083	#N/A	#N/A	#N/A	Amino acid permease-associated region	AA_permease	PF00324
89298	g13386.t1	e_gw.21.170.1	37.79	299	136	10	1	265	386	668	1e-46	166	amino acid transport	3929	GO:0006865	membrane	7826	GO:0016020	amino acid-polyamine transporter activity	2494	GO:0005279	#N/A	#N/A	#N/A	#N/A	#N/A	#N/A	Na+/K+ symporter	Inorganic ion transport and metabolism	KOG2083	#N/A	#N/A	#N/A	Amino acid permease-associated region	AA_permease	PF00324
238013	g9342.t1	estExt_fgenesh1_pg.C_30032	52.05	803	317	12	138	893	137	918	0	815	amino acid transport	3929	GO:0006865	membrane	7826	GO:0016020	amino acid-polyamine transporter activity	2494	GO:0005279	#N/A	#N/A	#N/A	#N/A	#N/A	#N/A	Na+/K+ symporter	Inorganic ion transport and metabolism	KOG2083	#N/A	#N/A	#N/A	Amino acid permease-associated region	AA_permease	PF00324
238013	g9343.t1	estExt_fgenesh1_pg.C_30032	49.39	816	349	12	119	912	137	910	0	792	amino acid transport	3929	GO:0006865	membrane	7826	GO:0016020	amino acid-polyamine transporter activity	2494	GO:0005279	#N/A	#N/A	#N/A	#N/A	#N/A	#N/A	Na+/K+ symporter	Inorganic ion transport and metabolism	KOG2083	#N/A	#N/A	#N/A	Amino acid permease-associated region	AA_permease	PF00324
122626	g5624.t1	e_gw.191.11.1	55.39	204	86	3	1	203	284	483	2e-74	235	amino acid transport	3929	GO:0006865	membrane	7826	GO:0016020	amino acid-polyamine transporter activity	2494	GO:0005279	#N/A	#N/A	#N/A	#N/A	#N/A	#N/A	#N/A	#N/A	#N/A	Predicted amino acid transporter	General function prediction only	KOG3832	Amino acid/polyamine transporter II	AROMATIC_AA_PERM_2	PS50286
161623	g9625.t1	estExt_gwp.C_230044	72.93	133	34	1	1	131	200	332	2e-63	200	anion transport	3888	GO:0006820	membrane	7826	GO:0016020	ATP binding	2653	GO:0005524	#N/A	#N/A	#N/A	#N/A	#N/A	#N/A	Putative arsenite-translocating ATPase	Inorganic ion transport and metabolism	KOG2825	#N/A	#N/A	#N/A	Anion-transporting ATPase	ArsA_ATPase	PF02374
161623	g1596.t1	estExt_gwp.C_230044	75	112	25	1	1	109	1	112	9e-44	148	anion transport	3888	GO:0006820	membrane	7826	GO:0016020	ATP binding	2653	GO:0005524	#N/A	#N/A	#N/A	#N/A	#N/A	#N/A	Putative arsenite-translocating ATPase	Inorganic ion transport and metabolism	KOG2825	#N/A	#N/A	#N/A	Anion-transporting ATPase	ArsA_ATPase	PF02374
91031	g85.t1	e_gw.26.55.1	50.31	960	396	17	305	1242	1	901	0	936	anion transport	3888	GO:0006820	membrane	7826	GO:0016020	inorganic anion exchanger activity	2599	GO:0005452	#N/A	#N/A	#N/A	#N/A	#N/A	#N/A	Na+-independent Cl/HCO3 exchanger AE1 and related transporters (SLC4 family)	Inorganic ion transport and metabolism	KOG1172	#N/A	#N/A	#N/A	Anion exchange protein	ANIONEXCHNGR	PR00165
91031	g6317.t1	e_gw.26.55.1	27.22	1003	525	20	65	1015	53	902	7e-106	355	anion transport	3888	GO:0006820	membrane	7826	GO:0016020	inorganic anion exchanger activity	2599	GO:0005452	#N/A	#N/A	#N/A	#N/A	#N/A	#N/A	Na+-independent Cl/HCO3 exchanger AE1 and related transporters (SLC4 family)	Inorganic ion transport and metabolism	KOG1172	#N/A	#N/A	#N/A	Anion exchange protein	ANIONEXCHNGR	PR00165
91031	g6318.t1	e_gw.26.55.1	35.19	557	325	9	515	1057	370	904	1e-96	330	anion transport	3888	GO:0006820	membrane	7826	GO:0016020	inorganic anion exchanger activity	2599	GO:0005452	#N/A	#N/A	#N/A	#N/A	#N/A	#N/A	Na+-independent Cl/HCO3 exchanger AE1 and related transporters (SLC4 family)	Inorganic ion transport and metabolism	KOG1172	#N/A	#N/A	#N/A	Anion exchange protein	ANIONEXCHNGR	PR00165
10373	g12863.t1	gw.174.1.1	51.17	1028	400	16	65	1032	1	986	0	975	anion transport	3888	GO:0006820	membrane	7826	GO:0016020	inorganic anion exchanger activity	2599	GO:0005452	#N/A	#N/A	#N/A	#N/A	#N/A	#N/A	Na+-independent Cl/HCO3 exchanger AE1 and related transporters (SLC4 family)	Inorganic ion transport and metabolism	KOG1172	#N/A	#N/A	#N/A	HCO3- transporter, eukaryote	HCO3TRNSPORT	PR01231
10373	g16720.t1	gw.174.1.1	56.73	795	294	10	1	760	266	1045	0	877	anion transport	3888	GO:0006820	membrane	7826	GO:0016020	inorganic anion exchanger activity	2599	GO:0005452	#N/A	#N/A	#N/A	#N/A	#N/A	#N/A	Na+-independent Cl/HCO3 exchanger AE1 and related transporters (SLC4 family)	Inorganic ion transport and metabolism	KOG1172	#N/A	#N/A	#N/A	HCO3- transporter, eukaryote	HCO3TRNSPORT	PR01231
135965	g22781.t1	e_gw.365.4.1	48.49	893	425	11	29	905	15	888	0	825	anion transport	3888	GO:0006820	membrane	7826	GO:0016020	inorganic anion exchanger activity	2599	GO:0005452	#N/A	#N/A	#N/A	#N/A	#N/A	#N/A	Na+-independent Cl/HCO3 exchanger AE1 and related transporters (SLC4 family)	Inorganic ion transport and metabolism	KOG1172	#N/A	#N/A	#N/A	HCO3- transporter, eukaryote	HCO3TRNSPORT	PR01231
243212	g10492.t1	estExt_fgenesh1_pg.C_820032	66.9	284	93	1	106	389	47	329	1e-142	412	anion transport	3888	GO:0006820	mitochondrial outer membrane	2858	GO:0005741	voltage-gated ion-selective channel activity	4950	GO:0008308	Translocase of outer mitochondrial membrane complex, subunit TOM40	Intracellular trafficking, secretion, and vesicular transport	KOG3296	#N/A	#N/A	#N/A	#N/A	#N/A	#N/A	#N/A	#N/A	#N/A	Porin, eukaryotic type	Porin_3	PF01459
243212	g15305.t1	estExt_fgenesh1_pg.C_820032	68.66	67	21	0	106	172	47	113	3e-27	105	anion transport	3888	GO:0006820	mitochondrial outer membrane	2858	GO:0005741	voltage-gated ion-selective channel activity	4950	GO:0008308	Translocase of outer mitochondrial membrane complex, subunit TOM40	Intracellular trafficking, secretion, and vesicular transport	KOG3296	#N/A	#N/A	#N/A	#N/A	#N/A	#N/A	#N/A	#N/A	#N/A	Porin, eukaryotic type	Porin_3	PF01459
194326	g21088.t1	estExt_GenewiseH_1.C_3610026	54.09	281	129	0	3	283	2	282	1e-110	330	anion transport	3888	GO:0006820	mitochondrial outer membrane	2858	GO:0005741	voltage-gated ion-selective channel activity	4950	GO:0008308	#N/A	#N/A	#N/A	#N/A	#N/A	#N/A	Porin/voltage-dependent anion-selective channel protein	Inorganic ion transport and metabolism	KOG3126	#N/A	#N/A	#N/A	Porin, eukaryotic type	EUKARYTPORIN	PR00185
248420	g22590.t1	estExt_fgenesh1_pg.C_5530007	28.9	346	189	9	252	560	7	332	3e-36	138	anti-apoptosis	3974	GO:0006916	intracellular	2746	GO:0005622	ubiquitin-protein ligase activity	2103	GO:0004842	#N/A	#N/A	#N/A	#N/A	#N/A	#N/A	Apoptosis inhibitor IAP1 and related BIR domain proteins	Cell cycle control, cell division, chromosome partitioning	KOG1101	Apoptosis inhibitor IAP1 and related BIR domain proteins	General function prediction only	KOG1101	Baculovirus inhibitor of apoptosis protein repeat (BIR)	BIR	PF00653
245886	g15790.t1	estExt_fgenesh1_pg.C_1820034	35.06	271	130	7	1	270	1	226	3e-49	168	anti-apoptosis	3974	GO:0006916	intracellular	2746	GO:0005622	#N/A	#N/A	#N/A	#N/A	#N/A	#N/A	#N/A	#N/A	#N/A	Apoptosis inhibitor IAP1 and related BIR domain proteins	Cell cycle control, cell division, chromosome partitioning	KOG1101	Apoptosis inhibitor IAP1 and related BIR domain proteins	General function prediction only	KOG1101	Baculovirus inhibitor of apoptosis protein repeat (BIR)	BIR	PF00653
245886	g12422.t1	estExt_fgenesh1_pg.C_1820034	36.03	247	121	6	1	246	1	211	3e-48	166	anti-apoptosis	3974	GO:0006916	intracellular	2746	GO:0005622	#N/A	#N/A	#N/A	#N/A	#N/A	#N/A	#N/A	#N/A	#N/A	Apoptosis inhibitor IAP1 and related BIR domain proteins	Cell cycle control, cell division, chromosome partitioning	KOG1101	Apoptosis inhibitor IAP1 and related BIR domain proteins	General function prediction only	KOG1101	Baculovirus inhibitor of apoptosis protein repeat (BIR)	BIR	PF00653
238327	g2041.t1	estExt_fgenesh1_pg.C_50055	25.23	321	182	12	10	300	2	294	1e-19	87.4	antibiotic biosynthesis	8710	GO:0017000	#N/A	#N/A	#N/A	iron ion binding	2638	GO:0005506	#N/A	#N/A	#N/A	#N/A	#N/A	#N/A	Iron/ascorbate family oxidoreductases	Secondary metabolites biosynthesis, transport and catabolism	KOG0143	Iron/ascorbate family oxidoreductases	General function prediction only	KOG0143	Isopenicillin N synthase	IPNSYNTHASE	PR00682
248344	g4852.t1	estExt_fgenesh1_pg.C_5190002	38.67	150	75	5	90	225	183	329	3e-23	97.8	apoptosis	3973	GO:0006915	cytoplasm	2855	GO:0005737	#N/A	#N/A	#N/A	#N/A	#N/A	#N/A	#N/A	#N/A	#N/A	#N/A	#N/A	#N/A	Uncharacterized MYND Zn-finger protein	General function prediction only	KOG2061	Programmed cell death protein 2, C-terminal	PDCD2_C	PF04194
159435	g19916.t1	estExt_gwp.C_70515	48.28	377	179	5	6	370	10	382	2e-116	347	apoptosis	3973	GO:0006915	cytoplasm	2855	GO:0005737	#N/A	#N/A	#N/A	#N/A	#N/A	#N/A	#N/A	#N/A	#N/A	#N/A	#N/A	#N/A	Uncharacterized MYND Zn-finger protein	General function prediction only	KOG2061	Zn-finger, MYND type	zf-MYND	PF01753
129698	g2472.t1	e_gw.268.4.1	39.9	198	106	3	1	196	1	187	2e-38	134	apoptosis	3973	GO:0006915	intracellular	2746	GO:0005622	protein binding	2644	GO:0005515	#N/A	#N/A	#N/A	#N/A	#N/A	#N/A	#N/A	#N/A	#N/A	#N/A	#N/A	#N/A	Caspase-activated nuclease CIDE-N	CIDE-N	PF02017
173898	g456.t1	estExt_gwp.C_2730052	65.81	389	122	1	4	381	8	396	0	560	arginine biosynthesis	3605	GO:0006526	#N/A	#N/A	#N/A	argininosuccinate synthase activity	1386	GO:0004055	#N/A	#N/A	#N/A	#N/A	#N/A	#N/A	Argininosuccinate synthase	Amino acid transport and metabolism	KOG1706	#N/A	#N/A	#N/A	Argininosuccinate synthase	Arginosuc_synth	PF00764
173898	g1416.t1	estExt_gwp.C_2730052	40.7	344	193	4	4	337	58	400	3e-84	264	arginine biosynthesis	3605	GO:0006526	#N/A	#N/A	#N/A	argininosuccinate synthase activity	1386	GO:0004055	#N/A	#N/A	#N/A	#N/A	#N/A	#N/A	Argininosuccinate synthase	Amino acid transport and metabolism	KOG1706	#N/A	#N/A	#N/A	Argininosuccinate synthase	Arginosuc_synth	PF00764
241846	g158.t1	estExt_fgenesh1_pg.C_520084	31.39	309	189	8	7	300	25	325	4e-42	150	arginine catabolism	3606	GO:0006527	#N/A	#N/A	#N/A	arginase activity	1384	GO:0004053	#N/A	#N/A	#N/A	#N/A	#N/A	#N/A	Arginase	Amino acid transport and metabolism	KOG2965	#N/A	#N/A	#N/A	Arginase	ARGINASE	PR00116
211198	g127.t1	fgenesh1_pg.scaffold_133000070	55.52	299	132	1	14	312	1	298	2e-118	347	arginine catabolism	3606	GO:0006527	#N/A	#N/A	#N/A	arginase activity	1384	GO:0004053	#N/A	#N/A	#N/A	#N/A	#N/A	#N/A	Arginase family protein	Amino acid transport and metabolism	KOG2964	#N/A	#N/A	#N/A	Arginase	ARGINASE	PR00116
100445	g2853.t1	e_gw.57.113.1	51.52	132	61	1	272	400	1	132	4e-41	144	arginyl-tRNA aminoacylation	3510	GO:0006420	#N/A	#N/A	#N/A	arginine-tRNA ligase activity	2076	GO:0004814	#N/A	#N/A	#N/A	Arginyl-tRNA synthetase	Translation, ribosomal structure and biogenesis	KOG1195	#N/A	#N/A	#N/A	#N/A	#N/A	#N/A	Arginyl tRNA synthetase anticodon binding	tRNA-synt_1d_C	PF05746
229489	g4225.t1	fgenesh1_pm.scaffold_80000004	68.28	476	151	0	81	556	8	483	0	702	arginyl-tRNA aminoacylation	3510	GO:0006420	#N/A	#N/A	#N/A	arginine-tRNA ligase activity	2076	GO:0004814	#N/A	#N/A	#N/A	Arginyl-tRNA synthetase	Translation, ribosomal structure and biogenesis	KOG4426	#N/A	#N/A	#N/A	#N/A	#N/A	#N/A	Arginyl-tRNA synthetase, class Ic	TRNASYNTHARG	PR01038
229489	g114.t1	fgenesh1_pm.scaffold_80000004	25.32	549	363	19	11	533	61	588	3e-37	144	arginyl-tRNA aminoacylation	3510	GO:0006420	#N/A	#N/A	#N/A	arginine-tRNA ligase activity	2076	GO:0004814	#N/A	#N/A	#N/A	Arginyl-tRNA synthetase	Translation, ribosomal structure and biogenesis	KOG4426	#N/A	#N/A	#N/A	#N/A	#N/A	#N/A	Arginyl-tRNA synthetase, class Ic	TRNASYNTHARG	PR01038
62604	g7065.t1	gw.3395.2.1	32.87	216	124	3	1	214	71	267	6e-24	97.4	aromatic amino acid family biosynthesis	5675	GO:0009073	#N/A	#N/A	#N/A	3-dehydroquinate synthase activity	1202	GO:0003856	#N/A	#N/A	#N/A	#N/A	#N/A	#N/A	Pentafunctional AROM protein	Amino acid transport and metabolism	KOG0692	#N/A	#N/A	#N/A	3-dehydroquinate synthase	DHQ_synthase	PF01761
223774	g8050.t1	fgenesh1_pg.scaffold_3300000003	50.57	348	165	3	1	343	1	346	3e-118	350	aromatic amino acid family biosynthesis	5675	GO:0009073	#N/A	#N/A	#N/A	chorismate synthase activity	1435	GO:0004107	#N/A	#N/A	#N/A	#N/A	#N/A	#N/A	Chorismate synthase	Amino acid transport and metabolism	KOG4492	#N/A	#N/A	#N/A	Chorismate synthase	sp_Q8A602_BACTN_Q8A602;	PD002941
186779	g18480.t1	estExt_GenewiseH_1.C_890109	62.33	215	64	2	1	198	1	215	1e-95	289	aromatic amino acid family metabolism	5674	GO:0009072	cytoplasm	2855	GO:0005737	catalytic activity	1170	GO:0003824	Glutathione S-transferase	Posttranslational modification, protein turnover, chaperones	KOG0868	#N/A	#N/A	#N/A	#N/A	#N/A	#N/A	#N/A	#N/A	#N/A	Glutathione S-transferase, C-terminal	GST_C	PF00043
186779	g20308.t1	estExt_GenewiseH_1.C_890109	39.13	207	120	3	13	214	5	210	1e-47	158	aromatic amino acid family metabolism	5674	GO:0009072	cytoplasm	2855	GO:0005737	catalytic activity	1170	GO:0003824	Glutathione S-transferase	Posttranslational modification, protein turnover, chaperones	KOG0868	#N/A	#N/A	#N/A	#N/A	#N/A	#N/A	#N/A	#N/A	#N/A	Glutathione S-transferase, C-terminal	GST_C	PF00043
32966	g21439.t1	gw.13.70.1	63.94	391	133	2	2	388	1	387	0	537	aromatic amino acid family metabolism	5674	GO:0009072	#N/A	#N/A	#N/A	4-hydroxyphenylpyruvate dioxygenase activity	1214	GO:0003868	#N/A	#N/A	#N/A	#N/A	#N/A	#N/A	4-hydroxyphenylpyruvate dioxygenase	Amino acid transport and metabolism	KOG0638	#N/A	#N/A	#N/A	Glyoxalase/bleomycin resistance protein/dioxygenase	Glyoxalase	PF00903
204932	g3744.t1	fgenesh1_pg.scaffold_55000039	59.78	465	174	5	269	722	45	507	0	564	aromatic amino acid family metabolism	5674	GO:0009072	#N/A	#N/A	#N/A	carbon-carbon lyase activity	8557	GO:0016830	#N/A	#N/A	#N/A	#N/A	#N/A	#N/A	#N/A	#N/A	#N/A	#N/A	#N/A	#N/A	NULL	sp_TNAA_THETN_Q8R9K5;	PD005927
237576	g6092.t1	estExt_fgenesh1_kg.C_3700001	66.76	370	121	2	30	397	25	394	0	528	aromatic amino acid family metabolism	5674	GO:0009072	#N/A	#N/A	#N/A	monooxygenase activity	1783	GO:0004497	#N/A	#N/A	#N/A	#N/A	#N/A	#N/A	Aromatic amino acid hydroxylase	Amino acid transport and metabolism	KOG3820	#N/A	#N/A	#N/A	Aromatic amino acid hydroxylase	sp_Q8I901_AEDAE_Q8I901;	PD002559
195674	g22937.t1	estExt_GenewiseH_1.C_10630001	42.39	276	157	2	34	309	25	298	6e-80	248	aromatic compound metabolism	3800	GO:0006725	#N/A	#N/A	#N/A	catalytic activity	1170	GO:0003824	#N/A	#N/A	#N/A	#N/A	#N/A	#N/A	Lysophospholipase	Lipid transport and metabolism	KOG1455	#N/A	#N/A	#N/A	Alpha/beta hydrolase	ABHYDROLASE	PR00111
185277	g6230.t1	estExt_GenewiseH_1.C_670239	70.69	58	17	0	1	58	152	209	1e-21	90.5	aromatic compound metabolism	3800	GO:0006725	#N/A	#N/A	#N/A	catalytic activity	1170	GO:0003824	#N/A	#N/A	#N/A	#N/A	#N/A	#N/A	#N/A	#N/A	#N/A	Predicted acetyltransferases and hydrolases with the alpha/beta hydrolase fold	General function prediction only	KOG2564	Alpha/beta hydrolase	ABHYDROLASE	PR00111
94848	g13269.t1	e_gw.37.219.1	37.5	280	163	5	37	308	2	277	3e-60	196	aromatic compound metabolism	3800	GO:0006725	#N/A	#N/A	#N/A	catalytic activity	1170	GO:0003824	#N/A	#N/A	#N/A	#N/A	#N/A	#N/A	#N/A	#N/A	#N/A	Predicted alpha/beta hydrolase	General function prediction only	KOG2382	Alpha/beta hydrolase	ABHYDROLASE	PR00111
117244	g23614.t1	e_gw.145.34.1	52.63	209	97	2	99	306	1	208	1e-79	245	aromatic compound metabolism	3800	GO:0006725	#N/A	#N/A	#N/A	catalytic activity	1170	GO:0003824	#N/A	#N/A	#N/A	#N/A	#N/A	#N/A	#N/A	#N/A	#N/A	Predicted alpha/beta hydrolase	General function prediction only	KOG2382	Alpha/beta hydrolase	ABHYDROLASE	PR00111
78927	g9577.t1	e_gw.1.260.1	50.53	281	104	2	20	299	1	247	5e-96	287	aromatic compound metabolism	3800	GO:0006725	#N/A	#N/A	#N/A	catalytic activity	1170	GO:0003824	#N/A	#N/A	#N/A	#N/A	#N/A	#N/A	#N/A	#N/A	#N/A	Predicted hydrolase	General function prediction only	KOG2984	Alpha/beta hydrolase	ABHYDROLASE	PR00111
125604	g4950.t1	e_gw.221.27.1	51.19	336	163	1	19	353	1	336	1e-129	378	aromatic compound metabolism	3800	GO:0006725	#N/A	#N/A	#N/A	catalytic activity	1170	GO:0003824	#N/A	#N/A	#N/A	#N/A	#N/A	#N/A	#N/A	#N/A	#N/A	Predicted hydrolase/acyltransferase (alpha/beta hydrolase superfamily)	General function prediction only	KOG4409	Alpha/beta hydrolase	ABHYDROLASE	PR00111
125604	g4951.t1	e_gw.221.27.1	50.76	329	160	2	18	344	1	329	1e-126	370	aromatic compound metabolism	3800	GO:0006725	#N/A	#N/A	#N/A	catalytic activity	1170	GO:0003824	#N/A	#N/A	#N/A	#N/A	#N/A	#N/A	#N/A	#N/A	#N/A	Predicted hydrolase/acyltransferase (alpha/beta hydrolase superfamily)	General function prediction only	KOG4409	Alpha/beta hydrolase	ABHYDROLASE	PR00111
243260	g9210.t1	estExt_fgenesh1_pg.C_830061	35.23	88	56	1	2	89	273	359	7e-13	63.5	aromatic compound metabolism	3800	GO:0006725	#N/A	#N/A	#N/A	catalytic activity	1170	GO:0003824	#N/A	#N/A	#N/A	#N/A	#N/A	#N/A	#N/A	#N/A	#N/A	Predicted hydrolase/acyltransferase (alpha/beta hydrolase superfamily)	General function prediction only	KOG4409	Alpha/beta hydrolase	ABHYDROLASE	PR00111
173117	g12661.t1	estExt_gwp.C_2360014	37.31	193	114	4	58	246	15	204	2e-39	137	aromatic compound metabolism	3800	GO:0006725	#N/A	#N/A	#N/A	catalytic activity	1170	GO:0003824	#N/A	#N/A	#N/A	#N/A	#N/A	#N/A	#N/A	#N/A	#N/A	#N/A	#N/A	#N/A	Alpha/beta hydrolase	ABHYDROLASE	PR00111
92823	g4772.t1	e_gw.31.194.1	45.24	294	158	3	25	315	1	294	9e-88	275	aromatic compound metabolism	3800	GO:0006725	#N/A	#N/A	#N/A	monooxygenase activity	1783	GO:0004497	#N/A	#N/A	#N/A	#N/A	#N/A	#N/A	Kynurenine 3-monooxygenase and related flavoprotein monooxygenases	Energy production and conversion	KOG2614	Kynurenine 3-monooxygenase and related flavoprotein monooxygenases	General function prediction only	KOG2614	Aromatic-ring hydroxylase	RNGMNOXGNASE	PR00420
92823	g11404.t1	e_gw.31.194.1	41.9	210	89	2	7	183	24	233	1e-53	178	aromatic compound metabolism	3800	GO:0006725	#N/A	#N/A	#N/A	monooxygenase activity	1783	GO:0004497	#N/A	#N/A	#N/A	#N/A	#N/A	#N/A	Kynurenine 3-monooxygenase and related flavoprotein monooxygenases	Energy production and conversion	KOG2614	Kynurenine 3-monooxygenase and related flavoprotein monooxygenases	General function prediction only	KOG2614	Aromatic-ring hydroxylase	RNGMNOXGNASE	PR00420
92823	g21999.t1	e_gw.31.194.1	63.77	69	25	0	10	78	34	102	4e-25	97.4	aromatic compound metabolism	3800	GO:0006725	#N/A	#N/A	#N/A	monooxygenase activity	1783	GO:0004497	#N/A	#N/A	#N/A	#N/A	#N/A	#N/A	Kynurenine 3-monooxygenase and related flavoprotein monooxygenases	Energy production and conversion	KOG2614	Kynurenine 3-monooxygenase and related flavoprotein monooxygenases	General function prediction only	KOG2614	Aromatic-ring hydroxylase	RNGMNOXGNASE	PR00420
92823	g22000.t1	e_gw.31.194.1	39.29	84	50	1	23	105	92	175	9e-14	66.6	aromatic compound metabolism	3800	GO:0006725	#N/A	#N/A	#N/A	monooxygenase activity	1783	GO:0004497	#N/A	#N/A	#N/A	#N/A	#N/A	#N/A	Kynurenine 3-monooxygenase and related flavoprotein monooxygenases	Energy production and conversion	KOG2614	Kynurenine 3-monooxygenase and related flavoprotein monooxygenases	General function prediction only	KOG2614	Aromatic-ring hydroxylase	RNGMNOXGNASE	PR00420
182839	g19906.t1	estExt_GenewiseH_1.C_420091	51.68	447	207	4	27	466	30	474	6e-163	473	aromatic compound metabolism	3800	GO:0006725	#N/A	#N/A	#N/A	monooxygenase activity	1783	GO:0004497	#N/A	#N/A	#N/A	#N/A	#N/A	#N/A	Monooxygenase involved in coenzyme Q (ubiquinone) biosynthesis	Energy production and conversion	KOG3855	#N/A	#N/A	#N/A	Aromatic-ring hydroxylase	RNGMNOXGNASE	PR00420
184858	g7444.t1	estExt_GenewiseH_1.C_620237	59.26	540	198	5	3	532	8	535	0	626	aspartyl-tRNA aminoacylation	3512	GO:0006422	cytoplasm	2855	GO:0005737	aspartate-tRNA ligase activity	2077	GO:0004815	#N/A	#N/A	#N/A	Asparaginyl-tRNA synthetase	Translation, ribosomal structure and biogenesis	KOG0555	#N/A	#N/A	#N/A	#N/A	#N/A	#N/A	Aspartyl-tRNA synthetase, class IIb	TRNASYNTHASP	PR01042
205625	g1747.t1	fgenesh1_pg.scaffold_61000057	72.81	456	123	1	63	518	52	506	0	723	aspartyl-tRNA aminoacylation	3512	GO:0006422	cytoplasm	2855	GO:0005737	aspartate-tRNA ligase activity	2077	GO:0004815	#N/A	#N/A	#N/A	Aspartyl-tRNA synthetase	Translation, ribosomal structure and biogenesis	KOG0556	#N/A	#N/A	#N/A	#N/A	#N/A	#N/A	Aspartyl-tRNA synthetase, class IIb	TRNASYNTHASP	PR01042
205625	g7064.t1	fgenesh1_pg.scaffold_61000057	34.68	447	255	10	15	427	63	506	4e-74	243	aspartyl-tRNA aminoacylation	3512	GO:0006422	cytoplasm	2855	GO:0005737	aspartate-tRNA ligase activity	2077	GO:0004815	#N/A	#N/A	#N/A	Aspartyl-tRNA synthetase	Translation, ribosomal structure and biogenesis	KOG0556	#N/A	#N/A	#N/A	#N/A	#N/A	#N/A	Aspartyl-tRNA synthetase, class IIb	TRNASYNTHASP	PR01042
205625	g3655.t1	fgenesh1_pg.scaffold_61000057	30.93	236	148	5	14	238	69	300	7e-20	92.8	aspartyl-tRNA aminoacylation	3512	GO:0006422	cytoplasm	2855	GO:0005737	aspartate-tRNA ligase activity	2077	GO:0004815	#N/A	#N/A	#N/A	Aspartyl-tRNA synthetase	Translation, ribosomal structure and biogenesis	KOG0556	#N/A	#N/A	#N/A	#N/A	#N/A	#N/A	Aspartyl-tRNA synthetase, class IIb	TRNASYNTHASP	PR01042
228574	g5708.t1	fgenesh1_pm.scaffold_25000001	70.1	515	109	4	56	527	45	557	0	730	aspartyl-tRNA aminoacylation	3512	GO:0006422	cytoplasm	2855	GO:0005737	aspartate-tRNA ligase activity	2077	GO:0004815	#N/A	#N/A	#N/A	Lysyl-tRNA synthetase (class II)	Translation, ribosomal structure and biogenesis	KOG1885	#N/A	#N/A	#N/A	#N/A	#N/A	#N/A	Lysyl-tRNA synthetase, class-2	TRNASYNTHLYS	PR00982
164874	g703.t1	estExt_gwp.C_540098	52.6	289	137	0	3	291	69	357	4e-109	335	ATP synthesis coupled proton transport	7796	GO:0015986	hydrogen-transporting ATPase V1 domain	212	GO:0000221	ATP binding	2653	GO:0005524	#N/A	#N/A	#N/A	#N/A	#N/A	#N/A	Vacuolar H+-ATPase V1 sector, subunit H	Energy production and conversion	KOG2759	#N/A	#N/A	#N/A	V-ATPase subunit H	V-ATPase_H	PF03224
200737	g2779.t1	fgenesh1_pg.scaffold_23000102	73.05	167	34	3	35	195	45	206	4e-73	223	ATP synthesis coupled proton transport	7796	GO:0015986	integral to membrane	7827	GO:0016021	hydrogen-transporting ATP synthase activity, rotational mechanism	15927	GO:0046933	#N/A	#N/A	#N/A	#N/A	#N/A	#N/A	Vacuolar H+-ATPase V0 sector, subunit c''	Energy production and conversion	KOG0233	#N/A	#N/A	#N/A	Vacuolar H+-transporting two-sector ATPase, C subunit	VACATPASE	PR00122
162114	g7683.t1	estExt_gwp.C_270074	91.89	148	12	0	11	158	7	154	2e-87	256	ATP synthesis coupled proton transport	7796	GO:0015986	integral to membrane	7827	GO:0016021	hydrogen-transporting ATP synthase activity, rotational mechanism	15927	GO:0046933	#N/A	#N/A	#N/A	#N/A	#N/A	#N/A	Vacuolar H+-ATPase V0 sector, subunits c/c'	Energy production and conversion	KOG0232	#N/A	#N/A	#N/A	Vacuolar H+-transporting two-sector ATPase, C subunit	VACATPASE	PR00122
239595	g19833.t1	estExt_fgenesh1_pg.C_170015	61.62	297	110	3	1	295	1	295	3e-132	380	ATP synthesis coupled proton transport	7796	GO:0015986	membrane	7826	GO:0016020	hydrogen-transporting ATP synthase activity, rotational mechanism	15927	GO:0046933	#N/A	#N/A	#N/A	#N/A	#N/A	#N/A	F0F1-type ATP synthase, gamma subunit	Energy production and conversion	KOG1531	#N/A	#N/A	#N/A	H+-transporting two-sector ATPase, gamma subunit	ATPASEGAMMA	PR00126
204676	g8367.t1	fgenesh1_pg.scaffold_53000015	74.55	110	26	1	9	118	28	135	9e-36	121	ATP synthesis coupled proton transport	7796	GO:0015986	membrane	7826	GO:0016020	hydrogen-transporting ATP synthase activity, rotational mechanism	15927	GO:0046933	#N/A	#N/A	#N/A	#N/A	#N/A	#N/A	Mitochondrial F1F0-ATP synthase, subunit c/ATP9/proteolipid	Energy production and conversion	KOG3025	#N/A	#N/A	#N/A	Eubacterial/plasma membrane H+-transporting two-sector ATPase, C subunit	ATPASEC	PR00124
208916	g10167.t1	fgenesh1_pg.scaffold_98000080	42.19	237	123	4	128	353	316	549	1e-58	204	ATP synthesis coupled proton transport	7796	GO:0015986	proton-transporting two-sector ATPase complex	8214	GO:0016469	ATP binding	2653	GO:0005524	Nucleolar GTPase/ATPase p130	Nuclear structure	KOG2992	#N/A	#N/A	#N/A	#N/A	#N/A	#N/A	#N/A	#N/A	#N/A	Cyclin-like F-box	F-box	PF00646
242563	g965.t1	estExt_fgenesh1_pg.C_660089	46.1	295	143	5	884	1163	891	1184	1e-76	278	ATP synthesis coupled proton transport	7796	GO:0015986	proton-transporting two-sector ATPase complex	8214	GO:0016469	ATP binding	2653	GO:0005524	RhoGEF GTPase	Signal transduction mechanisms	KOG4305	#N/A	#N/A	#N/A	#N/A	#N/A	#N/A	#N/A	#N/A	#N/A	DH	RhoGEF	PF00621
11821	g20979.t1	gw.230.6.1	88.45	511	53	2	47	552	2	511	0	910	ATP synthesis coupled proton transport	7796	GO:0015986	proton-transporting two-sector ATPase complex	8214	GO:0016469	ATP binding	2653	GO:0005524	#N/A	#N/A	#N/A	#N/A	#N/A	#N/A	F0F1-type ATP synthase, alpha subunit	Energy production and conversion	KOG1353	#N/A	#N/A	#N/A	H+-transporting two-sector ATPase, alpha/beta subunit, central region	ATP-synt_ab	PF00006
230667	g11936.t1	fgenesh1_pm.scaffold_229000018	88.21	263	31	0	1	263	153	415	2e-169	479	ATP synthesis coupled proton transport	7796	GO:0015986	proton-transporting two-sector ATPase complex	8214	GO:0016469	ATP binding	2653	GO:0005524	#N/A	#N/A	#N/A	#N/A	#N/A	#N/A	F0F1-type ATP synthase, beta subunit	Energy production and conversion	KOG1350	#N/A	#N/A	#N/A	H+-transporting two-sector ATPase, alpha/beta subunit, central region	ATP-synt_ab	PF00006
230667	g14471.t1	fgenesh1_pm.scaffold_229000018	95.82	239	10	0	93	331	1	239	8e-163	464	ATP synthesis coupled proton transport	7796	GO:0015986	proton-transporting two-sector ATPase complex	8214	GO:0016469	ATP binding	2653	GO:0005524	#N/A	#N/A	#N/A	#N/A	#N/A	#N/A	F0F1-type ATP synthase, beta subunit	Energy production and conversion	KOG1350	#N/A	#N/A	#N/A	H+-transporting two-sector ATPase, alpha/beta subunit, central region	ATP-synt_ab	PF00006
230667	g7031.t1	fgenesh1_pm.scaffold_229000018	32.69	309	191	5	2177	2471	21	326	3e-38	151	ATP synthesis coupled proton transport	7796	GO:0015986	proton-transporting two-sector ATPase complex	8214	GO:0016469	ATP binding	2653	GO:0005524	#N/A	#N/A	#N/A	#N/A	#N/A	#N/A	F0F1-type ATP synthase, beta subunit	Energy production and conversion	KOG1350	#N/A	#N/A	#N/A	H+-transporting two-sector ATPase, alpha/beta subunit, central region	ATP-synt_ab	PF00006
238029	g4107.t1	estExt_fgenesh1_pg.C_30053	33.84	331	187	4	7	306	14	343	1e-40	159	ATP synthesis coupled proton transport	7796	GO:0015986	proton-transporting two-sector ATPase complex	8214	GO:0016469	ATP binding	2653	GO:0005524	#N/A	#N/A	#N/A	#N/A	#N/A	#N/A	S-M checkpoint control protein CID1 and related nucleotidyltransferases	Cell cycle control, cell division, chromosome partitioning	KOG2277	#N/A	#N/A	#N/A	RNA-binding region RNP-1 (RNA recognition motif)	RRM_1	PF00076
246966	g11233.t1	estExt_fgenesh1_pg.C_2590004	84.08	603	91	2	7	604	13	615	0	1070	ATP synthesis coupled proton transport	7796	GO:0015986	proton-transporting two-sector ATPase complex	8214	GO:0016469	ATP binding	2653	GO:0005524	#N/A	#N/A	#N/A	#N/A	#N/A	#N/A	Vacuolar H+-ATPase V1 sector, subunit A	Energy production and conversion	KOG1352	#N/A	#N/A	#N/A	H+-transporting two-sector ATPase, alpha/beta subunit, central region	ATP-synt_ab	PF00006
246966	g13107.t1	estExt_fgenesh1_pg.C_2590004	39.88	484	270	9	15	482	49	527	3e-101	341	ATP synthesis coupled proton transport	7796	GO:0015986	proton-transporting two-sector ATPase complex	8214	GO:0016469	ATP binding	2653	GO:0005524	#N/A	#N/A	#N/A	#N/A	#N/A	#N/A	Vacuolar H+-ATPase V1 sector, subunit A	Energy production and conversion	KOG1352	#N/A	#N/A	#N/A	H+-transporting two-sector ATPase, alpha/beta subunit, central region	ATP-synt_ab	PF00006
99968	g13031.t1	e_gw.55.94.1	95.06	445	22	0	1	445	46	490	0	883	ATP synthesis coupled proton transport	7796	GO:0015986	proton-transporting two-sector ATPase complex	8214	GO:0016469	ATP binding	2653	GO:0005524	#N/A	#N/A	#N/A	#N/A	#N/A	#N/A	Vacuolar H+-ATPase V1 sector, subunit B	Energy production and conversion	KOG1351	#N/A	#N/A	#N/A	H+-transporting two-sector ATPase, alpha/beta subunit, central region	ATP-synt_ab	PF00006
99968	g13922.t1	e_gw.55.94.1	90.65	321	19	1	16	336	8	317	0	605	ATP synthesis coupled proton transport	7796	GO:0015986	proton-transporting two-sector ATPase complex	8214	GO:0016469	ATP binding	2653	GO:0005524	#N/A	#N/A	#N/A	#N/A	#N/A	#N/A	Vacuolar H+-ATPase V1 sector, subunit B	Energy production and conversion	KOG1351	#N/A	#N/A	#N/A	H+-transporting two-sector ATPase, alpha/beta subunit, central region	ATP-synt_ab	PF00006
99968	g17492.t1	e_gw.55.94.1	89.81	108	11	0	1	108	383	490	7e-64	204	ATP synthesis coupled proton transport	7796	GO:0015986	proton-transporting two-sector ATPase complex	8214	GO:0016469	ATP binding	2653	GO:0005524	#N/A	#N/A	#N/A	#N/A	#N/A	#N/A	Vacuolar H+-ATPase V1 sector, subunit B	Energy production and conversion	KOG1351	#N/A	#N/A	#N/A	H+-transporting two-sector ATPase, alpha/beta subunit, central region	ATP-synt_ab	PF00006
160000	g7320.t1	estExt_gwp.C_110424	55.14	399	158	4	1	396	1	381	4e-151	436	ATP synthesis coupled proton transport	7796	GO:0015986	proton-transporting two-sector ATPase complex	8214	GO:0016469	ATP binding	2653	GO:0005524	#N/A	#N/A	#N/A	#N/A	#N/A	#N/A	Vacuolar H+-ATPase V1 sector, subunit C	Energy production and conversion	KOG2909	#N/A	#N/A	#N/A	V-ATPase subunit C	V-ATPase_C	PF03223
202453	g12065.t1	fgenesh1_pg.scaffold_35000041	31.42	646	314	17	1	591	1	572	6e-82	284	ATP synthesis coupled proton transport	7796	GO:0015986	proton-transporting two-sector ATPase complex	8214	GO:0016469	ATP binding	2653	GO:0005524	#N/A	#N/A	#N/A	#N/A	#N/A	#N/A	#N/A	#N/A	#N/A	Kelch repeat-containing proteins	General function prediction only	KOG0379	Calcium-binding EF-hand	sp_Q9ES45_RAT_Q9ES45;	PD000012
202453	g2957.t1	fgenesh1_pg.scaffold_35000041	27.89	294	178	15	18	295	282	557	2e-18	85.5	ATP synthesis coupled proton transport	7796	GO:0015986	proton-transporting two-sector ATPase complex	8214	GO:0016469	ATP binding	2653	GO:0005524	#N/A	#N/A	#N/A	#N/A	#N/A	#N/A	#N/A	#N/A	#N/A	Kelch repeat-containing proteins	General function prediction only	KOG0379	Calcium-binding EF-hand	sp_Q9ES45_RAT_Q9ES45;	PD000012
202453	g11511.t1	fgenesh1_pg.scaffold_35000041	25.65	269	181	14	78	330	292	557	1e-17	83.6	ATP synthesis coupled proton transport	7796	GO:0015986	proton-transporting two-sector ATPase complex	8214	GO:0016469	ATP binding	2653	GO:0005524	#N/A	#N/A	#N/A	#N/A	#N/A	#N/A	#N/A	#N/A	#N/A	Kelch repeat-containing proteins	General function prediction only	KOG0379	Calcium-binding EF-hand	sp_Q9ES45_RAT_Q9ES45;	PD000012
202453	g10511.t1	fgenesh1_pg.scaffold_35000041	27.16	335	189	19	611	914	241	551	4e-14	78.6	ATP synthesis coupled proton transport	7796	GO:0015986	proton-transporting two-sector ATPase complex	8214	GO:0016469	ATP binding	2653	GO:0005524	#N/A	#N/A	#N/A	#N/A	#N/A	#N/A	#N/A	#N/A	#N/A	Kelch repeat-containing proteins	General function prediction only	KOG0379	Calcium-binding EF-hand	sp_Q9ES45_RAT_Q9ES45;	PD000012
202453	g132.t1	fgenesh1_pg.scaffold_35000041	27.38	252	139	11	1019	1244	293	526	2e-13	74.3	ATP synthesis coupled proton transport	7796	GO:0015986	proton-transporting two-sector ATPase complex	8214	GO:0016469	ATP binding	2653	GO:0005524	#N/A	#N/A	#N/A	#N/A	#N/A	#N/A	#N/A	#N/A	#N/A	Kelch repeat-containing proteins	General function prediction only	KOG0379	Calcium-binding EF-hand	sp_Q9ES45_RAT_Q9ES45;	PD000012
202453	g2407.t1	fgenesh1_pg.scaffold_35000041	27.12	236	146	14	511	726	306	535	5e-13	72.4	ATP synthesis coupled proton transport	7796	GO:0015986	proton-transporting two-sector ATPase complex	8214	GO:0016469	ATP binding	2653	GO:0005524	#N/A	#N/A	#N/A	#N/A	#N/A	#N/A	#N/A	#N/A	#N/A	Kelch repeat-containing proteins	General function prediction only	KOG0379	Calcium-binding EF-hand	sp_Q9ES45_RAT_Q9ES45;	PD000012
202453	g9882.t1	fgenesh1_pg.scaffold_35000041	24.54	269	175	13	1383	1633	293	551	5e-12	72	ATP synthesis coupled proton transport	7796	GO:0015986	proton-transporting two-sector ATPase complex	8214	GO:0016469	ATP binding	2653	GO:0005524	#N/A	#N/A	#N/A	#N/A	#N/A	#N/A	#N/A	#N/A	#N/A	Kelch repeat-containing proteins	General function prediction only	KOG0379	Calcium-binding EF-hand	sp_Q9ES45_RAT_Q9ES45;	PD000012
202453	g2374.t1	fgenesh1_pg.scaffold_35000041	26.42	246	163	14	651	883	292	532	2e-11	67.8	ATP synthesis coupled proton transport	7796	GO:0015986	proton-transporting two-sector ATPase complex	8214	GO:0016469	ATP binding	2653	GO:0005524	#N/A	#N/A	#N/A	#N/A	#N/A	#N/A	#N/A	#N/A	#N/A	Kelch repeat-containing proteins	General function prediction only	KOG0379	Calcium-binding EF-hand	sp_Q9ES45_RAT_Q9ES45;	PD000012
202453	g2375.t1	fgenesh1_pg.scaffold_35000041	25.67	187	124	8	758	932	293	476	4e-11	66.6	ATP synthesis coupled proton transport	7796	GO:0015986	proton-transporting two-sector ATPase complex	8214	GO:0016469	ATP binding	2653	GO:0005524	#N/A	#N/A	#N/A	#N/A	#N/A	#N/A	#N/A	#N/A	#N/A	Kelch repeat-containing proteins	General function prediction only	KOG0379	Calcium-binding EF-hand	sp_Q9ES45_RAT_Q9ES45;	PD000012
140836	g2178.t1	e_gw.545.3.1	46.12	412	211	6	21	430	1	403	9e-123	383	ATP synthesis coupled proton transport	7796	GO:0015986	proton-transporting two-sector ATPase complex	8214	GO:0016469	ATP binding	2653	GO:0005524	#N/A	#N/A	#N/A	#N/A	#N/A	#N/A	#N/A	#N/A	#N/A	TPR repeat-containing protein	General function prediction only	KOG2471	TPR repeat	TPR	PF00515
36409	g2030.t1	gw.3.308.1	39.92	238	129	6	18	246	2	234	5e-51	170	ATP synthesis coupled proton transport	7796	GO:0015986	proton-transporting two-sector ATPase complex	8214	GO:0016469	ATP binding	2653	GO:0005524	#N/A	#N/A	#N/A	#N/A	#N/A	#N/A	#N/A	#N/A	#N/A	Uncharacterized conserved protein	Function unknown	KOG3748	H+-transporting two-sector ATPase, alpha/beta subunit, central region	ATPASE_ALPHA_BETA	PS00152
217896	g3246.t1	fgenesh1_pg.scaffold_317000019	30.87	298	134	8	355	645	412	644	5e-31	129	ATP synthesis coupled proton transport	7796	GO:0015986	proton-transporting two-sector ATPase complex	8214	GO:0016469	ATP binding	2653	GO:0005524	#N/A	#N/A	#N/A	#N/A	#N/A	#N/A	#N/A	#N/A	#N/A	#N/A	#N/A	#N/A	HAT dimerisation	hATC	PF05699
217896	g9198.t1	fgenesh1_pg.scaffold_317000019	31.1	283	123	8	1	276	415	632	2e-30	123	ATP synthesis coupled proton transport	7796	GO:0015986	proton-transporting two-sector ATPase complex	8214	GO:0016469	ATP binding	2653	GO:0005524	#N/A	#N/A	#N/A	#N/A	#N/A	#N/A	#N/A	#N/A	#N/A	#N/A	#N/A	#N/A	HAT dimerisation	hATC	PF05699
203782	g766.t1	fgenesh1_pg.scaffold_45000081	46.22	251	114	4	1	242	1	239	7e-67	209	ATP synthesis coupled proton transport	7796	GO:0015986	proton-transporting two-sector ATPase complex	8214	GO:0016469	hydrogen-transporting ATP synthase activity, rotational mechanism	15927	GO:0046933	#N/A	#N/A	#N/A	#N/A	#N/A	#N/A	Mitochondrial F1F0-ATP synthase, subunit b/ATP4	Energy production and conversion	KOG3976	#N/A	#N/A	#N/A	Mitochondrial ATP synthase B chain	Mt_ATP-synt_B	PF05405
248032	g5183.t1	estExt_fgenesh1_pg.C_3970012	50	80	36	2	17	94	24	101	2e-17	72.4	ATP synthesis coupled proton transport	7796	GO:0015986	proton-transporting two-sector ATPase complex	8214	GO:0016469	hydrogen-transporting ATP synthase activity, rotational mechanism	15927	GO:0046933	#N/A	#N/A	#N/A	#N/A	#N/A	#N/A	Mitochondrial F1F0-ATP synthase, subunit Cf6 (coupling factor 6)	Energy production and conversion	KOG4634	#N/A	#N/A	#N/A	Mitochondrial ATP synthase coupling factor 6	ATP-synt_F6	PF05511
191692	g21487.t1	estExt_GenewiseH_1.C_2140059	42.95	156	89	0	1	156	1	156	6e-46	150	ATP synthesis coupled proton transport	7796	GO:0015986	proton-transporting two-sector ATPase complex	8214	GO:0016469	hydrogen-transporting ATP synthase activity, rotational mechanism	15927	GO:0046933	#N/A	#N/A	#N/A	#N/A	#N/A	#N/A	Mitochondrial F1F0-ATP synthase, subunit d/ATP7	Energy production and conversion	KOG3366	#N/A	#N/A	#N/A	ATP synthase D chain, mitochondrial	Mt_ATP-synt_D	PF05873
186353	g20096.t1	estExt_GenewiseH_1.C_830032	56.59	129	56	0	34	162	1	129	2e-46	150	ATP synthesis coupled proton transport	7796	GO:0015986	proton-transporting two-sector ATPase complex	8214	GO:0016469	hydrogen-transporting ATP synthase activity, rotational mechanism	15927	GO:0046933	#N/A	#N/A	#N/A	#N/A	#N/A	#N/A	Mitochondrial F1F0-ATP synthase, subunit delta/ATP16	Energy production and conversion	KOG1758	#N/A	#N/A	#N/A	H+-transporting two-sector ATPase, delta/epsilon subunit	sp_Q9D3D9_MOUSE_Q9D3D9;	PD000944
186925	g17250.t1	estExt_GenewiseH_1.C_920025	59.52	84	34	0	6	89	31	114	2e-35	119	ATP synthesis coupled proton transport	7796	GO:0015986	proton-transporting two-sector ATPase complex	8214	GO:0016469	hydrogen-transporting ATP synthase activity, rotational mechanism	15927	GO:0046933	#N/A	#N/A	#N/A	#N/A	#N/A	#N/A	Mitochondrial F1F0-ATP synthase, subunit g/ATP20	Energy production and conversion	KOG4103	#N/A	#N/A	#N/A	Mitochondrial ATP synthase g subunit	ATP-synt_G	PF04718
94346	g22338.t1	e_gw.36.194.1	54.82	197	87	1	20	214	13	209	1e-74	228	ATP synthesis coupled proton transport	7796	GO:0015986	proton-transporting two-sector ATPase complex	8214	GO:0016469	hydrogen-transporting ATP synthase activity, rotational mechanism	15927	GO:0046933	#N/A	#N/A	#N/A	#N/A	#N/A	#N/A	Mitochondrial F1F0-ATP synthase, subunit OSCP/ATP5	Energy production and conversion	KOG1662	#N/A	#N/A	#N/A	H+-transporting two-sector ATPase, delta (OSCP) subunit	ATPASEDELTA	PR00125
128006	g15863.t1	e_gw.245.22.1	80.25	157	31	0	2	158	4	160	1e-89	268	ATP synthesis coupled proton transport	7796	GO:0015986	proton-transporting two-sector ATPase complex	8214	GO:0016469	hydrogen-transporting ATP synthase activity, rotational mechanism	15927	GO:0046933	#N/A	#N/A	#N/A	#N/A	#N/A	#N/A	Vacuolar H+-ATPase V0 sector, subunit d	Energy production and conversion	KOG2957	#N/A	#N/A	#N/A	H+-transporting two-sector ATPase, C (AC39) subunit	vATP-synt_AC39	PF01992
104847	g22719.t1	e_gw.74.81.1	76.28	215	51	0	4	218	3	217	6e-103	319	ATP synthesis coupled proton transport	7796	GO:0015986	proton-transporting two-sector ATPase complex	8214	GO:0016469	hydrogen-transporting ATP synthase activity, rotational mechanism	15927	GO:0046933	#N/A	#N/A	#N/A	#N/A	#N/A	#N/A	Vacuolar H+-ATPase V1 sector, subunit D	Energy production and conversion	KOG1647	#N/A	#N/A	#N/A	H+-transporting two-sector ATPase, D subunit	sp_VATD_SUBDO_P57747;	PD004122
237075	g5455.t1	estExt_fgenesh1_kg.C_1050003	60	215	76	1	199	403	12	226	8e-76	238	ATP synthesis coupled proton transport	7796	GO:0015986	proton-transporting two-sector ATPase complex	8214	GO:0016469	hydrogen-transporting ATP synthase activity, rotational mechanism	15927	GO:0046933	#N/A	#N/A	#N/A	#N/A	#N/A	#N/A	Vacuolar H+-ATPase V1 sector, subunit E	Energy production and conversion	KOG1664	#N/A	#N/A	#N/A	H+-transporting two-sector ATPase, E subunit	vATP-synt_E	PF01991
226158	g6300.t1	fgenesh1_kg.scaffold_3000002	74.8	127	32	0	1	127	1	127	6e-66	199	ATP synthesis coupled proton transport	7796	GO:0015986	proton-transporting two-sector ATPase complex	8214	GO:0016469	hydrogen-transporting ATP synthase activity, rotational mechanism	15927	GO:0046933	#N/A	#N/A	#N/A	#N/A	#N/A	#N/A	Vacuolar H+-ATPase V1 sector, subunit F	Energy production and conversion	KOG3432	#N/A	#N/A	#N/A	Vacuolar H+-transporting two-sector ATPase, F subunit	ATP-synt_F	PF01990
147225	g2917.t1	e_gw.1931.3.1	48.22	394	174	3	63	429	11	401	1e-134	396	ATP-dependent proteolysis	3590	GO:0006510	#N/A	#N/A	#N/A	ATP-dependent peptidase activity	1504	GO:0004176	#N/A	#N/A	#N/A	#N/A	#N/A	#N/A	#N/A	#N/A	#N/A	Predicted ATP-dependent protease PIL, contains LON domain	General function prediction only	KOG1400	Peptidase S16, lon N-terminal	LON	PF02190
179043	g6332.t1	estExt_GenewiseH_1.C_100117	59.09	132	52	1	1	132	1	130	1e-51	163	autophagic vacuole formation	47	GO:0000045	cytoplasm	2855	GO:0005737	#N/A	#N/A	#N/A	Protein conjugation factor involved in autophagy	Posttranslational modification, protein turnover, chaperones	KOG3439	#N/A	#N/A	#N/A	#N/A	#N/A	#N/A	#N/A	#N/A	#N/A	Autophagy protein Apg12	APG12	PF04110
125073	g3502.t1	e_gw.217.39.1	63.97	247	83	5	1	242	1	246	3e-111	332	autophagy	3972	GO:0006914	cytoplasm	2855	GO:0005737	#N/A	#N/A	#N/A	Protein involved in autophagy and nutrient starvation	Posttranslational modification, protein turnover, chaperones	KOG2976	#N/A	#N/A	#N/A	#N/A	#N/A	#N/A	#N/A	#N/A	#N/A	Autophagy protein Apg5	APG5	PF04106
100769	g8481.t1	e_gw.58.166.1	56.48	324	100	3	16	303	65	383	4e-121	372	autophagy	3972	GO:0006914	#N/A	#N/A	#N/A	#N/A	#N/A	#N/A	Beclin-like protein	Signal transduction mechanisms	KOG2751	#N/A	#N/A	#N/A	#N/A	#N/A	#N/A	#N/A	#N/A	#N/A	Autophagy protein Apg6	APG6	PF04111
144756	g11466.t1	e_gw.1152.1.1	34.21	190	120	2	6	191	6	194	1e-29	112	base-excision repair	3381	GO:0006284	intracellular	2746	GO:0005622	DNA binding	1056	GO:0003677	#N/A	#N/A	#N/A	A/G-specific adenine DNA glycosylase	Replication, recombination and repair	KOG2457	#N/A	#N/A	#N/A	#N/A	#N/A	#N/A	Helix-hairpin-helix motif	HHH	PF00633
159109	g3747.t1	estExt_gwp.C_60273	47.86	468	213	10	9	455	13	470	6e-146	429	base-excision repair	3381	GO:0006284	#N/A	#N/A	#N/A	DNA binding	1056	GO:0003677	#N/A	#N/A	#N/A	A/G-specific adenine DNA glycosylase	Replication, recombination and repair	KOG2457	#N/A	#N/A	#N/A	#N/A	#N/A	#N/A	Helix-hairpin-helix motif	HHH	PF00633
137807	g331.t1	e_gw.413.6.1	64.57	223	79	0	66	288	1	223	5e-111	324	base-excision repair	3381	GO:0006284	#N/A	#N/A	#N/A	DNA binding	1056	GO:0003677	#N/A	#N/A	#N/A	Endonuclease III	Replication, recombination and repair	KOG1921	#N/A	#N/A	#N/A	#N/A	#N/A	#N/A	Helix-hairpin-helix motif	HHH	PF00633
137807	g11504.t1	e_gw.413.6.1	29.35	184	123	3	39	217	44	225	8e-22	90.5	base-excision repair	3381	GO:0006284	#N/A	#N/A	#N/A	DNA binding	1056	GO:0003677	#N/A	#N/A	#N/A	Endonuclease III	Replication, recombination and repair	KOG1921	#N/A	#N/A	#N/A	#N/A	#N/A	#N/A	Helix-hairpin-helix motif	HHH	PF00633
90490	g7912.t1	e_gw.24.118.1	54.35	138	63	0	174	311	1	138	2e-52	171	base-excision repair	3381	GO:0006284	#N/A	#N/A	#N/A	#N/A	#N/A	#N/A	#N/A	#N/A	#N/A	Methyl-CpG binding transcription regulators	Transcription	KOG4161	#N/A	#N/A	#N/A	#N/A	#N/A	#N/A	HhH-GPD	HhH-GPD	PF00730
218023	g1302.t1	fgenesh1_pg.scaffold_323000012	37.84	296	179	4	2	296	221	512	1e-66	223	beta-lactam antibiotic catabolism	11442	GO:0030655	#N/A	#N/A	#N/A	beta-lactamase activity	5409	GO:0008800	#N/A	#N/A	#N/A	#N/A	#N/A	#N/A	#N/A	#N/A	#N/A	#N/A	#N/A	#N/A	Beta-lactamase	Beta-lactamase	PF00144
218549	g13676.t1	fgenesh1_pg.scaffold_353000016	29.02	317	202	6	3	305	569	876	5e-40	150	beta-lactam antibiotic catabolism	11442	GO:0030655	#N/A	#N/A	#N/A	beta-lactamase activity	5409	GO:0008800	#N/A	#N/A	#N/A	#N/A	#N/A	#N/A	#N/A	#N/A	#N/A	#N/A	#N/A	#N/A	Beta-lactamase, class A	BETA_LACTAMASE_A	PS00146
218549	g3992.t1	fgenesh1_pg.scaffold_353000016	29.25	400	257	11	934	1322	487	871	2e-36	149	beta-lactam antibiotic catabolism	11442	GO:0030655	#N/A	#N/A	#N/A	beta-lactamase activity	5409	GO:0008800	#N/A	#N/A	#N/A	#N/A	#N/A	#N/A	#N/A	#N/A	#N/A	#N/A	#N/A	#N/A	Beta-lactamase, class A	BETA_LACTAMASE_A	PS00146
218549	g16275.t1	fgenesh1_pg.scaffold_353000016	30.61	343	216	9	38	369	540	871	3e-36	142	beta-lactam antibiotic catabolism	11442	GO:0030655	#N/A	#N/A	#N/A	beta-lactamase activity	5409	GO:0008800	#N/A	#N/A	#N/A	#N/A	#N/A	#N/A	#N/A	#N/A	#N/A	#N/A	#N/A	#N/A	Beta-lactamase, class A	BETA_LACTAMASE_A	PS00146
218549	g13675.t1	fgenesh1_pg.scaffold_353000016	28.67	279	177	6	1	264	618	889	2e-32	127	beta-lactam antibiotic catabolism	11442	GO:0030655	#N/A	#N/A	#N/A	beta-lactamase activity	5409	GO:0008800	#N/A	#N/A	#N/A	#N/A	#N/A	#N/A	#N/A	#N/A	#N/A	#N/A	#N/A	#N/A	Beta-lactamase, class A	BETA_LACTAMASE_A	PS00146
218549	g5924.t1	fgenesh1_pg.scaffold_353000016	28.21	397	228	13	891	1242	487	871	6e-29	125	beta-lactam antibiotic catabolism	11442	GO:0030655	#N/A	#N/A	#N/A	beta-lactamase activity	5409	GO:0008800	#N/A	#N/A	#N/A	#N/A	#N/A	#N/A	#N/A	#N/A	#N/A	#N/A	#N/A	#N/A	Beta-lactamase, class A	BETA_LACTAMASE_A	PS00146
218549	g15877.t1	fgenesh1_pg.scaffold_353000016	22.82	447	257	16	6	409	28	429	3e-14	74.7	beta-lactam antibiotic catabolism	11442	GO:0030655	#N/A	#N/A	#N/A	beta-lactamase activity	5409	GO:0008800	#N/A	#N/A	#N/A	#N/A	#N/A	#N/A	#N/A	#N/A	#N/A	#N/A	#N/A	#N/A	Beta-lactamase, class A	BETA_LACTAMASE_A	PS00146
218549	g6808.t1	fgenesh1_pg.scaffold_353000016	29.7	165	103	4	8	169	279	433	6e-13	67.4	beta-lactam antibiotic catabolism	11442	GO:0030655	#N/A	#N/A	#N/A	beta-lactamase activity	5409	GO:0008800	#N/A	#N/A	#N/A	#N/A	#N/A	#N/A	#N/A	#N/A	#N/A	#N/A	#N/A	#N/A	Beta-lactamase, class A	BETA_LACTAMASE_A	PS00146
77011	g13511.t1	gw.1248.6.1	40.6	133	73	2	985	1113	8	138	8e-26	107	biosynthesis	5660	GO:0009058	anthranilate synthase complex	3053	GO:0005950	catalytic activity	1170	GO:0003824	#N/A	#N/A	#N/A	#N/A	#N/A	#N/A	Anthranilate synthase, beta chain	Amino acid transport and metabolism	KOG0026	#N/A	#N/A	#N/A	Glutamine amidotransferase class-I	GATASE	PR00096
160941	g1843.t1	estExt_gwp.C_170025	70.84	511	148	1	415	924	114	624	0	779	biosynthesis	5660	GO:0009058	cytoplasm	2855	GO:0005737	ammonia ligase activity	8008	GO:0016211	#N/A	#N/A	#N/A	#N/A	#N/A	#N/A	Phenylalanine and histidine ammonia-lyase	Secondary metabolites biosynthesis, transport and catabolism	KOG0222	#N/A	#N/A	#N/A	Phenylalanine/histidine ammonia-lyase	PAL	PF00221
160941	g5679.t1	estExt_gwp.C_170025	44.73	474	257	3	638	1106	136	609	7e-120	399	biosynthesis	5660	GO:0009058	cytoplasm	2855	GO:0005737	ammonia ligase activity	8008	GO:0016211	#N/A	#N/A	#N/A	#N/A	#N/A	#N/A	Phenylalanine and histidine ammonia-lyase	Secondary metabolites biosynthesis, transport and catabolism	KOG0222	#N/A	#N/A	#N/A	Phenylalanine/histidine ammonia-lyase	PAL	PF00221
160941	g11737.t1	estExt_gwp.C_170025	28.33	466	308	10	54	501	137	594	3e-42	160	biosynthesis	5660	GO:0009058	cytoplasm	2855	GO:0005737	ammonia ligase activity	8008	GO:0016211	#N/A	#N/A	#N/A	#N/A	#N/A	#N/A	Phenylalanine and histidine ammonia-lyase	Secondary metabolites biosynthesis, transport and catabolism	KOG0222	#N/A	#N/A	#N/A	Phenylalanine/histidine ammonia-lyase	PAL	PF00221
160941	g22969.t1	estExt_gwp.C_170025	29.28	444	301	10	54	492	137	572	6e-42	159	biosynthesis	5660	GO:0009058	cytoplasm	2855	GO:0005737	ammonia ligase activity	8008	GO:0016211	#N/A	#N/A	#N/A	#N/A	#N/A	#N/A	Phenylalanine and histidine ammonia-lyase	Secondary metabolites biosynthesis, transport and catabolism	KOG0222	#N/A	#N/A	#N/A	Phenylalanine/histidine ammonia-lyase	PAL	PF00221
160941	g11736.t1	estExt_gwp.C_170025	27.67	365	239	10	32	380	239	594	2e-21	97.1	biosynthesis	5660	GO:0009058	cytoplasm	2855	GO:0005737	ammonia ligase activity	8008	GO:0016211	#N/A	#N/A	#N/A	#N/A	#N/A	#N/A	Phenylalanine and histidine ammonia-lyase	Secondary metabolites biosynthesis, transport and catabolism	KOG0222	#N/A	#N/A	#N/A	Phenylalanine/histidine ammonia-lyase	PAL	PF00221
13490	g15435.t1	gw.170.13.1	47.06	102	52	2	4	104	180	280	2e-24	97.1	biosynthesis	5660	GO:0009058	Golgi apparatus	2909	GO:0005794	galactosylceramide sulfotransferase activity	823	GO:0001733	#N/A	#N/A	#N/A	#N/A	#N/A	#N/A	#N/A	#N/A	#N/A	#N/A	#N/A	#N/A	Galactose-3-O-sulfotransferase	Gal-3-0_sulfotr	PF06990
13490	g17679.t1	gw.170.13.1	28.78	271	140	10	4	270	59	280	1e-22	95.1	biosynthesis	5660	GO:0009058	Golgi apparatus	2909	GO:0005794	galactosylceramide sulfotransferase activity	823	GO:0001733	#N/A	#N/A	#N/A	#N/A	#N/A	#N/A	#N/A	#N/A	#N/A	#N/A	#N/A	#N/A	Galactose-3-O-sulfotransferase	Gal-3-0_sulfotr	PF06990
13490	g9209.t1	gw.170.13.1	38.79	116	68	2	4	118	170	283	4e-21	88.2	biosynthesis	5660	GO:0009058	Golgi apparatus	2909	GO:0005794	galactosylceramide sulfotransferase activity	823	GO:0001733	#N/A	#N/A	#N/A	#N/A	#N/A	#N/A	#N/A	#N/A	#N/A	#N/A	#N/A	#N/A	Galactose-3-O-sulfotransferase	Gal-3-0_sulfotr	PF06990
41969	g14653.t1	gw.347.38.1	49.82	271	134	2	1	270	8	277	6e-95	287	biosynthesis	5660	GO:0009058	Golgi apparatus	2909	GO:0005794	galactosylceramide sulfotransferase activity	823	GO:0001733	#N/A	#N/A	#N/A	#N/A	#N/A	#N/A	#N/A	#N/A	#N/A	#N/A	#N/A	#N/A	Galactose-3-O-sulfotransferase	Gal-3-0_sulfotr	PF06990
41969	g19069.t1	gw.347.38.1	49.82	271	134	2	1	270	8	277	6e-95	287	biosynthesis	5660	GO:0009058	Golgi apparatus	2909	GO:0005794	galactosylceramide sulfotransferase activity	823	GO:0001733	#N/A	#N/A	#N/A	#N/A	#N/A	#N/A	#N/A	#N/A	#N/A	#N/A	#N/A	#N/A	Galactose-3-O-sulfotransferase	Gal-3-0_sulfotr	PF06990
41969	g11787.t1	gw.347.38.1	49.45	271	135	2	1	270	8	277	3e-94	285	biosynthesis	5660	GO:0009058	Golgi apparatus	2909	GO:0005794	galactosylceramide sulfotransferase activity	823	GO:0001733	#N/A	#N/A	#N/A	#N/A	#N/A	#N/A	#N/A	#N/A	#N/A	#N/A	#N/A	#N/A	Galactose-3-O-sulfotransferase	Gal-3-0_sulfotr	PF06990
41969	g17177.t1	gw.347.38.1	47.16	229	119	2	1	228	8	235	4e-71	224	biosynthesis	5660	GO:0009058	Golgi apparatus	2909	GO:0005794	galactosylceramide sulfotransferase activity	823	GO:0001733	#N/A	#N/A	#N/A	#N/A	#N/A	#N/A	#N/A	#N/A	#N/A	#N/A	#N/A	#N/A	Galactose-3-O-sulfotransferase	Gal-3-0_sulfotr	PF06990
84172	g1852.t1	e_gw.9.306.1	44.29	289	150	4	6	290	2	283	8e-82	253	biosynthesis	5660	GO:0009058	Golgi apparatus	2909	GO:0005794	galactosylceramide sulfotransferase activity	823	GO:0001733	#N/A	#N/A	#N/A	#N/A	#N/A	#N/A	#N/A	#N/A	#N/A	#N/A	#N/A	#N/A	Galactose-3-O-sulfotransferase	Gal-3-0_sulfotr	PF06990
84172	g14393.t1	e_gw.9.306.1	30.56	301	181	11	32	324	2	282	3e-33	126	biosynthesis	5660	GO:0009058	Golgi apparatus	2909	GO:0005794	galactosylceramide sulfotransferase activity	823	GO:0001733	#N/A	#N/A	#N/A	#N/A	#N/A	#N/A	#N/A	#N/A	#N/A	#N/A	#N/A	#N/A	Galactose-3-O-sulfotransferase	Gal-3-0_sulfotr	PF06990
129673	g23578.t1	e_gw.268.66.1	41.18	255	136	6	1	247	53	301	3e-53	179	biosynthesis	5660	GO:0009058	Golgi apparatus	2909	GO:0005794	galactosylceramide sulfotransferase activity	823	GO:0001733	#N/A	#N/A	#N/A	#N/A	#N/A	#N/A	#N/A	#N/A	#N/A	#N/A	#N/A	#N/A	Galactose-3-O-sulfotransferase	Gal-3-0_sulfotr	PF06990
80020	g1545.t1	e_gw.2.365.1	64	250	90	0	231	480	48	297	6e-112	336	biosynthesis	5660	GO:0009058	integral to membrane	7827	GO:0016021	prenyltransferase activity	1928	GO:0004659	#N/A	#N/A	#N/A	#N/A	#N/A	#N/A	Para-hydroxybenzoate-polyprenyl transferase	Coenzyme transport and metabolism	KOG1381	#N/A	#N/A	#N/A	UbiA prenyltransferase	UbiA	PF01040
173158	g3493.t1	estExt_gwp.C_2370065	56.63	415	171	4	422	827	12	426	1e-167	496	biosynthesis	5660	GO:0009058	#N/A	#N/A	#N/A	1-aminocyclopropane-1-carboxylate synthase activity	8574	GO:0016847	#N/A	#N/A	#N/A	#N/A	#N/A	#N/A	Kynurenine aminotransferase, glutamine transaminase K	Amino acid transport and metabolism	KOG0257	#N/A	#N/A	#N/A	1-aminocyclopropane-1-carboxylate synthase	ACCSYNTHASE	PR00753
173158	g11463.t1	estExt_gwp.C_2370065	28.22	241	152	8	138	362	121	356	9e-18	84.3	biosynthesis	5660	GO:0009058	#N/A	#N/A	#N/A	1-aminocyclopropane-1-carboxylate synthase activity	8574	GO:0016847	#N/A	#N/A	#N/A	#N/A	#N/A	#N/A	Kynurenine aminotransferase, glutamine transaminase K	Amino acid transport and metabolism	KOG0257	#N/A	#N/A	#N/A	1-aminocyclopropane-1-carboxylate synthase	ACCSYNTHASE	PR00753
207788	g22845.t1	fgenesh1_pg.scaffold_84000044	51.72	406	196	0	136	541	11	416	5e-156	457	biosynthesis	5660	GO:0009058	#N/A	#N/A	#N/A	1-aminocyclopropane-1-carboxylate synthase activity	8574	GO:0016847	#N/A	#N/A	#N/A	#N/A	#N/A	#N/A	Tyrosine aminotransferase	Amino acid transport and metabolism	KOG0259	#N/A	#N/A	#N/A	1-aminocyclopropane-1-carboxylate synthase	ACCSYNTHASE	PR00753
224753	g7024.t1	fgenesh1_pg.scaffold_5757000001	25.82	337	217	15	23	333	121	450	3e-15	75.9	biosynthesis	5660	GO:0009058	#N/A	#N/A	#N/A	catalytic activity	1170	GO:0003824	#N/A	#N/A	#N/A	#N/A	#N/A	#N/A	Kynurenine aminotransferase, glutamine transaminase K	Amino acid transport and metabolism	KOG0257	#N/A	#N/A	#N/A	ATP-dependent carboxylate-amine ligase-like, ATP-grasp	ATP-grasp	PF02222
234942	g9041.t1	estExt_fgenesh1_pm.C_750012	63.04	138	50	1	1	138	1	137	1e-55	179	biosynthesis	5660	GO:0009058	#N/A	#N/A	#N/A	catalytic activity	1170	GO:0003824	#N/A	#N/A	#N/A	#N/A	#N/A	#N/A	#N/A	#N/A	#N/A	Predicted PhzC/PhzF-type epimerase	General function prediction only	KOG3033	Phenazine biosynthesis PhzC/PhzF protein	PhzC-PhzF	PF02567
93273	g8671.t1	e_gw.32.101.1	53.33	405	179	5	1	399	1	401	1e-140	411	biosynthesis	5660	GO:0009058	#N/A	#N/A	#N/A	glycolipid 3-alpha-mannosyltransferase activity	1675	GO:0004378	Glycosyltransferase	Cell wall/membrane/envelope biogenesis	KOG0853	#N/A	#N/A	#N/A	#N/A	#N/A	#N/A	#N/A	#N/A	#N/A	Glycosyl transferase, group 1	Glycos_transf_1	PF00534
199909	g20902.t1	fgenesh1_pg.scaffold_18000033	62.89	159	59	0	16	174	5	163	1e-71	220	biosynthesis	5660	GO:0009058	#N/A	#N/A	#N/A	GTP cyclohydrolase I activity	1274	GO:0003934	#N/A	#N/A	#N/A	#N/A	#N/A	#N/A	GTP cyclohydrolase I	Coenzyme transport and metabolism	KOG2698	#N/A	#N/A	#N/A	GTP cyclohydrolase I	sp_GCH1_OSTOS_O61573;	PD003330
156333	g3639.t1	e_gw.10166.3.1	33.69	282	178	4	11	290	33	307	3e-45	160	biosynthesis	5660	GO:0009058	#N/A	#N/A	#N/A	hydroxymethyl-, formyl- and related transferase activity	8473	GO:0016742	#N/A	#N/A	#N/A	Methionyl-tRNA formyltransferase	Translation, ribosomal structure and biogenesis	KOG3082	#N/A	#N/A	#N/A	#N/A	#N/A	#N/A	Formyl transferase, N-terminal	Formyl_trans_N	PF00551
49245	g143.t1	gw.18372.1.1	33.43	356	194	10	12	344	4	339	7e-39	142	biosynthesis	5660	GO:0009058	#N/A	#N/A	#N/A	hydroxymethylglutaryl-CoA reductase (NADPH) activity	1709	GO:0004420	#N/A	#N/A	#N/A	#N/A	#N/A	#N/A	#N/A	#N/A	#N/A	#N/A	#N/A	#N/A	Hydroxymethylglutaryl-coenzyme A reductase	HMGCOARDTASE	PR00071
162365	g6372.t1	estExt_gwp.C_300262	75.33	304	75	0	1	304	33	336	4e-170	500	biosynthesis	5660	GO:0009058	#N/A	#N/A	#N/A	nucleotidyltransferase activity	8508	GO:0016779	GDP-mannose pyrophosphorylase/mannose-1-phosphate guanylyltransferase	Cell wall/membrane/envelope biogenesis	KOG1322	#N/A	#N/A	#N/A	#N/A	#N/A	#N/A	#N/A	#N/A	#N/A	Bacterial transferase hexapeptide repeat	Hexapep	PF00132
106663	g10142.t1	e_gw.83.27.1	46.48	469	204	9	1	459	1	432	2e-138	409	biosynthesis	5660	GO:0009058	#N/A	#N/A	#N/A	nucleotidyltransferase activity	8508	GO:0016779	#N/A	#N/A	#N/A	Translation initiation factor 2B, gamma subunit (eIF-2Bgamma/GCD1)	Translation, ribosomal structure and biogenesis	KOG1462	#N/A	#N/A	#N/A	#N/A	#N/A	#N/A	Bacterial transferase hexapeptide repeat	Hexapep	PF00132
175500	g379.t1	estExt_gwp.C_4080006	64.66	365	129	0	11	375	3	367	0	516	biosynthesis	5660	GO:0009058	#N/A	#N/A	#N/A	nucleotidyltransferase activity	8508	GO:0016779	#N/A	#N/A	#N/A	#N/A	#N/A	#N/A	Choline phosphate cytidylyltransferase/Predicted CDP-ethanolamine synthase	Lipid transport and metabolism	KOG2803	#N/A	#N/A	#N/A	Cytidylyltransferase	CTP_transf_2	PF01467
175500	g21114.t1	estExt_gwp.C_4080006	44.25	287	131	6	4	267	13	293	9e-79	246	biosynthesis	5660	GO:0009058	#N/A	#N/A	#N/A	nucleotidyltransferase activity	8508	GO:0016779	#N/A	#N/A	#N/A	#N/A	#N/A	#N/A	Choline phosphate cytidylyltransferase/Predicted CDP-ethanolamine synthase	Lipid transport and metabolism	KOG2803	#N/A	#N/A	#N/A	Cytidylyltransferase	CTP_transf_2	PF01467
175500	g10661.t1	estExt_gwp.C_4080006	41.64	281	146	5	6	271	14	291	1e-75	238	biosynthesis	5660	GO:0009058	#N/A	#N/A	#N/A	nucleotidyltransferase activity	8508	GO:0016779	#N/A	#N/A	#N/A	#N/A	#N/A	#N/A	Choline phosphate cytidylyltransferase/Predicted CDP-ethanolamine synthase	Lipid transport and metabolism	KOG2803	#N/A	#N/A	#N/A	Cytidylyltransferase	CTP_transf_2	PF01467
175500	g6254.t1	estExt_gwp.C_4080006	41.64	281	146	5	6	271	14	291	3e-75	236	biosynthesis	5660	GO:0009058	#N/A	#N/A	#N/A	nucleotidyltransferase activity	8508	GO:0016779	#N/A	#N/A	#N/A	#N/A	#N/A	#N/A	Choline phosphate cytidylyltransferase/Predicted CDP-ethanolamine synthase	Lipid transport and metabolism	KOG2803	#N/A	#N/A	#N/A	Cytidylyltransferase	CTP_transf_2	PF01467
159188	g6047.t1	estExt_gwp.C_60449	58.85	192	75	2	1	191	24	212	5e-71	236	biosynthesis	5660	GO:0009058	#N/A	#N/A	#N/A	nucleotidyltransferase activity	8508	GO:0016779	#N/A	#N/A	#N/A	#N/A	#N/A	#N/A	Nicotinamide mononucleotide adenylyl transferase	Coenzyme transport and metabolism	KOG3199	#N/A	#N/A	#N/A	Cytidylyltransferase	CTP_transf_2	PF01467
110742	g8231.t1	e_gw.102.156.1	62.2	127	46	1	102	226	39	165	5e-54	177	biosynthesis	5660	GO:0009058	#N/A	#N/A	#N/A	nucleotidyltransferase activity	8508	GO:0016779	#N/A	#N/A	#N/A	#N/A	#N/A	#N/A	Phosphorylcholine transferase/cholinephosphate cytidylyltransferase	Lipid transport and metabolism	KOG2804	#N/A	#N/A	#N/A	Cytidylyltransferase	CTP_transf_2	PF01467
97347	g1165.t1	e_gw.46.158.1	46.38	69	34	1	1	69	1	66	2e-17	73.6	biosynthesis	5660	GO:0009058	#N/A	#N/A	#N/A	nucleotidyltransferase activity	8508	GO:0016779	#N/A	#N/A	#N/A	#N/A	#N/A	#N/A	#N/A	#N/A	#N/A	#N/A	#N/A	#N/A	Nucleotidyl transferase	NTP_transferase	PF00483
124985	g6542.t1	e_gw.216.14.1	62.27	432	156	4	52	480	9	436	0	576	biosynthesis	5660	GO:0009058	#N/A	#N/A	#N/A	transferase activity	8471	GO:0016740	Glycosyltransferase	Cell wall/membrane/envelope biogenesis	KOG1387	#N/A	#N/A	#N/A	#N/A	#N/A	#N/A	#N/A	#N/A	#N/A	Glycosyl transferase, group 1	Glycos_transf_1	PF00534
236165	g22828.t1	estExt_fgenesh1_pm.C_5410002	60.75	479	186	2	28	504	18	496	0	644	biosynthesis	5660	GO:0009058	#N/A	#N/A	#N/A	transferase activity, transferring nitrogenous groups	8498	GO:0016769	#N/A	#N/A	#N/A	#N/A	#N/A	#N/A	Alanine aminotransferase	Amino acid transport and metabolism	KOG0258	#N/A	#N/A	#N/A	Aminotransferase, class I and II	Aminotran_1_2	PF00155
236165	g22829.t1	estExt_fgenesh1_pm.C_5410002	58.8	483	197	2	25	505	12	494	0	624	biosynthesis	5660	GO:0009058	#N/A	#N/A	#N/A	transferase activity, transferring nitrogenous groups	8498	GO:0016769	#N/A	#N/A	#N/A	#N/A	#N/A	#N/A	Alanine aminotransferase	Amino acid transport and metabolism	KOG0258	#N/A	#N/A	#N/A	Aminotransferase, class I and II	Aminotran_1_2	PF00155
231555	g2371.t1	fgenesh1_pm.scaffold_4357000002	57.73	317	113	1	1	296	69	385	1e-119	364	biosynthesis	5660	GO:0009058	#N/A	#N/A	#N/A	transferase activity, transferring nitrogenous groups	8498	GO:0016769	#N/A	#N/A	#N/A	#N/A	#N/A	#N/A	Glycine C-acetyltransferase/2-amino-3-ketobutyrate-CoA ligase	Amino acid transport and metabolism	KOG1359	#N/A	#N/A	#N/A	Aminotransferase, class I and II	Aminotran_1_2	PF00155
231555	g157.t1	fgenesh1_pm.scaffold_4357000002	24.44	356	252	3	283	636	15	355	1e-30	124	biosynthesis	5660	GO:0009058	#N/A	#N/A	#N/A	transferase activity, transferring nitrogenous groups	8498	GO:0016769	#N/A	#N/A	#N/A	#N/A	#N/A	#N/A	Glycine C-acetyltransferase/2-amino-3-ketobutyrate-CoA ligase	Amino acid transport and metabolism	KOG1359	#N/A	#N/A	#N/A	Aminotransferase, class I and II	Aminotran_1_2	PF00155
246895	g8086.t1	estExt_fgenesh1_pg.C_2520007	43.7	524	269	11	582	1094	8	516	1e-122	389	biosynthesis	5660	GO:0009058	#N/A	#N/A	#N/A	uridine kinase activity	2110	GO:0004849	#N/A	#N/A	#N/A	#N/A	#N/A	#N/A	Similar to bacterial dephospho-CoA kinase	Coenzyme transport and metabolism	KOG3220	#N/A	#N/A	#N/A	Dephospho-CoA kinase	sp_Q8MIR4_PIG_Q8MIR4;	PD003329
246895	g96.t1	estExt_fgenesh1_pg.C_2520007	43.86	513	263	10	698	1199	18	516	5e-119	382	biosynthesis	5660	GO:0009058	#N/A	#N/A	#N/A	uridine kinase activity	2110	GO:0004849	#N/A	#N/A	#N/A	#N/A	#N/A	#N/A	Similar to bacterial dephospho-CoA kinase	Coenzyme transport and metabolism	KOG3220	#N/A	#N/A	#N/A	Dephospho-CoA kinase	sp_Q8MIR4_PIG_Q8MIR4;	PD003329
224738	g1406.t1	fgenesh1_pg.scaffold_5712000001	38.3	282	153	3	80	347	1	275	1e-56	192	biosynthesis	5660	GO:0009058	#N/A	#N/A	#N/A	#N/A	#N/A	#N/A	#N/A	#N/A	#N/A	#N/A	#N/A	#N/A	Putative NAD+-dependent epimerases	Carbohydrate transport and metabolism	KOG0747	#N/A	#N/A	#N/A	Polysaccharide biosynthesis protein CapD	Polysacc_synt_2	PF02719
157742	g19997.t1	estExt_gwp.C_10237	42.63	448	206	13	415	848	2	412	7e-86	287	blood coagulation	4624	GO:0007596	membrane	7826	GO:0016020	transmembrane receptor activity	2146	GO:0004888	Fibrillins and related proteins containing Ca2+-binding EGF-like domains	Signal transduction mechanisms	KOG1217	#N/A	#N/A	#N/A	#N/A	#N/A	#N/A	#N/A	#N/A	#N/A	Low density lipoprotein-receptor, class A	LDLRECEPTOR	PR00261
157742	g20804.t1	estExt_gwp.C_10237	48.51	336	165	8	12	347	44	371	2e-87	273	blood coagulation	4624	GO:0007596	membrane	7826	GO:0016020	transmembrane receptor activity	2146	GO:0004888	Fibrillins and related proteins containing Ca2+-binding EGF-like domains	Signal transduction mechanisms	KOG1217	#N/A	#N/A	#N/A	#N/A	#N/A	#N/A	#N/A	#N/A	#N/A	Low density lipoprotein-receptor, class A	LDLRECEPTOR	PR00261
157742	g20282.t1	estExt_gwp.C_10237	42.99	435	205	13	490	897	3	421	5e-79	269	blood coagulation	4624	GO:0007596	membrane	7826	GO:0016020	transmembrane receptor activity	2146	GO:0004888	Fibrillins and related proteins containing Ca2+-binding EGF-like domains	Signal transduction mechanisms	KOG1217	#N/A	#N/A	#N/A	#N/A	#N/A	#N/A	#N/A	#N/A	#N/A	Low density lipoprotein-receptor, class A	LDLRECEPTOR	PR00261
157742	g23493.t1	estExt_gwp.C_10237	47.56	246	129	0	36	281	44	289	4e-62	207	blood coagulation	4624	GO:0007596	membrane	7826	GO:0016020	transmembrane receptor activity	2146	GO:0004888	Fibrillins and related proteins containing Ca2+-binding EGF-like domains	Signal transduction mechanisms	KOG1217	#N/A	#N/A	#N/A	#N/A	#N/A	#N/A	#N/A	#N/A	#N/A	Low density lipoprotein-receptor, class A	LDLRECEPTOR	PR00261
157742	g22081.t1	estExt_gwp.C_10237	46.06	165	82	4	238	400	8	167	1e-33	130	blood coagulation	4624	GO:0007596	membrane	7826	GO:0016020	transmembrane receptor activity	2146	GO:0004888	Fibrillins and related proteins containing Ca2+-binding EGF-like domains	Signal transduction mechanisms	KOG1217	#N/A	#N/A	#N/A	#N/A	#N/A	#N/A	#N/A	#N/A	#N/A	Low density lipoprotein-receptor, class A	LDLRECEPTOR	PR00261
163197	g21425.t1	estExt_gwp.C_380029	31.34	552	243	18	2	435	34	567	5e-62	219	blood coagulation	4624	GO:0007596	membrane	7826	GO:0016020	transmembrane receptor activity	2146	GO:0004888	Fibrillins and related proteins containing Ca2+-binding EGF-like domains	Signal transduction mechanisms	KOG1217	#N/A	#N/A	#N/A	#N/A	#N/A	#N/A	#N/A	#N/A	#N/A	Thrombomodulin	THRMBOMODULN	PR00907
221487	g22312.t1	fgenesh1_pg.scaffold_791000001	44.24	721	340	21	1466	2146	8	706	7e-145	471	blood coagulation	4624	GO:0007596	membrane	7826	GO:0016020	transmembrane receptor activity	2146	GO:0004888	Fibrillins and related proteins containing Ca2+-binding EGF-like domains	Signal transduction mechanisms	KOG1217	#N/A	#N/A	#N/A	#N/A	#N/A	#N/A	#N/A	#N/A	#N/A	Thrombomodulin	THRMBOMODULN	PR00907
221487	g18074.t1	fgenesh1_pg.scaffold_791000001	35.45	725	362	30	252	932	9	671	2e-83	286	blood coagulation	4624	GO:0007596	membrane	7826	GO:0016020	transmembrane receptor activity	2146	GO:0004888	Fibrillins and related proteins containing Ca2+-binding EGF-like domains	Signal transduction mechanisms	KOG1217	#N/A	#N/A	#N/A	#N/A	#N/A	#N/A	#N/A	#N/A	#N/A	Thrombomodulin	THRMBOMODULN	PR00907
231956	g3406.t1	fgsh_est.C_scaffold_11000016	48.16	272	136	2	4	275	8	274	2e-85	260	C-terminal protein amino acid methylation	3563	GO:0006481	integral to membrane	7827	GO:0016021	protein-S-isoprenylcysteine O-methyltransferase activity	1938	GO:0004671	Farnesyl cysteine-carboxyl methyltransferase	Posttranslational modification, protein turnover, chaperones	KOG2628	#N/A	#N/A	#N/A	#N/A	#N/A	#N/A	#N/A	#N/A	#N/A	Isoprenylcysteine carboxyl methyltransferase	ICMT	PF04140
244707	g12505.t1	estExt_fgenesh1_pg.C_1310053	58.64	810	268	7	2	751	317	1119	0	920	calcium ion transport	3885	GO:0006816	endoplasmic reticulum	2898	GO:0005783	inositol 1,4,5-triphosphate-sensitive calcium-release channel activity	2455	GO:0005220	Inositol 1,4,5-trisphosphate receptor	Signal transduction mechanisms	KOG3533	#N/A	#N/A	#N/A	#N/A	#N/A	#N/A	#N/A	#N/A	#N/A	Inositol 1,4,5-trisphosphate-binding protein receptor	INSP3RECEPTR	PR00779
244707	g12809.t1	estExt_fgenesh1_pg.C_1310053	55.12	733	288	9	1	718	1442	2148	0	761	calcium ion transport	3885	GO:0006816	endoplasmic reticulum	2898	GO:0005783	inositol 1,4,5-triphosphate-sensitive calcium-release channel activity	2455	GO:0005220	Inositol 1,4,5-trisphosphate receptor	Signal transduction mechanisms	KOG3533	#N/A	#N/A	#N/A	#N/A	#N/A	#N/A	#N/A	#N/A	#N/A	Inositol 1,4,5-trisphosphate-binding protein receptor	INSP3RECEPTR	PR00779
244707	g20190.t1	estExt_fgenesh1_pg.C_1310053	72.68	377	103	0	76	452	235	611	0	570	calcium ion transport	3885	GO:0006816	endoplasmic reticulum	2898	GO:0005783	inositol 1,4,5-triphosphate-sensitive calcium-release channel activity	2455	GO:0005220	Inositol 1,4,5-trisphosphate receptor	Signal transduction mechanisms	KOG3533	#N/A	#N/A	#N/A	#N/A	#N/A	#N/A	#N/A	#N/A	#N/A	Inositol 1,4,5-trisphosphate-binding protein receptor	INSP3RECEPTR	PR00779
244707	g15962.t1	estExt_fgenesh1_pg.C_1310053	79.38	97	20	0	51	147	2389	2485	2e-37	148	calcium ion transport	3885	GO:0006816	endoplasmic reticulum	2898	GO:0005783	inositol 1,4,5-triphosphate-sensitive calcium-release channel activity	2455	GO:0005220	Inositol 1,4,5-trisphosphate receptor	Signal transduction mechanisms	KOG3533	#N/A	#N/A	#N/A	#N/A	#N/A	#N/A	#N/A	#N/A	#N/A	Inositol 1,4,5-trisphosphate-binding protein receptor	INSP3RECEPTR	PR00779
127874	g6749.t1	e_gw.243.71.1	52.76	362	132	7	74	426	1	332	5e-118	364	calcium ion transport	3885	GO:0006816	#N/A	#N/A	#N/A	voltage-gated calcium channel activity	2474	GO:0005245	L-type voltage-dependent Ca2+ channel, beta subunit	Signal transduction mechanisms	KOG3812	#N/A	#N/A	#N/A	L-type voltage-dependent Ca2+ channel, beta subunit	Inorganic ion transport and metabolism	KOG3812	#N/A	#N/A	#N/A	Dihydropyridine sensitive L-type calcium channel, beta subunit	LCACHANNELB	PR01626
94409	g7723.t1	e_gw.36.67.1	52.3	174	71	6	49	213	2	172	1e-49	162	calcium-mediated signaling	10543	GO:0019722	#N/A	#N/A	#N/A	#N/A	#N/A	#N/A	Calcineurin-mediated signaling pathway inhibitor DSCR1	Signal transduction mechanisms	KOG4019	#N/A	#N/A	#N/A	#N/A	#N/A	#N/A	Calcineurin-mediated signaling pathway inhibitor DSCR1	General function prediction only	KOG4019	Calcipressin	Calcipressin	PF04847
246024	g5363.t1	estExt_fgenesh1_pg.C_1920019	35.42	192	105	7	27	218	2	174	2e-24	97.4	cAMP biosynthesis	3271	GO:0006171	#N/A	#N/A	#N/A	adenylate cyclase activity	1348	GO:0004016	#N/A	#N/A	#N/A	#N/A	#N/A	#N/A	#N/A	#N/A	#N/A	#N/A	#N/A	#N/A	Adenylate cyclase	CYTH	PF01928
44064	g21083.t1	gw.348.38.1	53.89	167	77	0	3	169	1	167	1e-59	186	cAMP biosynthesis	3271	GO:0006171	#N/A	#N/A	#N/A	adenylate cyclase activity	1348	GO:0004016	#N/A	#N/A	#N/A	#N/A	#N/A	#N/A	#N/A	#N/A	#N/A	#N/A	#N/A	#N/A	Adenylyl cyclase CyaB	sp_Q20034_CAEEL_Q20034;	PD009560
129041	g20861.t1	e_gw.259.14.1	57.03	256	105	2	7	260	7	259	3e-101	305	carbohydrate biosynthesis	7856	GO:0016051	#N/A	#N/A	#N/A	transferase activity, transferring hexosyl groups	8488	GO:0016758	#N/A	#N/A	#N/A	#N/A	#N/A	#N/A	Glycosyl transferase, family 8 - glycogenin	Carbohydrate transport and metabolism	KOG1950	#N/A	#N/A	#N/A	Glycosyl transferase, family 8	Glyco_transf_8	PF01501
238783	g20264.t1	estExt_fgenesh1_pg.C_80122	34.72	288	149	4	21	270	9	295	7e-58	190	carbohydrate biosynthesis	7856	GO:0016051	#N/A	#N/A	#N/A	transferase activity, transferring hexosyl groups	8488	GO:0016758	#N/A	#N/A	#N/A	#N/A	#N/A	#N/A	Glycosyl transferase, family 8 - glycogenin	Carbohydrate transport and metabolism	KOG1950	#N/A	#N/A	#N/A	Glycosyl transferase, family 8	Glyco_transf_8	PF01501
159012	g2680.t1	estExt_gwp.C_60073	56.41	725	286	9	420	1118	15	735	0	820	carbohydrate biosynthesis	7856	GO:0016051	#N/A	#N/A	#N/A	transferase activity, transferring hexosyl groups	8488	GO:0016758	#N/A	#N/A	#N/A	#N/A	#N/A	#N/A	Predicted glycosyltransferase	Carbohydrate transport and metabolism	KOG3765	#N/A	#N/A	#N/A	Glycosyl transferase, family 8	Glyco_transf_8	PF01501
106556	g4676.t1	e_gw.82.12.1	52.61	211	96	2	242	449	47	256	4e-64	226	carbohydrate metabolism	3077	GO:0005975	beta-galactosidase complex	5936	GO:0009341	beta-galactosidase activity	1839	GO:0004565	#N/A	#N/A	#N/A	#N/A	#N/A	#N/A	Beta-galactosidase	Carbohydrate transport and metabolism	KOG0496	#N/A	#N/A	#N/A	Glycoside hydrolase, family 35	GLHYDRLASE35	PR00742
161675	g5465.t1	estExt_gwp.C_230338	50.08	601	277	7	26	612	39	630	0	603	carbohydrate metabolism	3077	GO:0005975	beta-galactosidase complex	5936	GO:0009341	beta-galactosidase activity	1839	GO:0004565	#N/A	#N/A	#N/A	#N/A	#N/A	#N/A	Beta-galactosidase	Carbohydrate transport and metabolism	KOG0496	#N/A	#N/A	#N/A	Glycoside hydrolase, family 35	GLHYDRLASE35	PR00742
161675	g672.t1	estExt_gwp.C_230338	51.44	556	254	9	13	559	78	626	0	548	carbohydrate metabolism	3077	GO:0005975	beta-galactosidase complex	5936	GO:0009341	beta-galactosidase activity	1839	GO:0004565	#N/A	#N/A	#N/A	#N/A	#N/A	#N/A	Beta-galactosidase	Carbohydrate transport and metabolism	KOG0496	#N/A	#N/A	#N/A	Glycoside hydrolase, family 35	GLHYDRLASE35	PR00742
167821	g673.t1	estExt_gwp.C_930093	44.19	654	268	13	20	608	22	643	1e-179	527	carbohydrate metabolism	3077	GO:0005975	beta-galactosidase complex	5936	GO:0009341	beta-galactosidase activity	1839	GO:0004565	#N/A	#N/A	#N/A	#N/A	#N/A	#N/A	Beta-galactosidase	Carbohydrate transport and metabolism	KOG0496	#N/A	#N/A	#N/A	Glycoside hydrolase, family 35	GLHYDRLASE35	PR00742
103120	g9390.t1	e_gw.67.14.1	67.87	806	247	3	280	1085	141	934	0	1180	carbohydrate metabolism	3077	GO:0005975	COPII vesicle coat	10943	GO:0030127	hydrolase activity, hydrolyzing O-glycosyl compounds	1829	GO:0004553	Vesicle coat complex COPII, subunit SFB3	Intracellular trafficking, secretion, and vesicular transport	KOG1984	#N/A	#N/A	#N/A	#N/A	#N/A	#N/A	#N/A	#N/A	#N/A	Gelsolin region	Gelsolin	PF00626
177058	g278.t1	estExt_GenewiseH_1.C_10518	51.03	341	136	3	2	334	3	320	7e-113	334	carbohydrate metabolism	3077	GO:0005975	cytoplasm	2855	GO:0005737	transaldolase activity	2063	GO:0004801	#N/A	#N/A	#N/A	#N/A	#N/A	#N/A	Transaldolase	Carbohydrate transport and metabolism	KOG2772	#N/A	#N/A	#N/A	Transaldolase	Transaldolase	PF00923
211642	g1752.t1	fgenesh1_pg.scaffold_141000038	54.46	336	124	4	1	322	1	321	4e-121	360	carbohydrate metabolism	3077	GO:0005975	glycerol-3-phosphate dehydrogenase complex	5926	GO:0009331	oxidoreductase activity, acting on CH-OH group of donors	8352	GO:0016614	#N/A	#N/A	#N/A	#N/A	#N/A	#N/A	Glycerol-3-phosphate dehydrogenase/dihydroxyacetone 3-phosphate reductase	Energy production and conversion	KOG2711	#N/A	#N/A	#N/A	NAD-dependent glycerol-3-phosphate dehydrogenase, C-terminal	sp_GPDA_DROPS_Q27928;	PD001278
225007	g3117.t1	fgenesh1_pg.scaffold_7091000001	41.36	162	80	3	15	162	101	261	3e-32	131	carbohydrate metabolism	3077	GO:0005975	intracellular	2746	GO:0005622	diacylglycerol kinase activity	1471	GO:0004143	#N/A	#N/A	#N/A	#N/A	#N/A	#N/A	Ribulose kinase and related carbohydrate kinases	Carbohydrate transport and metabolism	KOG2517	#N/A	#N/A	#N/A	Response regulator receiver	sp_Q87ZA5_PSESM_Q87ZA5;	PD000039
92717	g23546.t1	e_gw.31.14.1	36.73	226	139	2	568	789	1	226	9e-44	159	carbohydrate metabolism	3077	GO:0005975	membrane	7826	GO:0016020	transferase activity, transferring hexosyl groups	8488	GO:0016758	#N/A	#N/A	#N/A	#N/A	#N/A	#N/A	#N/A	#N/A	#N/A	#N/A	#N/A	#N/A	Glycosyl transferase, family 54	Glyco_transf_54	PF04666
106996	g21042.t1	e_gw.84.13.1	41.57	433	160	6	54	398	4	431	9e-109	332	carbohydrate metabolism	3077	GO:0005975	membrane	7826	GO:0016020	transferase activity, transferring hexosyl groups	8488	GO:0016758	#N/A	#N/A	#N/A	#N/A	#N/A	#N/A	#N/A	#N/A	#N/A	#N/A	#N/A	#N/A	Glycosyl transferase, family 54	Glyco_transf_54	PF04666
106996	g1557.t1	e_gw.84.13.1	30.26	152	75	3	54	193	4	136	1e-16	77.8	carbohydrate metabolism	3077	GO:0005975	membrane	7826	GO:0016020	transferase activity, transferring hexosyl groups	8488	GO:0016758	#N/A	#N/A	#N/A	#N/A	#N/A	#N/A	#N/A	#N/A	#N/A	#N/A	#N/A	#N/A	Glycosyl transferase, family 54	Glyco_transf_54	PF04666
196843	g1525.t1	fgenesh1_pg.scaffold_3000164	39.85	404	230	6	1	401	140	533	2e-96	301	carbohydrate metabolism	3077	GO:0005975	membrane	7826	GO:0016020	transferase activity, transferring hexosyl groups	8488	GO:0016758	#N/A	#N/A	#N/A	#N/A	#N/A	#N/A	#N/A	#N/A	#N/A	#N/A	#N/A	#N/A	Glycosyl transferase, family 54	Glyco_transf_54	PF04666
196843	g9258.t1	fgenesh1_pg.scaffold_3000164	30.38	395	248	10	35	412	150	534	4e-50	179	carbohydrate metabolism	3077	GO:0005975	membrane	7826	GO:0016020	transferase activity, transferring hexosyl groups	8488	GO:0016758	#N/A	#N/A	#N/A	#N/A	#N/A	#N/A	#N/A	#N/A	#N/A	#N/A	#N/A	#N/A	Glycosyl transferase, family 54	Glyco_transf_54	PF04666
212057	g4460.t1	fgenesh1_pg.scaffold_149000002	33.64	538	300	17	81	576	15	537	1e-84	276	carbohydrate metabolism	3077	GO:0005975	#N/A	#N/A	#N/A	alpha-amylase activity	1831	GO:0004556	#N/A	#N/A	#N/A	#N/A	#N/A	#N/A	Alpha-amylase	Carbohydrate transport and metabolism	KOG0471	#N/A	#N/A	#N/A	Alpha amylase, catalytic region	Alpha-amylase	PF00128
244710	g7808.t1	estExt_fgenesh1_pg.C_1310056	64.57	494	174	1	139	632	14	506	0	686	carbohydrate metabolism	3077	GO:0005975	#N/A	#N/A	#N/A	alpha-amylase activity	1831	GO:0004556	#N/A	#N/A	#N/A	#N/A	#N/A	#N/A	Alpha-amylase	Carbohydrate transport and metabolism	KOG0471	#N/A	#N/A	#N/A	Alpha amylase, catalytic region	Alpha-amylase	PF00128
198796	g16398.t1	fgenesh1_pg.scaffold_12000019	67.04	452	139	4	8	451	7	456	0	635	carbohydrate metabolism	3077	GO:0005975	#N/A	#N/A	#N/A	alpha-L-fucosidase activity	1835	GO:0004560	#N/A	#N/A	#N/A	#N/A	#N/A	#N/A	Alpha-L-fucosidase	Carbohydrate transport and metabolism	KOG3340	#N/A	#N/A	#N/A	Glycoside hydrolase, family 29 (alpha-L-fucosidase)	GLHYDRLASE29	PR00741
198796	g16396.t1	fgenesh1_pg.scaffold_12000019	65.29	435	146	3	10	441	24	456	0	608	carbohydrate metabolism	3077	GO:0005975	#N/A	#N/A	#N/A	alpha-L-fucosidase activity	1835	GO:0004560	#N/A	#N/A	#N/A	#N/A	#N/A	#N/A	Alpha-L-fucosidase	Carbohydrate transport and metabolism	KOG3340	#N/A	#N/A	#N/A	Glycoside hydrolase, family 29 (alpha-L-fucosidase)	GLHYDRLASE29	PR00741
198796	g16397.t1	fgenesh1_pg.scaffold_12000019	65.52	435	145	3	20	451	24	456	0	607	carbohydrate metabolism	3077	GO:0005975	#N/A	#N/A	#N/A	alpha-L-fucosidase activity	1835	GO:0004560	#N/A	#N/A	#N/A	#N/A	#N/A	#N/A	Alpha-L-fucosidase	Carbohydrate transport and metabolism	KOG3340	#N/A	#N/A	#N/A	Glycoside hydrolase, family 29 (alpha-L-fucosidase)	GLHYDRLASE29	PR00741
198796	g13271.t1	fgenesh1_pg.scaffold_12000019	57.72	395	124	4	1	391	98	453	2e-155	484	carbohydrate metabolism	3077	GO:0005975	#N/A	#N/A	#N/A	alpha-L-fucosidase activity	1835	GO:0004560	#N/A	#N/A	#N/A	#N/A	#N/A	#N/A	Alpha-L-fucosidase	Carbohydrate transport and metabolism	KOG3340	#N/A	#N/A	#N/A	Glycoside hydrolase, family 29 (alpha-L-fucosidase)	GLHYDRLASE29	PR00741
173865	g1707.t1	estExt_gwp.C_2710085	50.28	533	224	6	247	778	301	793	3e-170	522	carbohydrate metabolism	3077	GO:0005975	#N/A	#N/A	#N/A	alpha-mannosidase activity	1834	GO:0004559	#N/A	#N/A	#N/A	#N/A	#N/A	#N/A	Alpha-mannosidase	Carbohydrate transport and metabolism	KOG4342	#N/A	#N/A	#N/A	Glycoside hydrolase, family 38	Glyco_hydro_38	PF01074
173865	g20057.t1	estExt_gwp.C_2710085	38.09	554	314	9	1441	1982	58	594	3e-104	363	carbohydrate metabolism	3077	GO:0005975	#N/A	#N/A	#N/A	alpha-mannosidase activity	1834	GO:0004559	#N/A	#N/A	#N/A	#N/A	#N/A	#N/A	Alpha-mannosidase	Carbohydrate transport and metabolism	KOG4342	#N/A	#N/A	#N/A	Glycoside hydrolase, family 38	Glyco_hydro_38	PF01074
166900	g22171.t1	estExt_gwp.C_790181	65.99	247	82	1	156	400	1	247	1e-122	385	carbohydrate metabolism	3077	GO:0005975	#N/A	#N/A	#N/A	alpha-mannosidase activity	1834	GO:0004559	#N/A	#N/A	#N/A	#N/A	#N/A	#N/A	Glycosyl hydrolase, family 38 - alpha-mannosidase	Carbohydrate transport and metabolism	KOG1958	#N/A	#N/A	#N/A	Glycoside hydrolase, family 38	Glyco_hydro_38	PF01074
166900	g21788.t1	estExt_gwp.C_790181	66.5	203	66	1	60	260	1	203	4e-98	314	carbohydrate metabolism	3077	GO:0005975	#N/A	#N/A	#N/A	alpha-mannosidase activity	1834	GO:0004559	#N/A	#N/A	#N/A	#N/A	#N/A	#N/A	Glycosyl hydrolase, family 38 - alpha-mannosidase	Carbohydrate transport and metabolism	KOG1958	#N/A	#N/A	#N/A	Glycoside hydrolase, family 38	Glyco_hydro_38	PF01074
166900	g14315.t1	estExt_gwp.C_790181	40	135	81	0	5	139	551	685	3e-22	92.8	carbohydrate metabolism	3077	GO:0005975	#N/A	#N/A	#N/A	alpha-mannosidase activity	1834	GO:0004559	#N/A	#N/A	#N/A	#N/A	#N/A	#N/A	Glycosyl hydrolase, family 38 - alpha-mannosidase	Carbohydrate transport and metabolism	KOG1958	#N/A	#N/A	#N/A	Glycoside hydrolase, family 38	Glyco_hydro_38	PF01074
244860	g15093.t1	estExt_fgenesh1_pg.C_1370012	49.16	596	262	13	1	568	410	992	0	551	carbohydrate metabolism	3077	GO:0005975	#N/A	#N/A	#N/A	alpha-mannosidase activity	1834	GO:0004559	#N/A	#N/A	#N/A	#N/A	#N/A	#N/A	Glycosyl hydrolase, family 38 - alpha-mannosidase	Carbohydrate transport and metabolism	KOG1959	#N/A	#N/A	#N/A	Glycoside hydrolase, family 38	Glyco_hydro_38	PF01074
244860	g13961.t1	estExt_fgenesh1_pg.C_1370012	64.45	301	104	2	2	300	10	309	2e-139	422	carbohydrate metabolism	3077	GO:0005975	#N/A	#N/A	#N/A	alpha-mannosidase activity	1834	GO:0004559	#N/A	#N/A	#N/A	#N/A	#N/A	#N/A	Glycosyl hydrolase, family 38 - alpha-mannosidase	Carbohydrate transport and metabolism	KOG1959	#N/A	#N/A	#N/A	Glycoside hydrolase, family 38	Glyco_hydro_38	PF01074
201552	g10872.t1	fgenesh1_pg.scaffold_29000034	47.05	882	413	16	65	896	6	883	0	811	carbohydrate metabolism	3077	GO:0005975	#N/A	#N/A	#N/A	beta-N-acetylhexosaminidase activity	1837	GO:0004563	#N/A	#N/A	#N/A	#N/A	#N/A	#N/A	Beta-N-acetylhexosaminidase	Carbohydrate transport and metabolism	KOG2499	#N/A	#N/A	#N/A	Glycoside hydrolase, family 20	GLHYDRLASE20	PR00738
224747	g11469.t1	fgenesh1_pg.scaffold_5736000001	36.61	366	181	9	124	482	3	324	1e-68	226	carbohydrate metabolism	3077	GO:0005975	#N/A	#N/A	#N/A	beta-N-acetylhexosaminidase activity	1837	GO:0004563	#N/A	#N/A	#N/A	#N/A	#N/A	#N/A	Beta-N-acetylhexosaminidase	Carbohydrate transport and metabolism	KOG2499	#N/A	#N/A	#N/A	Glycoside hydrolase, family 20	GLHYDRLASE20	PR00738
237718	g23083.t1	estExt_fgenesh1_pg.C_10058	59.16	502	201	3	37	536	42	541	0	622	carbohydrate metabolism	3077	GO:0005975	#N/A	#N/A	#N/A	beta-N-acetylhexosaminidase activity	1837	GO:0004563	#N/A	#N/A	#N/A	#N/A	#N/A	#N/A	Beta-N-acetylhexosaminidase	Carbohydrate transport and metabolism	KOG2499	#N/A	#N/A	#N/A	Glycoside hydrolase, family 20	GLHYDRLASE20	PR00738
82909	g13556.t1	e_gw.6.360.1	51.34	298	135	4	115	404	1	296	2e-106	324	carbohydrate metabolism	3077	GO:0005975	#N/A	#N/A	#N/A	beta-N-acetylhexosaminidase activity	1837	GO:0004563	#N/A	#N/A	#N/A	#N/A	#N/A	#N/A	#N/A	#N/A	#N/A	#N/A	#N/A	#N/A	Glycoside hydrolase, family 20	Glyco_hydro_20	PF00728
82909	g2053.t1	e_gw.6.360.1	48.89	135	65	2	25	159	1	131	3e-40	139	carbohydrate metabolism	3077	GO:0005975	#N/A	#N/A	#N/A	beta-N-acetylhexosaminidase activity	1837	GO:0004563	#N/A	#N/A	#N/A	#N/A	#N/A	#N/A	#N/A	#N/A	#N/A	#N/A	#N/A	#N/A	Glycoside hydrolase, family 20	Glyco_hydro_20	PF00728
199753	g3102.t1	fgenesh1_pg.scaffold_17000042	23.02	569	365	21	8	536	4	539	1e-21	98.2	carbohydrate metabolism	3077	GO:0005975	#N/A	#N/A	#N/A	D-ribulokinase activity	9981	GO:0019150	#N/A	#N/A	#N/A	#N/A	#N/A	#N/A	Ribulose kinase and related carbohydrate kinases	Carbohydrate transport and metabolism	KOG2517	#N/A	#N/A	#N/A	Carbohydrate kinase, FGGY	FGGY_N	PF00370
213886	g9090.t1	fgenesh1_pg.scaffold_186000031	62.16	481	160	2	98	556	23	503	0	604	carbohydrate metabolism	3077	GO:0005975	#N/A	#N/A	#N/A	glycerol kinase activity	1667	GO:0004370	#N/A	#N/A	#N/A	#N/A	#N/A	#N/A	Ribulose kinase and related carbohydrate kinases	Carbohydrate transport and metabolism	KOG2517	#N/A	#N/A	#N/A	Carbohydrate kinase, FGGY	FGGY_N	PF00370
213886	g3072.t1	fgenesh1_pg.scaffold_186000031	45.34	494	258	7	6	487	11	504	2e-143	425	carbohydrate metabolism	3077	GO:0005975	#N/A	#N/A	#N/A	glycerol kinase activity	1667	GO:0004370	#N/A	#N/A	#N/A	#N/A	#N/A	#N/A	Ribulose kinase and related carbohydrate kinases	Carbohydrate transport and metabolism	KOG2517	#N/A	#N/A	#N/A	Carbohydrate kinase, FGGY	FGGY_N	PF00370
213886	g3645.t1	fgenesh1_pg.scaffold_186000031	26.53	377	224	12	9	357	101	452	3e-27	113	carbohydrate metabolism	3077	GO:0005975	#N/A	#N/A	#N/A	glycerol kinase activity	1667	GO:0004370	#N/A	#N/A	#N/A	#N/A	#N/A	#N/A	Ribulose kinase and related carbohydrate kinases	Carbohydrate transport and metabolism	KOG2517	#N/A	#N/A	#N/A	Carbohydrate kinase, FGGY	FGGY_N	PF00370
235180	g6390.t1	estExt_fgenesh1_pm.C_1020002	49.25	268	91	1	97	319	44	311	3e-91	287	carbohydrate metabolism	3077	GO:0005975	#N/A	#N/A	#N/A	glycerol kinase activity	1667	GO:0004370	#N/A	#N/A	#N/A	#N/A	#N/A	#N/A	Ribulose kinase and related carbohydrate kinases	Carbohydrate transport and metabolism	KOG2517	#N/A	#N/A	#N/A	Carbohydrate kinase, FGGY	FGGY_N	PF00370
235180	g17912.t1	estExt_fgenesh1_pm.C_1020002	51.63	246	104	2	1	246	134	364	1e-83	267	carbohydrate metabolism	3077	GO:0005975	#N/A	#N/A	#N/A	glycerol kinase activity	1667	GO:0004370	#N/A	#N/A	#N/A	#N/A	#N/A	#N/A	Ribulose kinase and related carbohydrate kinases	Carbohydrate transport and metabolism	KOG2517	#N/A	#N/A	#N/A	Carbohydrate kinase, FGGY	FGGY_N	PF00370
140878	g12584.t1	e_gw.549.14.1	60.08	243	97	0	1	243	35	277	7e-111	326	carbohydrate metabolism	3077	GO:0005975	#N/A	#N/A	#N/A	hydrolase activity, acting on carbon-nitrogen (but not peptide) bonds	8537	GO:0016810	#N/A	#N/A	#N/A	#N/A	#N/A	#N/A	#N/A	#N/A	#N/A	#N/A	#N/A	#N/A	Polysaccharide deacetylase	Polysacc_deac_1	PF01522
204357	g22317.t1	fgenesh1_pg.scaffold_50000041	33.29	811	456	15	1334	2075	1364	2158	6e-119	421	carbohydrate metabolism	3077	GO:0005975	#N/A	#N/A	#N/A	hydrolase activity, hydrolyzing O-glycosyl compounds	1829	GO:0004553	FOG: Immunoglobulin C-2 Type/fibronectin type III domains	Signal transduction mechanisms	KOG3510	#N/A	#N/A	#N/A	#N/A	#N/A	#N/A	#N/A	#N/A	#N/A	N/apple PAN	PAN	PF00024
204357	g6760.t1	fgenesh1_pg.scaffold_50000041	28.12	761	514	23	1158	1905	920	1660	6e-68	255	carbohydrate metabolism	3077	GO:0005975	#N/A	#N/A	#N/A	hydrolase activity, hydrolyzing O-glycosyl compounds	1829	GO:0004553	FOG: Immunoglobulin C-2 Type/fibronectin type III domains	Signal transduction mechanisms	KOG3510	#N/A	#N/A	#N/A	#N/A	#N/A	#N/A	#N/A	#N/A	#N/A	N/apple PAN	PAN	PF00024
204357	g12110.t1	fgenesh1_pg.scaffold_50000041	27.42	784	468	19	1387	2087	1079	1844	1e-58	224	carbohydrate metabolism	3077	GO:0005975	#N/A	#N/A	#N/A	hydrolase activity, hydrolyzing O-glycosyl compounds	1829	GO:0004553	FOG: Immunoglobulin C-2 Type/fibronectin type III domains	Signal transduction mechanisms	KOG3510	#N/A	#N/A	#N/A	#N/A	#N/A	#N/A	#N/A	#N/A	#N/A	N/apple PAN	PAN	PF00024
204357	g1141.t1	fgenesh1_pg.scaffold_50000041	25.83	515	350	12	4	510	1120	1610	4e-38	156	carbohydrate metabolism	3077	GO:0005975	#N/A	#N/A	#N/A	hydrolase activity, hydrolyzing O-glycosyl compounds	1829	GO:0004553	FOG: Immunoglobulin C-2 Type/fibronectin type III domains	Signal transduction mechanisms	KOG3510	#N/A	#N/A	#N/A	#N/A	#N/A	#N/A	#N/A	#N/A	#N/A	N/apple PAN	PAN	PF00024
204357	g2419.t1	fgenesh1_pg.scaffold_50000041	36.95	203	114	5	387	584	1222	1415	4e-23	104	carbohydrate metabolism	3077	GO:0005975	#N/A	#N/A	#N/A	hydrolase activity, hydrolyzing O-glycosyl compounds	1829	GO:0004553	FOG: Immunoglobulin C-2 Type/fibronectin type III domains	Signal transduction mechanisms	KOG3510	#N/A	#N/A	#N/A	#N/A	#N/A	#N/A	#N/A	#N/A	#N/A	N/apple PAN	PAN	PF00024
238696	g9854.t1	estExt_fgenesh1_pg.C_70197	54.19	908	331	8	4	852	32	913	0	975	carbohydrate metabolism	3077	GO:0005975	#N/A	#N/A	#N/A	hydrolase activity, hydrolyzing O-glycosyl compounds	1829	GO:0004553	Glucosidase II catalytic (alpha) subunit and related enzymes, glycosyl hydrolase family 31	Cell wall/membrane/envelope biogenesis	KOG1066	#N/A	#N/A	#N/A	Glucosidase II catalytic (alpha) subunit and related enzymes, glycosyl hydrolase family 31	Carbohydrate transport and metabolism	KOG1066	#N/A	#N/A	#N/A	Glycoside hydrolase, family 31	Glyco_hydro_31	PF01055
238696	g218.t1	estExt_fgenesh1_pg.C_70197	28.29	463	302	12	341	782	335	788	4e-51	194	carbohydrate metabolism	3077	GO:0005975	#N/A	#N/A	#N/A	hydrolase activity, hydrolyzing O-glycosyl compounds	1829	GO:0004553	Glucosidase II catalytic (alpha) subunit and related enzymes, glycosyl hydrolase family 31	Cell wall/membrane/envelope biogenesis	KOG1066	#N/A	#N/A	#N/A	Glucosidase II catalytic (alpha) subunit and related enzymes, glycosyl hydrolase family 31	Carbohydrate transport and metabolism	KOG1066	#N/A	#N/A	#N/A	Glycoside hydrolase, family 31	Glyco_hydro_31	PF01055
165393	g22273.t1	estExt_gwp.C_590202	67.36	677	218	2	17	690	2	678	0	970	carbohydrate metabolism	3077	GO:0005975	#N/A	#N/A	#N/A	hydrolase activity, hydrolyzing O-glycosyl compounds	1829	GO:0004553	#N/A	#N/A	#N/A	#N/A	#N/A	#N/A	1,4-alpha-glucan branching enzyme/starch branching enzyme II	Carbohydrate transport and metabolism	KOG0470	#N/A	#N/A	#N/A	Alpha amylase, catalytic region	Alpha-amylase	PF00128
170108	g16026.t1	estExt_gwp.C_1400017	50.26	390	137	6	4	336	1	390	2e-129	384	carbohydrate metabolism	3077	GO:0005975	#N/A	#N/A	#N/A	hydrolase activity, hydrolyzing O-glycosyl compounds	1829	GO:0004553	#N/A	#N/A	#N/A	#N/A	#N/A	#N/A	Alpha-D-galactosidase (melibiase)	Carbohydrate transport and metabolism	KOG2366	#N/A	#N/A	#N/A	Glycoside hydrolase, clan GH-D	sp_Q9VL27_DROME_Q9VL27;	PD002572
201226	g17930.t1	fgenesh1_pg.scaffold_26000155	51.64	426	203	2	24	447	9	433	6e-157	462	carbohydrate metabolism	3077	GO:0005975	#N/A	#N/A	#N/A	hydrolase activity, hydrolyzing O-glycosyl compounds	1829	GO:0004553	#N/A	#N/A	#N/A	#N/A	#N/A	#N/A	Beta-glucosidase, lactase phlorizinhydrolase, and related proteins	Carbohydrate transport and metabolism	KOG0626	#N/A	#N/A	#N/A	6-phospho-beta-galactosidase, eukaryotic	sp_Q8WP18_MACFA_Q8WP18;	PD000650
201226	g1622.t1	fgenesh1_pg.scaffold_26000155	48.12	480	238	7	15	486	9	485	5e-158	461	carbohydrate metabolism	3077	GO:0005975	#N/A	#N/A	#N/A	hydrolase activity, hydrolyzing O-glycosyl compounds	1829	GO:0004553	#N/A	#N/A	#N/A	#N/A	#N/A	#N/A	Beta-glucosidase, lactase phlorizinhydrolase, and related proteins	Carbohydrate transport and metabolism	KOG0626	#N/A	#N/A	#N/A	6-phospho-beta-galactosidase, eukaryotic	sp_Q8WP18_MACFA_Q8WP18;	PD000650
10515	g21417.t1	gw.408.1.1	46.1	577	236	7	24	528	15	588	1e-173	509	carbohydrate metabolism	3077	GO:0005975	#N/A	#N/A	#N/A	hydrolase activity, hydrolyzing O-glycosyl compounds	1829	GO:0004553	#N/A	#N/A	#N/A	#N/A	#N/A	#N/A	Beta-Glucuronidase GUSB (glycosylhydrolase superfamily 2)	Carbohydrate transport and metabolism	KOG2024	#N/A	#N/A	#N/A	Glycoside hydrolase, family 2	GLHYDRLASE2	PR00132
30997	g2999.t1	gw.93.88.1	23.88	536	296	19	22	510	10	480	2e-18	90.5	carbohydrate metabolism	3077	GO:0005975	#N/A	#N/A	#N/A	hydrolase activity, hydrolyzing O-glycosyl compounds	1829	GO:0004553	#N/A	#N/A	#N/A	#N/A	#N/A	#N/A	Beta-Glucuronidase GUSB (glycosylhydrolase superfamily 2)	Carbohydrate transport and metabolism	KOG2024	#N/A	#N/A	#N/A	Glycoside hydrolase, family 2	GLHYDRLASE2	PR00132
50245	g11460.t1	gw.280.53.1	54.73	486	205	6	28	510	1	474	0	550	carbohydrate metabolism	3077	GO:0005975	#N/A	#N/A	#N/A	hydrolase activity, hydrolyzing O-glycosyl compounds	1829	GO:0004553	#N/A	#N/A	#N/A	#N/A	#N/A	#N/A	Maltase glucoamylase and related hydrolases, glycosyl hydrolase family 31	Carbohydrate transport and metabolism	KOG1065	#N/A	#N/A	#N/A	Glycoside hydrolase, family 31	Glyco_hydro_31	PF01055
165897	g3889.t1	estExt_gwp.C_660110	55.7	790	318	10	32	793	6	791	0	906	carbohydrate metabolism	3077	GO:0005975	#N/A	#N/A	#N/A	hydrolase activity, hydrolyzing O-glycosyl compounds	1829	GO:0004553	#N/A	#N/A	#N/A	#N/A	#N/A	#N/A	Maltase glucoamylase and related hydrolases, glycosyl hydrolase family 31	Carbohydrate transport and metabolism	KOG1065	#N/A	#N/A	#N/A	Glycoside hydrolase, family 31	Glyco_hydro_31	PF01055
30416	g3627.t1	gw.2.31.1	26.54	765	496	19	1	711	105	857	2e-77	268	carbohydrate metabolism	3077	GO:0005975	#N/A	#N/A	#N/A	hydrolase activity, hydrolyzing O-glycosyl compounds	1829	GO:0004553	#N/A	#N/A	#N/A	#N/A	#N/A	#N/A	Predicted beta-mannosidase	Carbohydrate transport and metabolism	KOG2230	#N/A	#N/A	#N/A	Glycoside hydrolase family 2, immunoglobulin-like beta-sandwich domain	Glyco_hydro_2	PF00703
127768	g49.t1	e_gw.242.69.1	38.18	351	174	3	696	1003	3	353	9e-80	266	carbohydrate metabolism	3077	GO:0005975	#N/A	#N/A	#N/A	hydrolase activity, hydrolyzing O-glycosyl compounds	1829	GO:0004553	#N/A	#N/A	#N/A	#N/A	#N/A	#N/A	#N/A	#N/A	#N/A	#N/A	#N/A	#N/A	Glycoside hydrolase, family 10	GLHYDRLASE10	PR00134
31229	g22444.t1	gw.58.99.1	50.39	514	227	10	212	716	113	607	2e-173	519	carbohydrate metabolism	3077	GO:0005975	#N/A	#N/A	#N/A	hydrolase activity, hydrolyzing O-glycosyl compounds	1829	GO:0004553	#N/A	#N/A	#N/A	#N/A	#N/A	#N/A	#N/A	#N/A	#N/A	#N/A	#N/A	#N/A	Glycoside hydrolase, family 5	GLYCOSYL_HYDROL_F5	PS00659
202599	g20552.t1	fgenesh1_pg.scaffold_36000076	50.71	495	213	8	3	473	11	498	3e-174	503	carbohydrate metabolism	3077	GO:0005975	#N/A	#N/A	#N/A	hydrolase activity, hydrolyzing O-glycosyl compounds	1829	GO:0004553	#N/A	#N/A	#N/A	#N/A	#N/A	#N/A	#N/A	#N/A	#N/A	#N/A	#N/A	#N/A	Glycoside hydrolase, family 5	Cellulase	PF00150
202599	g15557.t1	fgenesh1_pg.scaffold_36000076	53.13	335	133	5	4	316	113	445	5e-117	365	carbohydrate metabolism	3077	GO:0005975	#N/A	#N/A	#N/A	hydrolase activity, hydrolyzing O-glycosyl compounds	1829	GO:0004553	#N/A	#N/A	#N/A	#N/A	#N/A	#N/A	#N/A	#N/A	#N/A	#N/A	#N/A	#N/A	Glycoside hydrolase, family 5	Cellulase	PF00150
235307	g13900.t1	estExt_fgenesh1_pm.C_1240005	51.2	541	172	4	5	503	2	492	0	560	carbohydrate metabolism	3077	GO:0005975	#N/A	#N/A	#N/A	intramolecular transferase activity, phosphotransferases	8595	GO:0016868	#N/A	#N/A	#N/A	#N/A	#N/A	#N/A	Phosphoglucomutase	Carbohydrate transport and metabolism	KOG0625	#N/A	#N/A	#N/A	Phosphoglucomutase/phosphomannomutase	PGMPMM	PR00509
235307	g2035.t1	estExt_fgenesh1_pm.C_1240005	51.8	500	167	4	5	431	2	500	0	526	carbohydrate metabolism	3077	GO:0005975	#N/A	#N/A	#N/A	intramolecular transferase activity, phosphotransferases	8595	GO:0016868	#N/A	#N/A	#N/A	#N/A	#N/A	#N/A	Phosphoglucomutase	Carbohydrate transport and metabolism	KOG0625	#N/A	#N/A	#N/A	Phosphoglucomutase/phosphomannomutase	PGMPMM	PR00509
235307	g13903.t1	estExt_fgenesh1_pm.C_1240005	52.65	283	83	3	11	248	82	358	4e-96	296	carbohydrate metabolism	3077	GO:0005975	#N/A	#N/A	#N/A	intramolecular transferase activity, phosphotransferases	8595	GO:0016868	#N/A	#N/A	#N/A	#N/A	#N/A	#N/A	Phosphoglucomutase	Carbohydrate transport and metabolism	KOG0625	#N/A	#N/A	#N/A	Phosphoglucomutase/phosphomannomutase	PGMPMM	PR00509
63529	g8048.t1	gw.3752.4.1	40.85	306	173	4	201	504	1	300	7e-72	240	carbohydrate metabolism	3077	GO:0005975	#N/A	#N/A	#N/A	intramolecular transferase activity, phosphotransferases	8595	GO:0016868	#N/A	#N/A	#N/A	#N/A	#N/A	#N/A	Phosphoglucomutase/phosphomannomutase	Carbohydrate transport and metabolism	KOG1220	#N/A	#N/A	#N/A	Phosphoglucomutase/phosphomannomutase	PGMPMM	PR00509
163252	g337.t1	estExt_gwp.C_380181	54.8	635	248	1	11	645	11	606	0	733	carbohydrate metabolism	3077	GO:0005975	#N/A	#N/A	#N/A	intramolecular transferase activity, phosphotransferases	8595	GO:0016868	#N/A	#N/A	#N/A	#N/A	#N/A	#N/A	Phosphoglucomutase/phosphomannomutase	Carbohydrate transport and metabolism	KOG1220	#N/A	#N/A	#N/A	Phosphoglucomutase/phosphomannomutase alpha/beta/alpha domain I	PGM_PMM_I	PF02878
242391	g7443.t1	estExt_fgenesh1_pg.C_620096	54.61	542	242	3	4	543	2	541	0	609	carbohydrate metabolism	3077	GO:0005975	#N/A	#N/A	#N/A	intramolecular transferase activity, phosphotransferases	8595	GO:0016868	#N/A	#N/A	#N/A	#N/A	#N/A	#N/A	Phosphoglucomutase/phosphomannomutase	Carbohydrate transport and metabolism	KOG2537	#N/A	#N/A	#N/A	Phosphoglucomutase/phosphomannomutase C terminal	PGM_PMM_IV	PF00408
237677	g4167.t1	estExt_fgenesh1_kg.C_14550001	62.92	178	66	0	1	178	1	178	3e-86	254	carbohydrate metabolism	3077	GO:0005975	#N/A	#N/A	#N/A	lactoylglutathione lyase activity	1751	GO:0004462	#N/A	#N/A	#N/A	#N/A	#N/A	#N/A	Glyoxalase	Carbohydrate transport and metabolism	KOG2944	#N/A	#N/A	#N/A	Glyoxalase/bleomycin resistance protein/dioxygenase	Glyoxalase	PF00903
843	g3053.t1	gw.760.1.1	48.36	397	193	7	6	400	1	387	1e-127	381	carbohydrate metabolism	3077	GO:0005975	#N/A	#N/A	#N/A	mannose-6-phosphate isomerase activity	1763	GO:0004476	#N/A	#N/A	#N/A	#N/A	#N/A	#N/A	Mannose-6-phosphate isomerase	Carbohydrate transport and metabolism	KOG2757	#N/A	#N/A	#N/A	Mannose-6-phosphate isomerase, type I	MAN6PISMRASE	PR00714
843	g21223.t1	gw.760.1.1	43.35	233	124	5	6	237	1	226	6e-52	181	carbohydrate metabolism	3077	GO:0005975	#N/A	#N/A	#N/A	mannose-6-phosphate isomerase activity	1763	GO:0004476	#N/A	#N/A	#N/A	#N/A	#N/A	#N/A	Mannose-6-phosphate isomerase	Carbohydrate transport and metabolism	KOG2757	#N/A	#N/A	#N/A	Mannose-6-phosphate isomerase, type I	MAN6PISMRASE	PR00714
172491	g9685.t1	estExt_gwp.C_2140089	70.37	324	95	1	1	323	7	330	2e-170	481	carbohydrate metabolism	3077	GO:0005975	#N/A	#N/A	#N/A	phosphoric ester hydrolase activity	13134	GO:0042578	#N/A	#N/A	#N/A	#N/A	#N/A	#N/A	Fructose-1,6-bisphosphatase	Carbohydrate transport and metabolism	KOG1458	#N/A	#N/A	#N/A	Inositol phosphatase/fructose-1,6-bisphosphatase	sp_F16Q_HUMAN_O00757;	PD001491
246875	g5054.t1	estExt_fgenesh1_pg.C_2500025	62.53	822	243	9	311	1109	4	783	0	988	carbohydrate metabolism	3077	GO:0005975	#N/A	#N/A	#N/A	phosphorylase activity	1915	GO:0004645	#N/A	#N/A	#N/A	#N/A	#N/A	#N/A	Glycogen phosphorylase	Carbohydrate transport and metabolism	KOG2099	#N/A	#N/A	#N/A	Glycosyl transferase, family 35	Phosphorylase	PF00343
230488	g10743.t1	fgenesh1_pm.scaffold_194000008	40.9	423	245	3	49	467	17	438	2e-117	355	carbohydrate metabolism	3077	GO:0005975	#N/A	#N/A	#N/A	phosphotransferase activity, alcohol group as acceptor	8502	GO:0016773	#N/A	#N/A	#N/A	#N/A	#N/A	#N/A	Predicted sugar kinase	Carbohydrate transport and metabolism	KOG4184	Predicted sugar kinase	General function prediction only	KOG4184	ADP-specific Phosphofructokinase/Glucokinase conserved region	ADP_PFK_GK	PF04587
158372	g3251.t1	estExt_gwp.C_30554	69.84	126	38	0	68	193	103	228	9e-60	189	carbohydrate metabolism	3077	GO:0005975	#N/A	#N/A	#N/A	ribulose-phosphate 3-epimerase activity	2016	GO:0004750	#N/A	#N/A	#N/A	#N/A	#N/A	#N/A	D-ribulose-5-phosphate 3-epimerase	Carbohydrate transport and metabolism	KOG3111	#N/A	#N/A	#N/A	Ribulose-phosphate 3-epimerase	Ribul_P_3_epim	PF00834
158372	g118.t1	estExt_gwp.C_30554	34.91	169	105	3	1	168	24	188	1e-27	112	carbohydrate metabolism	3077	GO:0005975	#N/A	#N/A	#N/A	ribulose-phosphate 3-epimerase activity	2016	GO:0004750	#N/A	#N/A	#N/A	#N/A	#N/A	#N/A	D-ribulose-5-phosphate 3-epimerase	Carbohydrate transport and metabolism	KOG3111	#N/A	#N/A	#N/A	Ribulose-phosphate 3-epimerase	Ribul_P_3_epim	PF00834
178089	g6626.t1	estExt_GenewiseH_1.C_50347	66.81	235	77	1	466	699	16	250	2e-111	340	carbohydrate metabolism	3077	GO:0005975	#N/A	#N/A	#N/A	xylose isomerase activity	5647	GO:0009045	#N/A	#N/A	#N/A	#N/A	#N/A	#N/A	UDP-Gal:glucosylceramide beta-1,4-galactosyltransferase	Carbohydrate transport and metabolism	KOG3916	#N/A	#N/A	#N/A	Metazoa galactosyltransferase	Galactosyl_T_2	PF02709
178089	g9494.t1	estExt_GenewiseH_1.C_50347	51.19	252	119	2	1	251	1	249	8e-84	273	carbohydrate metabolism	3077	GO:0005975	#N/A	#N/A	#N/A	xylose isomerase activity	5647	GO:0009045	#N/A	#N/A	#N/A	#N/A	#N/A	#N/A	UDP-Gal:glucosylceramide beta-1,4-galactosyltransferase	Carbohydrate transport and metabolism	KOG3916	#N/A	#N/A	#N/A	Metazoa galactosyltransferase	Galactosyl_T_2	PF02709
178089	g5356.t1	estExt_GenewiseH_1.C_50347	50	200	98	1	41	240	3	200	4e-68	218	carbohydrate metabolism	3077	GO:0005975	#N/A	#N/A	#N/A	xylose isomerase activity	5647	GO:0009045	#N/A	#N/A	#N/A	#N/A	#N/A	#N/A	UDP-Gal:glucosylceramide beta-1,4-galactosyltransferase	Carbohydrate transport and metabolism	KOG3916	#N/A	#N/A	#N/A	Metazoa galactosyltransferase	Galactosyl_T_2	PF02709
178089	g8477.t1	estExt_GenewiseH_1.C_50347	40.76	184	68	1	12	154	24	207	3e-46	154	carbohydrate metabolism	3077	GO:0005975	#N/A	#N/A	#N/A	xylose isomerase activity	5647	GO:0009045	#N/A	#N/A	#N/A	#N/A	#N/A	#N/A	UDP-Gal:glucosylceramide beta-1,4-galactosyltransferase	Carbohydrate transport and metabolism	KOG3916	#N/A	#N/A	#N/A	Metazoa galactosyltransferase	Galactosyl_T_2	PF02709
229384	g3607.t1	fgenesh1_pm.scaffold_73000016	51.08	372	182	0	1	372	28	399	3e-141	410	carbohydrate metabolism	3077	GO:0005975	#N/A	#N/A	#N/A	xylose isomerase activity	5647	GO:0009045	#N/A	#N/A	#N/A	#N/A	#N/A	#N/A	#N/A	#N/A	#N/A	#N/A	#N/A	#N/A	Xylose isomerase	XYLOSISMRASE	PR00688
179731	g13648.t1	estExt_GenewiseH_1.C_140004	59.58	522	209	1	6	527	4	523	0	659	carbohydrate metabolism	3077	GO:0005975	#N/A	#N/A	#N/A	#N/A	#N/A	#N/A	#N/A	#N/A	#N/A	#N/A	#N/A	#N/A	Sugar (pentulose and hexulose) kinases	Carbohydrate transport and metabolism	KOG2531	#N/A	#N/A	#N/A	Carbohydrate kinase, FGGY	FGGY_N	PF00370
179731	g7026.t1	estExt_GenewiseH_1.C_140004	24.76	525	324	15	41	554	60	524	2e-35	139	carbohydrate metabolism	3077	GO:0005975	#N/A	#N/A	#N/A	#N/A	#N/A	#N/A	#N/A	#N/A	#N/A	#N/A	#N/A	#N/A	Sugar (pentulose and hexulose) kinases	Carbohydrate transport and metabolism	KOG2531	#N/A	#N/A	#N/A	Carbohydrate kinase, FGGY	FGGY_N	PF00370
179731	g15410.t1	estExt_GenewiseH_1.C_140004	50	98	47	1	1	98	428	523	9e-26	100	carbohydrate metabolism	3077	GO:0005975	#N/A	#N/A	#N/A	#N/A	#N/A	#N/A	#N/A	#N/A	#N/A	#N/A	#N/A	#N/A	Sugar (pentulose and hexulose) kinases	Carbohydrate transport and metabolism	KOG2531	#N/A	#N/A	#N/A	Carbohydrate kinase, FGGY	FGGY_N	PF00370
212723	g20379.t1	fgenesh1_pg.scaffold_161000039	51.61	248	119	1	16	263	81	327	1e-84	260	carbohydrate transport	5260	GO:0008643	Golgi membrane	133	GO:0000139	sugar porter activity	2553	GO:0005351	#N/A	#N/A	#N/A	#N/A	#N/A	#N/A	Predicted UDP-galactose transporter	Carbohydrate transport and metabolism	KOG2234	#N/A	#N/A	#N/A	Nucleotide-sugar transporter	Nuc_sug_transp	PF04142
204860	g11355.t1	fgenesh1_pg.scaffold_54000057	42.98	470	234	6	28	465	1	468	1e-125	377	carbohydrate transport	5260	GO:0008643	membrane	7826	GO:0016020	sugar porter activity	2553	GO:0005351	#N/A	#N/A	#N/A	#N/A	#N/A	#N/A	#N/A	#N/A	#N/A	Predicted transporter (major facilitator superfamily)	General function prediction only	KOG0254	Sugar transporter	SUGRTRNSPORT	PR00171
228429	g1847.t1	fgenesh1_pm.scaffold_17000023	49.61	258	126	3	1	258	276	529	7e-79	250	carbohydrate transport	5260	GO:0008643	membrane	7826	GO:0016020	sugar porter activity	2553	GO:0005351	#N/A	#N/A	#N/A	#N/A	#N/A	#N/A	#N/A	#N/A	#N/A	Predicted transporter (major facilitator superfamily)	General function prediction only	KOG0254	Sugar transporter	SUGRTRNSPORT	PR00171
228429	g1848.t1	fgenesh1_pm.scaffold_17000023	55.02	229	98	2	2	230	44	267	3e-78	247	carbohydrate transport	5260	GO:0008643	membrane	7826	GO:0016020	sugar porter activity	2553	GO:0005351	#N/A	#N/A	#N/A	#N/A	#N/A	#N/A	#N/A	#N/A	#N/A	Predicted transporter (major facilitator superfamily)	General function prediction only	KOG0254	Sugar transporter	SUGRTRNSPORT	PR00171
770	g9858.t1	gw.137.1.1	50.22	231	59	3	6	187	9	232	6e-66	231	carbon utilization by fixation of carbon dioxide	7787	GO:0015977	ribulose bisphosphate carboxylase complex (sensu Magnoliophyta)	6158	GO:0009573	ribulose-bisphosphate carboxylase activity	8694	GO:0016984	#N/A	#N/A	#N/A	TBX2 and related T-box transcription factors	Transcription	KOG3585	#N/A	#N/A	#N/A	#N/A	#N/A	#N/A	Homeobox	sp_Q9I9B5_BRARE_Q9I9B5;	PD000010
157060	g110.t1	e_gw.14183.1.1	47.14	367	190	3	142	506	1	365	3e-107	328	carboxylic acid metabolism	10569	GO:0019752	#N/A	#N/A	#N/A	catalytic activity	1170	GO:0003824	#N/A	#N/A	#N/A	#N/A	#N/A	#N/A	Alpha-isopropylmalate synthase/homocitrate synthase	Amino acid transport and metabolism	KOG2367	#N/A	#N/A	#N/A	HMG-CoA lyase-like	HMGL-like	PF00682
157060	g109.t1	e_gw.14183.1.1	24.79	359	236	7	135	476	2	343	2e-23	101	carboxylic acid metabolism	10569	GO:0019752	#N/A	#N/A	#N/A	catalytic activity	1170	GO:0003824	#N/A	#N/A	#N/A	#N/A	#N/A	#N/A	Alpha-isopropylmalate synthase/homocitrate synthase	Amino acid transport and metabolism	KOG2367	#N/A	#N/A	#N/A	HMG-CoA lyase-like	HMGL-like	PF00682
177083	g23132.t1	estExt_GenewiseH_1.C_10658	49.86	351	170	3	1	347	1	349	7e-117	345	catabolism	5658	GO:0009056	#N/A	#N/A	#N/A	zinc ion binding	4913	GO:0008270	#N/A	#N/A	#N/A	#N/A	#N/A	#N/A	#N/A	#N/A	#N/A	#N/A	#N/A	#N/A	Aryldialkylphosphatase	PTE	PF02126
177083	g23157.t1	estExt_GenewiseH_1.C_10658	45.3	298	162	1	5	301	52	349	3e-89	273	catabolism	5658	GO:0009056	#N/A	#N/A	#N/A	zinc ion binding	4913	GO:0008270	#N/A	#N/A	#N/A	#N/A	#N/A	#N/A	#N/A	#N/A	#N/A	#N/A	#N/A	#N/A	Aryldialkylphosphatase	PTE	PF02126
246524	g9142.t1	estExt_fgenesh1_pg.C_2230014	38	150	80	7	9	150	334	478	2e-17	85.9	catecholamine metabolism	3663	GO:0006584	#N/A	#N/A	#N/A	dopamine beta-monooxygenase activity	1786	GO:0004500	Predicted membrane protein, contains DoH and Cytochrome b-561/ferric reductase transmembrane domains	Signal transduction mechanisms	KOG4293	#N/A	#N/A	#N/A	#N/A	#N/A	#N/A	#N/A	#N/A	#N/A	DOMON	DOMON	PF03351
20472	g21343.t1	gw.151.24.1	44.27	881	356	12	2121	2967	3	782	0	749	cation transport	3881	GO:0006812	integral to membrane	7827	GO:0016021	cation channel activity	2485	GO:0005261	Ca2+-modulated nonselective cation channel polycystin	Signal transduction mechanisms	KOG3599	#N/A	#N/A	#N/A	Ca2+-modulated nonselective cation channel polycystin	Inorganic ion transport and metabolism	KOG3599	#N/A	#N/A	#N/A	Polycystic kidney disease type 1 protein	POLYCYSTIN1	PR00500
20472	g23328.t1	gw.151.24.1	41.64	903	349	11	1319	2167	3	781	0	703	cation transport	3881	GO:0006812	integral to membrane	7827	GO:0016021	cation channel activity	2485	GO:0005261	Ca2+-modulated nonselective cation channel polycystin	Signal transduction mechanisms	KOG3599	#N/A	#N/A	#N/A	Ca2+-modulated nonselective cation channel polycystin	Inorganic ion transport and metabolism	KOG3599	#N/A	#N/A	#N/A	Polycystic kidney disease type 1 protein	POLYCYSTIN1	PR00500
160849	g23556.t1	estExt_gwp.C_160181	63.53	883	219	15	31	824	18	886	0	1049	cation transport	3881	GO:0006812	integral to membrane	7827	GO:0016021	cation channel activity	2485	GO:0005261	Ca2+-modulated nonselective cation channel polycystin	Signal transduction mechanisms	KOG3599	#N/A	#N/A	#N/A	Ca2+-modulated nonselective cation channel polycystin	Inorganic ion transport and metabolism	KOG3599	#N/A	#N/A	#N/A	Polycystic kidney disease type 1 protein	POLYCYSTIN1	PR00500
160437	g368.t1	estExt_gwp.C_130389	75.03	993	243	5	1	991	1	990	0	1528	cation transport	3881	GO:0006812	membrane	7826	GO:0016020	ATP binding	2653	GO:0005524	#N/A	#N/A	#N/A	#N/A	#N/A	#N/A	Ca2+ transporting ATPase	Inorganic ion transport and metabolism	KOG0202	#N/A	#N/A	#N/A	ATPase, E1-E2 type	CATATPASE	PR00119
166011	g3669.t1	estExt_gwp.C_670160	61.76	991	347	11	19	991	22	998	0	1181	cation transport	3881	GO:0006812	membrane	7826	GO:0016020	ATP binding	2653	GO:0005524	#N/A	#N/A	#N/A	#N/A	#N/A	#N/A	Calcium transporting ATPase	Inorganic ion transport and metabolism	KOG0204	#N/A	#N/A	#N/A	ATPase, E1-E2 type	CATATPASE	PR00119
87416	g22926.t1	e_gw.16.8.1	50.87	1201	500	9	122	1262	1	1171	0	1151	cation transport	3881	GO:0006812	membrane	7826	GO:0016020	ATP binding	2653	GO:0005524	#N/A	#N/A	#N/A	#N/A	#N/A	#N/A	Cation transport ATPase	Inorganic ion transport and metabolism	KOG0207	#N/A	#N/A	#N/A	ATPase, E1-E2 type	CATATPASE	PR00119
87416	g21183.t1	e_gw.16.8.1	52.63	1009	372	12	18	927	170	1171	0	985	cation transport	3881	GO:0006812	membrane	7826	GO:0016020	ATP binding	2653	GO:0005524	#N/A	#N/A	#N/A	#N/A	#N/A	#N/A	Cation transport ATPase	Inorganic ion transport and metabolism	KOG0207	#N/A	#N/A	#N/A	ATPase, E1-E2 type	CATATPASE	PR00119
87416	g7504.t1	e_gw.16.8.1	32.39	673	372	10	574	1179	474	1130	3e-91	327	cation transport	3881	GO:0006812	membrane	7826	GO:0016020	ATP binding	2653	GO:0005524	#N/A	#N/A	#N/A	#N/A	#N/A	#N/A	Cation transport ATPase	Inorganic ion transport and metabolism	KOG0207	#N/A	#N/A	#N/A	ATPase, E1-E2 type	CATATPASE	PR00119
186331	g1869.t1	estExt_GenewiseH_1.C_820115	72.68	1025	251	4	2	1003	9	1027	0	1521	cation transport	3881	GO:0006812	membrane	7826	GO:0016020	ATP binding	2653	GO:0005524	#N/A	#N/A	#N/A	#N/A	#N/A	#N/A	Na+/K+ ATPase, alpha subunit	Inorganic ion transport and metabolism	KOG0203	#N/A	#N/A	#N/A	ATPase, E1-E2 type	CATATPASE	PR00119
10112	g9086.t1	gw.209.7.1	69.44	252	65	4	1	245	120	366	3e-115	357	cation transport	3881	GO:0006812	membrane	7826	GO:0016020	ATP binding	2653	GO:0005524	#N/A	#N/A	#N/A	#N/A	#N/A	#N/A	P-type ATPase	Inorganic ion transport and metabolism	KOG0210	#N/A	#N/A	#N/A	ATPase, E1-E2 type	CATATPASE	PR00119
10112	g12484.t1	gw.209.7.1	81.17	154	29	0	7	160	668	821	2e-87	278	cation transport	3881	GO:0006812	membrane	7826	GO:0016020	ATP binding	2653	GO:0005524	#N/A	#N/A	#N/A	#N/A	#N/A	#N/A	P-type ATPase	Inorganic ion transport and metabolism	KOG0210	#N/A	#N/A	#N/A	ATPase, E1-E2 type	CATATPASE	PR00119
10112	g17263.t1	gw.209.7.1	79	100	21	0	1	100	521	620	2e-50	172	cation transport	3881	GO:0006812	membrane	7826	GO:0016020	ATP binding	2653	GO:0005524	#N/A	#N/A	#N/A	#N/A	#N/A	#N/A	P-type ATPase	Inorganic ion transport and metabolism	KOG0210	#N/A	#N/A	#N/A	ATPase, E1-E2 type	CATATPASE	PR00119
10112	g9088.t1	gw.209.7.1	49.37	79	34	2	198	274	394	468	8e-14	71.2	cation transport	3881	GO:0006812	membrane	7826	GO:0016020	ATP binding	2653	GO:0005524	#N/A	#N/A	#N/A	#N/A	#N/A	#N/A	P-type ATPase	Inorganic ion transport and metabolism	KOG0210	#N/A	#N/A	#N/A	ATPase, E1-E2 type	CATATPASE	PR00119
10129	g5093.t1	gw.175.28.1	73.01	515	132	2	321	835	506	1013	0	797	cation transport	3881	GO:0006812	membrane	7826	GO:0016020	ATP binding	2653	GO:0005524	#N/A	#N/A	#N/A	#N/A	#N/A	#N/A	#N/A	#N/A	#N/A	P-type ATPase	General function prediction only	KOG0206	ATPase, E1-E2 type	CATATPASE	PR00119
50157	g539.t1	gw.60.168.1	56.04	803	313	5	238	1005	342	1139	0	838	cation transport	3881	GO:0006812	membrane	7826	GO:0016020	ATP binding	2653	GO:0005524	#N/A	#N/A	#N/A	#N/A	#N/A	#N/A	#N/A	#N/A	#N/A	P-type ATPase	General function prediction only	KOG0206	ATPase, E1-E2 type	CATATPASE	PR00119
50157	g21140.t1	gw.60.168.1	41.47	950	436	19	43	955	15	881	0	675	cation transport	3881	GO:0006812	membrane	7826	GO:0016020	ATP binding	2653	GO:0005524	#N/A	#N/A	#N/A	#N/A	#N/A	#N/A	#N/A	#N/A	#N/A	P-type ATPase	General function prediction only	KOG0206	ATPase, E1-E2 type	CATATPASE	PR00119
115237	g8172.t1	e_gw.130.3.1	50.08	605	216	8	1	523	398	998	0	585	cation transport	3881	GO:0006812	membrane	7826	GO:0016020	ATP binding	2653	GO:0005524	#N/A	#N/A	#N/A	#N/A	#N/A	#N/A	#N/A	#N/A	#N/A	P-type ATPase	General function prediction only	KOG0206	ATPase, E1-E2 type	CATATPASE	PR00119
115237	g7425.t1	e_gw.130.3.1	50.59	423	138	8	215	579	312	721	4e-123	392	cation transport	3881	GO:0006812	membrane	7826	GO:0016020	ATP binding	2653	GO:0005524	#N/A	#N/A	#N/A	#N/A	#N/A	#N/A	#N/A	#N/A	#N/A	P-type ATPase	General function prediction only	KOG0206	ATPase, E1-E2 type	CATATPASE	PR00119
81127	g16729.t1	e_gw.4.104.1	37.16	401	242	4	17	415	105	497	2e-82	276	cation transport	3881	GO:0006812	membrane	7826	GO:0016020	cation channel activity	2485	GO:0005261	Ca2+-permeable cation channel OSM-9 and related channels (OTRPC family)	Signal transduction mechanisms	KOG3676	#N/A	#N/A	#N/A	Ca2+-permeable cation channel OSM-9 and related channels (OTRPC family)	Inorganic ion transport and metabolism	KOG3676	#N/A	#N/A	#N/A	Ankyrin	ANKYRIN	PR01415
248535	g4057.t1	estExt_fgenesh1_pg.C_6220005	57	393	160	6	45	434	30	416	2e-143	449	cation transport	3881	GO:0006812	membrane	7826	GO:0016020	cation channel activity	2485	GO:0005261	Ca2+/Mg2+-permeable cation channels (LTRPC family)	Signal transduction mechanisms	KOG3614	#N/A	#N/A	#N/A	Ca2+/Mg2+-permeable cation channels (LTRPC family)	Inorganic ion transport and metabolism	KOG3614	#N/A	#N/A	#N/A	NUDIX hydrolase	NUDIX	PF00293
248535	g4058.t1	estExt_fgenesh1_pg.C_6220005	39.25	535	256	8	5	481	521	1044	3e-112	375	cation transport	3881	GO:0006812	membrane	7826	GO:0016020	cation channel activity	2485	GO:0005261	Ca2+/Mg2+-permeable cation channels (LTRPC family)	Signal transduction mechanisms	KOG3614	#N/A	#N/A	#N/A	Ca2+/Mg2+-permeable cation channels (LTRPC family)	Inorganic ion transport and metabolism	KOG3614	#N/A	#N/A	#N/A	NUDIX hydrolase	NUDIX	PF00293
248535	g17173.t1	estExt_fgenesh1_pg.C_6220005	60.48	124	49	0	5	128	1390	1513	7e-46	181	cation transport	3881	GO:0006812	membrane	7826	GO:0016020	cation channel activity	2485	GO:0005261	Ca2+/Mg2+-permeable cation channels (LTRPC family)	Signal transduction mechanisms	KOG3614	#N/A	#N/A	#N/A	Ca2+/Mg2+-permeable cation channels (LTRPC family)	Inorganic ion transport and metabolism	KOG3614	#N/A	#N/A	#N/A	NUDIX hydrolase	NUDIX	PF00293
248767	g10662.t1	estExt_fgenesh1_pg.C_19790001	51.32	530	212	11	18	538	141	633	4e-150	464	cation transport	3881	GO:0006812	membrane	7826	GO:0016020	cation channel activity	2485	GO:0005261	Inositol 1,4,5-trisphosphate receptor	Signal transduction mechanisms	KOG3533	#N/A	#N/A	#N/A	#N/A	#N/A	#N/A	#N/A	#N/A	#N/A	Ion transport protein	Ion_trans	PF00520
248767	g12807.t1	estExt_fgenesh1_pg.C_19790001	72.5	40	11	0	51	90	537	576	1e-13	66.2	cation transport	3881	GO:0006812	membrane	7826	GO:0016020	cation channel activity	2485	GO:0005261	Inositol 1,4,5-trisphosphate receptor	Signal transduction mechanisms	KOG3533	#N/A	#N/A	#N/A	#N/A	#N/A	#N/A	#N/A	#N/A	#N/A	Ion transport protein	Ion_trans	PF00520
92648	g21870.t1	e_gw.30.215.1	49.71	513	241	4	116	623	1	501	5e-180	528	cation transport	3881	GO:0006812	membrane	7826	GO:0016020	cation channel activity	2485	GO:0005261	Receptor-activated Ca2+-permeable cation channels (STRPC family)	Signal transduction mechanisms	KOG3609	#N/A	#N/A	#N/A	Receptor-activated Ca2+-permeable cation channels (STRPC family)	Inorganic ion transport and metabolism	KOG3609	#N/A	#N/A	#N/A	Transient receptor potential protein	TRNSRECEPTRP	PR01097
170705	g22168.t1	estExt_gwp.C_1540092	62.03	316	114	4	1	312	1185	1498	6e-110	374	cation transport	3881	GO:0006812	membrane	7826	GO:0016020	cation channel activity	2485	GO:0005261	T-type voltage-gated Ca2+ channel, pore-forming alpha1I subunit	Signal transduction mechanisms	KOG2302	#N/A	#N/A	#N/A	T-type voltage-gated Ca2+ channel, pore-forming alpha1I subunit	Inorganic ion transport and metabolism	KOG2302	#N/A	#N/A	#N/A	Ca2+ channel, alpha subunit	CACHANNEL	PR00167
170705	g22166.t1	estExt_gwp.C_1540092	61.21	281	101	3	526	806	378	650	4e-99	347	cation transport	3881	GO:0006812	membrane	7826	GO:0016020	cation channel activity	2485	GO:0005261	T-type voltage-gated Ca2+ channel, pore-forming alpha1I subunit	Signal transduction mechanisms	KOG2302	#N/A	#N/A	#N/A	T-type voltage-gated Ca2+ channel, pore-forming alpha1I subunit	Inorganic ion transport and metabolism	KOG2302	#N/A	#N/A	#N/A	Ca2+ channel, alpha subunit	CACHANNEL	PR00167
170705	g6406.t1	estExt_gwp.C_1540092	48.5	334	129	7	1	294	1046	1376	4e-90	300	cation transport	3881	GO:0006812	membrane	7826	GO:0016020	cation channel activity	2485	GO:0005261	T-type voltage-gated Ca2+ channel, pore-forming alpha1I subunit	Signal transduction mechanisms	KOG2302	#N/A	#N/A	#N/A	T-type voltage-gated Ca2+ channel, pore-forming alpha1I subunit	Inorganic ion transport and metabolism	KOG2302	#N/A	#N/A	#N/A	Ca2+ channel, alpha subunit	CACHANNEL	PR00167
214068	g7525.t1	fgenesh1_pg.scaffold_191000032	54.1	329	132	7	1	319	10	329	4e-104	349	cation transport	3881	GO:0006812	membrane	7826	GO:0016020	cation channel activity	2485	GO:0005261	T-type voltage-gated Ca2+ channel, pore-forming alpha1I subunit	Signal transduction mechanisms	KOG2302	#N/A	#N/A	#N/A	T-type voltage-gated Ca2+ channel, pore-forming alpha1I subunit	Inorganic ion transport and metabolism	KOG2302	#N/A	#N/A	#N/A	Ion transport protein	Ion_trans	PF00520
59993	g13410.t1	gw.49.149.1	51.27	1256	464	20	311	1486	196	1383	0	1128	cation transport	3881	GO:0006812	membrane	7826	GO:0016020	cation channel activity	2485	GO:0005261	Voltage-gated Ca2+ channels, alpha1 subunits	Signal transduction mechanisms	KOG2301	#N/A	#N/A	#N/A	Voltage-gated Ca2+ channels, alpha1 subunits	Inorganic ion transport and metabolism	KOG2301	#N/A	#N/A	#N/A	Ca2+ channel, alpha subunit	CACHANNEL	PR00167
60009	g20430.t1	gw.11.300.1	56.88	1547	549	22	16	1533	35	1492	0	1598	cation transport	3881	GO:0006812	membrane	7826	GO:0016020	cation channel activity	2485	GO:0005261	Voltage-gated Ca2+ channels, alpha1 subunits	Signal transduction mechanisms	KOG2301	#N/A	#N/A	#N/A	Voltage-gated Ca2+ channels, alpha1 subunits	Inorganic ion transport and metabolism	KOG2301	#N/A	#N/A	#N/A	Ca2+ channel, alpha subunit	CACHANNEL	PR00167
60009	g3866.t1	gw.11.300.1	38.69	964	431	23	211	1042	557	1492	0	605	cation transport	3881	GO:0006812	membrane	7826	GO:0016020	cation channel activity	2485	GO:0005261	Voltage-gated Ca2+ channels, alpha1 subunits	Signal transduction mechanisms	KOG2301	#N/A	#N/A	#N/A	Voltage-gated Ca2+ channels, alpha1 subunits	Inorganic ion transport and metabolism	KOG2301	#N/A	#N/A	#N/A	Ca2+ channel, alpha subunit	CACHANNEL	PR00167
88037	g15696.t1	e_gw.17.2.1	48.21	979	327	19	420	1353	974	1817	0	790	cation transport	3881	GO:0006812	membrane	7826	GO:0016020	cation channel activity	2485	GO:0005261	Voltage-gated Ca2+ channels, alpha1 subunits	Signal transduction mechanisms	KOG2301	#N/A	#N/A	#N/A	Voltage-gated Ca2+ channels, alpha1 subunits	Inorganic ion transport and metabolism	KOG2301	#N/A	#N/A	#N/A	Ca2+ channel, alpha subunit	CACHANNEL	PR00167
246569	g12152.t1	estExt_fgenesh1_pg.C_2270011	41.08	185	89	3	17	183	43	225	3e-38	134	cation transport	3881	GO:0006812	membrane	7826	GO:0016020	cation channel activity	2485	GO:0005261	Voltage-gated Ca2+ channels, alpha1 subunits	Signal transduction mechanisms	KOG2301	#N/A	#N/A	#N/A	Voltage-gated Ca2+ channels, alpha1 subunits	Inorganic ion transport and metabolism	KOG2301	#N/A	#N/A	#N/A	Cation channel, non-ligand gated	CATION_CHANNEL_TM	PS50266
30320	g23274.t1	gw.32.37.1	49.27	1577	744	19	46	1583	5	1564	0	1426	cation transport	3881	GO:0006812	membrane	7826	GO:0016020	cation channel activity	2485	GO:0005261	Voltage-gated Ca2+ channels, alpha1 subunits	Signal transduction mechanisms	KOG2301	#N/A	#N/A	#N/A	Voltage-gated Ca2+ channels, alpha1 subunits	Inorganic ion transport and metabolism	KOG2301	#N/A	#N/A	#N/A	Ion transport protein	Ion_trans	PF00520
86198	g20833.t1	e_gw.13.18.1	35.57	731	331	18	86	702	12	716	7e-112	358	cation transport	3881	GO:0006812	membrane	7826	GO:0016020	cation channel activity	2485	GO:0005261	Voltage-gated Ca2+ channels, alpha1 subunits	Signal transduction mechanisms	KOG2301	#N/A	#N/A	#N/A	Voltage-gated Ca2+ channels, alpha1 subunits	Inorganic ion transport and metabolism	KOG2301	#N/A	#N/A	#N/A	Ion transport protein	Ion_trans	PF00520
124913	g797.t1	e_gw.215.3.1	34.71	677	303	14	86	635	2	666	5e-113	357	cation transport	3881	GO:0006812	membrane	7826	GO:0016020	cation channel activity	2485	GO:0005261	Voltage-gated Ca2+ channels, alpha1 subunits	Signal transduction mechanisms	KOG2301	#N/A	#N/A	#N/A	Voltage-gated Ca2+ channels, alpha1 subunits	Inorganic ion transport and metabolism	KOG2301	#N/A	#N/A	#N/A	Ion transport protein	Ion_trans	PF00520
124913	g15875.t1	e_gw.215.3.1	41.53	118	62	2	1	118	556	666	1e-27	107	cation transport	3881	GO:0006812	membrane	7826	GO:0016020	cation channel activity	2485	GO:0005261	Voltage-gated Ca2+ channels, alpha1 subunits	Signal transduction mechanisms	KOG2301	#N/A	#N/A	#N/A	Voltage-gated Ca2+ channels, alpha1 subunits	Inorganic ion transport and metabolism	KOG2301	#N/A	#N/A	#N/A	Ion transport protein	Ion_trans	PF00520
131049	g10158.t1	e_gw.289.2.1	57.14	77	33	0	159	235	154	230	3e-16	77	cation transport	3881	GO:0006812	membrane	7826	GO:0016020	cation channel activity	2485	GO:0005261	Voltage-gated Ca2+ channels, alpha1 subunits	Signal transduction mechanisms	KOG2301	#N/A	#N/A	#N/A	Voltage-gated Ca2+ channels, alpha1 subunits	Inorganic ion transport and metabolism	KOG2301	#N/A	#N/A	#N/A	Ion transport protein	Ion_trans	PF00520
170340	g7453.t1	estExt_gwp.C_1450053	71.72	145	41	0	127	271	229	373	7e-64	218	cation transport	3881	GO:0006812	membrane	7826	GO:0016020	cation channel activity	2485	GO:0005261	Voltage-gated Ca2+ channels, alpha1 subunits	Signal transduction mechanisms	KOG2301	#N/A	#N/A	#N/A	Voltage-gated Ca2+ channels, alpha1 subunits	Inorganic ion transport and metabolism	KOG2301	#N/A	#N/A	#N/A	Ion transport protein	Ion_trans	PF00520
243786	g16385.t1	estExt_fgenesh1_pg.C_980069	47.24	199	97	5	143	340	551	742	2e-44	163	cation transport	3881	GO:0006812	membrane	7826	GO:0016020	cation channel activity	2485	GO:0005261	Voltage-gated Ca2+ channels, alpha1 subunits	Signal transduction mechanisms	KOG2301	#N/A	#N/A	#N/A	Voltage-gated Ca2+ channels, alpha1 subunits	Inorganic ion transport and metabolism	KOG2301	#N/A	#N/A	#N/A	Ion transport protein	Ion_trans	PF00520
243786	g16386.t1	estExt_fgenesh1_pg.C_980069	61.18	85	33	0	79	163	339	423	2e-27	109	cation transport	3881	GO:0006812	membrane	7826	GO:0016020	cation channel activity	2485	GO:0005261	Voltage-gated Ca2+ channels, alpha1 subunits	Signal transduction mechanisms	KOG2301	#N/A	#N/A	#N/A	Voltage-gated Ca2+ channels, alpha1 subunits	Inorganic ion transport and metabolism	KOG2301	#N/A	#N/A	#N/A	Ion transport protein	Ion_trans	PF00520
243786	g6966.t1	estExt_fgenesh1_pg.C_980069	69.23	65	20	0	12	76	365	429	1e-23	94.4	cation transport	3881	GO:0006812	membrane	7826	GO:0016020	cation channel activity	2485	GO:0005261	Voltage-gated Ca2+ channels, alpha1 subunits	Signal transduction mechanisms	KOG2301	#N/A	#N/A	#N/A	Voltage-gated Ca2+ channels, alpha1 subunits	Inorganic ion transport and metabolism	KOG2301	#N/A	#N/A	#N/A	Ion transport protein	Ion_trans	PF00520
88459	g23619.t1	e_gw.18.226.1	38.2	1097	529	20	42	1086	111	1110	0	709	cation transport	3881	GO:0006812	membrane	7826	GO:0016020	cation channel activity	2485	GO:0005261	Voltage-gated Ca2+ channels, alpha1 subunits	Signal transduction mechanisms	KOG2301	#N/A	#N/A	#N/A	Voltage-gated Ca2+ channels, alpha1 subunits	Inorganic ion transport and metabolism	KOG2301	#N/A	#N/A	#N/A	Na+ channel	NACHANNEL	PR00170
88459	g21141.t1	e_gw.18.226.1	45.96	581	267	8	164	717	576	1136	6e-160	503	cation transport	3881	GO:0006812	membrane	7826	GO:0016020	cation channel activity	2485	GO:0005261	Voltage-gated Ca2+ channels, alpha1 subunits	Signal transduction mechanisms	KOG2301	#N/A	#N/A	#N/A	Voltage-gated Ca2+ channels, alpha1 subunits	Inorganic ion transport and metabolism	KOG2301	#N/A	#N/A	#N/A	Na+ channel	NACHANNEL	PR00170
122010	g13916.t1	e_gw.185.79.1	44.75	753	337	8	616	1297	788	1532	0	620	cation transport	3881	GO:0006812	membrane	7826	GO:0016020	cation channel activity	2485	GO:0005261	Voltage-gated Ca2+ channels, alpha1 subunits	Signal transduction mechanisms	KOG2301	#N/A	#N/A	#N/A	Voltage-gated Ca2+ channels, alpha1 subunits	Inorganic ion transport and metabolism	KOG2301	#N/A	#N/A	#N/A	Na+ channel	NACHANNEL	PR00170
122010	g21142.t1	e_gw.185.79.1	50.21	243	120	1	1	243	1293	1534	2e-73	247	cation transport	3881	GO:0006812	membrane	7826	GO:0016020	cation channel activity	2485	GO:0005261	Voltage-gated Ca2+ channels, alpha1 subunits	Signal transduction mechanisms	KOG2301	#N/A	#N/A	#N/A	Voltage-gated Ca2+ channels, alpha1 subunits	Inorganic ion transport and metabolism	KOG2301	#N/A	#N/A	#N/A	Na+ channel	NACHANNEL	PR00170
21552	g47.t1	gw.57.34.1	70.73	123	31	1	129	251	346	463	6e-51	176	cation transport	3881	GO:0006812	membrane	7826	GO:0016020	cation channel activity	2485	GO:0005261	#N/A	#N/A	#N/A	#N/A	#N/A	#N/A	Mucolipidin and related proteins (TRML subfamily of transient receptor potential proteins)	Inorganic ion transport and metabolism	KOG3733	#N/A	#N/A	#N/A	Ion transport protein	Ion_trans	PF00520
60052	g2205.t1	gw.4.429.1	62.82	511	188	2	47	557	5	513	0	676	cation transport	3881	GO:0006812	membrane	7826	GO:0016020	cation channel activity	2485	GO:0005261	#N/A	#N/A	#N/A	#N/A	#N/A	#N/A	Sodium/hydrogen exchanger protein	Inorganic ion transport and metabolism	KOG1965	#N/A	#N/A	#N/A	Cyclic nucleotide-binding	cNMP_binding	PF00027
60052	g14390.t1	gw.4.429.1	74.89	231	58	0	47	277	5	235	5e-118	363	cation transport	3881	GO:0006812	membrane	7826	GO:0016020	cation channel activity	2485	GO:0005261	#N/A	#N/A	#N/A	#N/A	#N/A	#N/A	Sodium/hydrogen exchanger protein	Inorganic ion transport and metabolism	KOG1965	#N/A	#N/A	#N/A	Cyclic nucleotide-binding	cNMP_binding	PF00027
21409	g1085.t1	gw.103.50.1	60.31	635	249	2	535	1169	1	632	0	836	cation transport	3881	GO:0006812	membrane	7826	GO:0016020	cation channel activity	2485	GO:0005261	#N/A	#N/A	#N/A	#N/A	#N/A	#N/A	#N/A	#N/A	#N/A	Ankyrin repeat protein	General function prediction only	KOG0510	Ankyrin	ANKYRIN	PR01415
21409	g7107.t1	gw.103.50.1	52.31	627	289	3	153	769	1	627	0	674	cation transport	3881	GO:0006812	membrane	7826	GO:0016020	cation channel activity	2485	GO:0005261	#N/A	#N/A	#N/A	#N/A	#N/A	#N/A	#N/A	#N/A	#N/A	Ankyrin repeat protein	General function prediction only	KOG0510	Ankyrin	ANKYRIN	PR01415
21409	g3923.t1	gw.103.50.1	44.72	635	335	6	75	695	1	633	0	581	cation transport	3881	GO:0006812	membrane	7826	GO:0016020	cation channel activity	2485	GO:0005261	#N/A	#N/A	#N/A	#N/A	#N/A	#N/A	#N/A	#N/A	#N/A	Ankyrin repeat protein	General function prediction only	KOG0510	Ankyrin	ANKYRIN	PR01415
21409	g3924.t1	gw.103.50.1	44.29	630	330	6	109	727	1	620	0	576	cation transport	3881	GO:0006812	membrane	7826	GO:0016020	cation channel activity	2485	GO:0005261	#N/A	#N/A	#N/A	#N/A	#N/A	#N/A	#N/A	#N/A	#N/A	Ankyrin repeat protein	General function prediction only	KOG0510	Ankyrin	ANKYRIN	PR01415
21409	g2120.t1	gw.103.50.1	44.98	627	331	4	106	718	1	627	0	565	cation transport	3881	GO:0006812	membrane	7826	GO:0016020	cation channel activity	2485	GO:0005261	#N/A	#N/A	#N/A	#N/A	#N/A	#N/A	#N/A	#N/A	#N/A	Ankyrin repeat protein	General function prediction only	KOG0510	Ankyrin	ANKYRIN	PR01415
21409	g21616.t1	gw.103.50.1	43.15	635	347	6	93	715	1	633	0	547	cation transport	3881	GO:0006812	membrane	7826	GO:0016020	cation channel activity	2485	GO:0005261	#N/A	#N/A	#N/A	#N/A	#N/A	#N/A	#N/A	#N/A	#N/A	Ankyrin repeat protein	General function prediction only	KOG0510	Ankyrin	ANKYRIN	PR01415
21409	g879.t1	gw.103.50.1	40.06	634	368	6	82	704	1	633	1e-170	509	cation transport	3881	GO:0006812	membrane	7826	GO:0016020	cation channel activity	2485	GO:0005261	#N/A	#N/A	#N/A	#N/A	#N/A	#N/A	#N/A	#N/A	#N/A	Ankyrin repeat protein	General function prediction only	KOG0510	Ankyrin	ANKYRIN	PR01415
21409	g3988.t1	gw.103.50.1	41.28	608	339	6	68	663	1	602	1e-156	491	cation transport	3881	GO:0006812	membrane	7826	GO:0016020	cation channel activity	2485	GO:0005261	#N/A	#N/A	#N/A	#N/A	#N/A	#N/A	#N/A	#N/A	#N/A	Ankyrin repeat protein	General function prediction only	KOG0510	Ankyrin	ANKYRIN	PR01415
21409	g20667.t1	gw.103.50.1	39.19	689	350	10	804	1479	1	633	2e-151	483	cation transport	3881	GO:0006812	membrane	7826	GO:0016020	cation channel activity	2485	GO:0005261	#N/A	#N/A	#N/A	#N/A	#N/A	#N/A	#N/A	#N/A	#N/A	Ankyrin repeat protein	General function prediction only	KOG0510	Ankyrin	ANKYRIN	PR01415
21409	g3987.t1	gw.103.50.1	38.75	578	332	6	40	597	56	631	7e-137	427	cation transport	3881	GO:0006812	membrane	7826	GO:0016020	cation channel activity	2485	GO:0005261	#N/A	#N/A	#N/A	#N/A	#N/A	#N/A	#N/A	#N/A	#N/A	Ankyrin repeat protein	General function prediction only	KOG0510	Ankyrin	ANKYRIN	PR01415
21409	g878.t1	gw.103.50.1	36.32	603	361	8	29	615	1	596	5e-138	427	cation transport	3881	GO:0006812	membrane	7826	GO:0016020	cation channel activity	2485	GO:0005261	#N/A	#N/A	#N/A	#N/A	#N/A	#N/A	#N/A	#N/A	#N/A	Ankyrin repeat protein	General function prediction only	KOG0510	Ankyrin	ANKYRIN	PR01415
21409	g2940.t1	gw.103.50.1	35.45	629	382	9	69	679	1	623	2e-137	426	cation transport	3881	GO:0006812	membrane	7826	GO:0016020	cation channel activity	2485	GO:0005261	#N/A	#N/A	#N/A	#N/A	#N/A	#N/A	#N/A	#N/A	#N/A	Ankyrin repeat protein	General function prediction only	KOG0510	Ankyrin	ANKYRIN	PR01415
21409	g8266.t1	gw.103.50.1	36.33	600	360	7	74	654	1	597	1e-136	421	cation transport	3881	GO:0006812	membrane	7826	GO:0016020	cation channel activity	2485	GO:0005261	#N/A	#N/A	#N/A	#N/A	#N/A	#N/A	#N/A	#N/A	#N/A	Ankyrin repeat protein	General function prediction only	KOG0510	Ankyrin	ANKYRIN	PR01415
21409	g17352.t1	gw.103.50.1	46.76	355	184	4	24	374	1	354	2e-104	342	cation transport	3881	GO:0006812	membrane	7826	GO:0016020	cation channel activity	2485	GO:0005261	#N/A	#N/A	#N/A	#N/A	#N/A	#N/A	#N/A	#N/A	#N/A	Ankyrin repeat protein	General function prediction only	KOG0510	Ankyrin	ANKYRIN	PR01415
21409	g15491.t1	gw.103.50.1	31.16	584	341	7	1	573	90	623	7e-97	320	cation transport	3881	GO:0006812	membrane	7826	GO:0016020	cation channel activity	2485	GO:0005261	#N/A	#N/A	#N/A	#N/A	#N/A	#N/A	#N/A	#N/A	#N/A	Ankyrin repeat protein	General function prediction only	KOG0510	Ankyrin	ANKYRIN	PR01415
21409	g17857.t1	gw.103.50.1	32.77	476	305	6	1	466	152	622	1e-90	298	cation transport	3881	GO:0006812	membrane	7826	GO:0016020	cation channel activity	2485	GO:0005261	#N/A	#N/A	#N/A	#N/A	#N/A	#N/A	#N/A	#N/A	#N/A	Ankyrin repeat protein	General function prediction only	KOG0510	Ankyrin	ANKYRIN	PR01415
21409	g4503.t1	gw.103.50.1	48.76	283	128	4	66	345	1	269	1e-84	273	cation transport	3881	GO:0006812	membrane	7826	GO:0016020	cation channel activity	2485	GO:0005261	#N/A	#N/A	#N/A	#N/A	#N/A	#N/A	#N/A	#N/A	#N/A	Ankyrin repeat protein	General function prediction only	KOG0510	Ankyrin	ANKYRIN	PR01415
21409	g7521.t1	gw.103.50.1	53.06	147	68	1	57	202	1	147	1e-45	160	cation transport	3881	GO:0006812	membrane	7826	GO:0016020	cation channel activity	2485	GO:0005261	#N/A	#N/A	#N/A	#N/A	#N/A	#N/A	#N/A	#N/A	#N/A	Ankyrin repeat protein	General function prediction only	KOG0510	Ankyrin	ANKYRIN	PR01415
21409	g17521.t1	gw.103.50.1	49.32	148	74	1	81	227	1	148	4e-42	152	cation transport	3881	GO:0006812	membrane	7826	GO:0016020	cation channel activity	2485	GO:0005261	#N/A	#N/A	#N/A	#N/A	#N/A	#N/A	#N/A	#N/A	#N/A	Ankyrin repeat protein	General function prediction only	KOG0510	Ankyrin	ANKYRIN	PR01415
21409	g17856.t1	gw.103.50.1	54.76	84	38	0	15	98	64	147	1e-23	95.1	cation transport	3881	GO:0006812	membrane	7826	GO:0016020	cation channel activity	2485	GO:0005261	#N/A	#N/A	#N/A	#N/A	#N/A	#N/A	#N/A	#N/A	#N/A	Ankyrin repeat protein	General function prediction only	KOG0510	Ankyrin	ANKYRIN	PR01415
188066	g15754.t1	estExt_GenewiseH_1.C_1150019	33.1	142	85	5	358	496	32	166	8e-13	68.2	cation transport	3881	GO:0006812	membrane	7826	GO:0016020	cation channel activity	2485	GO:0005261	#N/A	#N/A	#N/A	#N/A	#N/A	#N/A	#N/A	#N/A	#N/A	Ankyrin repeat protein	General function prediction only	KOG0510	Cation (not K+) channel, TM region	CATION_CHANNEL_TRPL	PS50272
81238	g22148.t1	e_gw.4.499.1	62.37	287	108	0	100	386	2	288	2e-123	362	cation transport	3881	GO:0006812	membrane	7826	GO:0016020	cation transporter activity	4965	GO:0008324	#N/A	#N/A	#N/A	#N/A	#N/A	#N/A	Mitochondrial Fe2+ transporter MMT1 and related transporters (cation diffusion facilitator superfamily)	Inorganic ion transport and metabolism	KOG1485	#N/A	#N/A	#N/A	Cation efflux protein	Cation_efflux	PF01545
97514	g4045.t1	e_gw.46.29.1	51.69	325	133	3	45	345	1	325	5e-115	340	cation transport	3881	GO:0006812	membrane	7826	GO:0016020	cation transporter activity	4965	GO:0008324	#N/A	#N/A	#N/A	#N/A	#N/A	#N/A	Zn2+ transporter	Inorganic ion transport and metabolism	KOG1482	#N/A	#N/A	#N/A	Cation efflux protein	Cation_efflux	PF01545
248347	g7011.t1	estExt_fgenesh1_pg.C_5190005	29.56	274	180	6	234	495	18	290	3e-33	128	cation transport	3881	GO:0006812	membrane	7826	GO:0016020	cation transporter activity	4965	GO:0008324	#N/A	#N/A	#N/A	#N/A	#N/A	#N/A	Zn2+ transporter	Inorganic ion transport and metabolism	KOG1482	#N/A	#N/A	#N/A	Cation efflux protein	Cation_efflux	PF01545
248347	g14762.t1	estExt_fgenesh1_pg.C_5190005	32.67	101	67	1	1	101	45	144	2e-11	63.9	cation transport	3881	GO:0006812	membrane	7826	GO:0016020	cation transporter activity	4965	GO:0008324	#N/A	#N/A	#N/A	#N/A	#N/A	#N/A	Zn2+ transporter	Inorganic ion transport and metabolism	KOG1482	#N/A	#N/A	#N/A	Cation efflux protein	Cation_efflux	PF01545
207889	g7678.t1	fgenesh1_pg.scaffold_85000066	68.51	181	55	1	1	181	197	375	6e-82	251	cation transport	3881	GO:0006812	membrane	7826	GO:0016020	cation transporter activity	4965	GO:0008324	#N/A	#N/A	#N/A	#N/A	#N/A	#N/A	#N/A	#N/A	#N/A	Membrane protein HUEL (cation efflux superfamily)	General function prediction only	KOG2802	Cation efflux protein	Cation_efflux	PF01545
207889	g7682.t1	fgenesh1_pg.scaffold_85000066	69.05	84	26	0	130	213	37	120	1e-33	125	cation transport	3881	GO:0006812	membrane	7826	GO:0016020	cation transporter activity	4965	GO:0008324	#N/A	#N/A	#N/A	#N/A	#N/A	#N/A	#N/A	#N/A	#N/A	Membrane protein HUEL (cation efflux superfamily)	General function prediction only	KOG2802	Cation efflux protein	Cation_efflux	PF01545
98958	g13359.t1	e_gw.51.51.1	58.24	261	89	2	98	339	49	308	1e-98	302	cation transport	3881	GO:0006812	membrane	7826	GO:0016020	cation transporter activity	4965	GO:0008324	#N/A	#N/A	#N/A	#N/A	#N/A	#N/A	#N/A	#N/A	#N/A	Sideroflexin	General function prediction only	KOG3767	Tricarboxylate/iron carrier	sp_SFX5_MOUSE_Q925N0;	PD006986
238491	g1633.t1	estExt_fgenesh1_pg.C_60062	67.08	325	106	1	990	1313	1	325	8e-154	469	cation transport	3881	GO:0006812	membrane	7826	GO:0016020	cation transporter activity	4965	GO:0008324	#N/A	#N/A	#N/A	#N/A	#N/A	#N/A	#N/A	#N/A	#N/A	Sideroflexin	General function prediction only	KOG3767	Tricarboxylate/iron carrier	sp_SFX1_HUMAN_Q9H9B4;	PD006986
246668	g8780.t1	estExt_fgenesh1_pg.C_2320027	62.15	317	91	1	7	294	3	319	8e-145	413	cation transport	3881	GO:0006812	membrane	7826	GO:0016020	cation transporter activity	4965	GO:0008324	#N/A	#N/A	#N/A	#N/A	#N/A	#N/A	#N/A	#N/A	#N/A	Sideroflexin	General function prediction only	KOG3767	Tricarboxylate/iron carrier	sp_Q7ZUP3_BRARE_Q7ZUP3;	PD006986
247750	g12525.t1	estExt_fgenesh1_pg.C_3470011	28.46	260	168	5	9	263	15	261	6e-26	105	cation transport	3881	GO:0006812	membrane	7826	GO:0016020	cation transporter activity	4965	GO:0008324	#N/A	#N/A	#N/A	#N/A	#N/A	#N/A	#N/A	#N/A	#N/A	#N/A	#N/A	#N/A	Cation efflux protein	Cation_efflux	PF01545
242858	g11377.t1	estExt_fgenesh1_pg.C_740019	57.25	269	108	2	1	267	1	264	2e-100	310	cell adhesion	4201	GO:0007155	actin cytoskeleton	7447	GO:0015629	structural molecule activity	2434	GO:0005198	Actin regulatory protein (Wiskott-Aldrich syndrome protein)	Signal transduction mechanisms	KOG3671	#N/A	#N/A	#N/A	#N/A	#N/A	#N/A	#N/A	#N/A	#N/A	Vinculin/alpha-catenin	VINCULIN	PR00806
82641	g22526.t1	e_gw.6.323.1	55.78	597	259	2	45	640	23	615	0	679	cell adhesion	4201	GO:0007155	actin cytoskeleton	7447	GO:0015629	structural molecule activity	2434	GO:0005198	Alpha-catenin	Extracellular structures	KOG3681	#N/A	#N/A	#N/A	#N/A	#N/A	#N/A	#N/A	#N/A	#N/A	Alpha-catenin	ALPHACATENIN	PR00805
82641	g977.t1	e_gw.6.323.1	20.9	488	353	4	583	1049	71	546	1e-28	123	cell adhesion	4201	GO:0007155	actin cytoskeleton	7447	GO:0015629	structural molecule activity	2434	GO:0005198	Alpha-catenin	Extracellular structures	KOG3681	#N/A	#N/A	#N/A	#N/A	#N/A	#N/A	#N/A	#N/A	#N/A	Alpha-catenin	ALPHACATENIN	PR00805
245872	g906.t1	estExt_fgenesh1_pg.C_1820007	48.78	980	411	10	1	980	1	889	0	868	cell adhesion	4201	GO:0007155	actin cytoskeleton	7447	GO:0015629	structural molecule activity	2434	GO:0005198	Alpha-catenin	Extracellular structures	KOG3681	#N/A	#N/A	#N/A	#N/A	#N/A	#N/A	#N/A	#N/A	#N/A	Vinculin/alpha-catenin	Vinculin	PF01044
199904	g22734.t1	fgenesh1_pg.scaffold_18000028	40.9	3022	1652	51	4	2952	36	2996	0	2237	cell adhesion	4201	GO:0007155	extracellular matrix (sensu Metazoa)	2702	GO:0005578	structural molecule activity	2434	GO:0005198	Extracellular matrix glycoprotein Laminin subunits alpha and gamma	Extracellular structures	KOG1836	#N/A	#N/A	#N/A	#N/A	#N/A	#N/A	#N/A	#N/A	#N/A	Laminin-type EGF-like	EGFLAMININ	PR00011
85341	g5205.t1	e_gw.11.304.1	55.42	554	238	3	3	553	171	718	0	547	cell adhesion	4201	GO:0007155	extracellular region	2700	GO:0005576	calcium ion binding	2641	GO:0005509	Fibrillins and related proteins containing Ca2+-binding EGF-like domains	Signal transduction mechanisms	KOG1217	#N/A	#N/A	#N/A	#N/A	#N/A	#N/A	#N/A	#N/A	#N/A	EGF-like	EGF	PF00008
168100	g20129.t1	estExt_gwp.C_990040	43.13	619	309	9	314	895	104	716	2e-153	473	cell adhesion	4201	GO:0007155	extracellular region	2700	GO:0005576	calcium ion binding	2641	GO:0005509	Fibrillins and related proteins containing Ca2+-binding EGF-like domains	Signal transduction mechanisms	KOG1217	#N/A	#N/A	#N/A	#N/A	#N/A	#N/A	#N/A	#N/A	#N/A	EGF-like	EGF	PF00008
168100	g7349.t1	estExt_gwp.C_990040	44.39	205	102	3	1690	1894	192	384	5e-45	176	cell adhesion	4201	GO:0007155	extracellular region	2700	GO:0005576	calcium ion binding	2641	GO:0005509	Fibrillins and related proteins containing Ca2+-binding EGF-like domains	Signal transduction mechanisms	KOG1217	#N/A	#N/A	#N/A	#N/A	#N/A	#N/A	#N/A	#N/A	#N/A	EGF-like	EGF	PF00008
22035	g7351.t1	gw.62.57.1	50.53	188	93	0	38	225	182	369	2e-53	181	cell adhesion	4201	GO:0007155	extracellular region	2700	GO:0005576	calcium ion binding	2641	GO:0005509	Nucleolar GTPase/ATPase p130	Nuclear structure	KOG2992	#N/A	#N/A	#N/A	#N/A	#N/A	#N/A	#N/A	#N/A	#N/A	Thrombospondin type 3 repeat	TSP_3	PF02412
30790	g20128.t1	gw.99.61.1	48.61	541	229	3	670	1161	73	613	2e-150	481	cell adhesion	4201	GO:0007155	extracellular region	2700	GO:0005576	calcium ion binding	2641	GO:0005509	Predicted E3 ubiquitin ligase	Posttranslational modification, protein turnover, chaperones	KOG1815	#N/A	#N/A	#N/A	#N/A	#N/A	#N/A	#N/A	#N/A	#N/A	Thrombospondin type 3 repeat	TSP_3	PF02412
108425	g22403.t1	e_gw.90.28.1	69.43	157	45	1	6	159	2	158	5e-68	214	cell adhesion	4201	GO:0007155	integral to membrane	7827	GO:0016021	#N/A	#N/A	#N/A	#N/A	#N/A	#N/A	#N/A	#N/A	#N/A	#N/A	#N/A	#N/A	Cell membrane glycoprotein	General function prediction only	KOG3037	Adhesion regulating molecule	ARM_1	PF04683
115107	g20165.t1	e_gw.130.30.1	34.98	769	426	17	9	721	115	865	1e-148	459	cell adhesion	4201	GO:0007155	integrin complex	4947	GO:0008305	glycosylphosphatidylinositol phospholipase D activity	1891	GO:0004621	Vitronectin receptor, alpha subunit	Extracellular structures	KOG3637	#N/A	#N/A	#N/A	#N/A	#N/A	#N/A	#N/A	#N/A	#N/A	Glycoprotein phospholipase D	PHPHLIPASED	PR00718
90281	g8393.t1	e_gw.23.1.1	41.67	324	178	5	49	372	62	374	6e-77	254	cell adhesion	4201	GO:0007155	integrin complex	4947	GO:0008305	#N/A	#N/A	#N/A	Integrin beta subunit (N-terminal portion of extracellular region)	Signal transduction mechanisms	KOG1226	#N/A	#N/A	#N/A	#N/A	#N/A	#N/A	#N/A	#N/A	#N/A	Integrin, beta chain	INTEGRINB	PR01186
91193	g20548.t1	e_gw.26.1.1	41.71	772	411	21	28	777	2	756	0	542	cell adhesion	4201	GO:0007155	integrin complex	4947	GO:0008305	#N/A	#N/A	#N/A	Integrin beta subunit (N-terminal portion of extracellular region)	Signal transduction mechanisms	KOG1226	#N/A	#N/A	#N/A	#N/A	#N/A	#N/A	#N/A	#N/A	#N/A	Integrin, beta chain	INTEGRINB	PR01186
91193	g10545.t1	e_gw.26.1.1	32.31	653	323	19	3	561	124	751	5e-83	277	cell adhesion	4201	GO:0007155	integrin complex	4947	GO:0008305	#N/A	#N/A	#N/A	Integrin beta subunit (N-terminal portion of extracellular region)	Signal transduction mechanisms	KOG1226	#N/A	#N/A	#N/A	#N/A	#N/A	#N/A	#N/A	#N/A	#N/A	Integrin, beta chain	INTEGRINB	PR01186
123281	g8394.t1	e_gw.198.1.1	44.8	741	386	15	7	733	19	750	0	592	cell adhesion	4201	GO:0007155	integrin complex	4947	GO:0008305	#N/A	#N/A	#N/A	Integrin beta subunit (N-terminal portion of extracellular region)	Signal transduction mechanisms	KOG1226	#N/A	#N/A	#N/A	#N/A	#N/A	#N/A	#N/A	#N/A	#N/A	Integrin, beta chain	INTEGRINB	PR01186
196726	g5848.t1	fgenesh1_pg.scaffold_3000047	25.77	582	367	25	1	542	447	1003	3e-23	103	cell adhesion	4201	GO:0007155	integrin complex	4947	GO:0008305	#N/A	#N/A	#N/A	Vitronectin receptor, alpha subunit	Extracellular structures	KOG3637	#N/A	#N/A	#N/A	#N/A	#N/A	#N/A	#N/A	#N/A	#N/A	Integrins alpha chain	INTEGRINA	PR01185
238305	g4453.t1	estExt_fgenesh1_pg.C_50011	27.41	686	367	29	50	632	22	679	4e-58	218	cell adhesion	4201	GO:0007155	integrin complex	4947	GO:0008305	#N/A	#N/A	#N/A	Vitronectin receptor, alpha subunit	Extracellular structures	KOG3637	#N/A	#N/A	#N/A	#N/A	#N/A	#N/A	#N/A	#N/A	#N/A	Integrins alpha chain	INTEGRINA	PR01185
161101	g13831.t1	estExt_gwp.C_180226	31.14	639	381	17	20	623	9	623	7e-86	283	cell adhesion	4201	GO:0007155	integrin complex	4947	GO:0008305	#N/A	#N/A	#N/A	#N/A	#N/A	#N/A	#N/A	#N/A	#N/A	#N/A	#N/A	#N/A	#N/A	#N/A	#N/A	Integrins alpha chain	FG-GAP	PF01839
191884	g22425.t1	estExt_GenewiseH_1.C_2190096	33.56	435	265	8	1	421	1	425	1e-75	245	cell adhesion	4201	GO:0007155	integrin complex	4947	GO:0008305	#N/A	#N/A	#N/A	#N/A	#N/A	#N/A	#N/A	#N/A	#N/A	#N/A	#N/A	#N/A	#N/A	#N/A	#N/A	Integrins alpha chain	FG-GAP	PF01839
248399	g9889.t1	estExt_fgenesh1_pg.C_5430006	30.2	1308	841	23	1073	2355	3319	4579	3e-171	595	cell adhesion	4201	GO:0007155	membrane	7826	GO:0016020	potassium channel activity	2487	GO:0005267	FOG: Immunoglobulin C-2 Type/fibronectin type III domains	Signal transduction mechanisms	KOG3510	#N/A	#N/A	#N/A	#N/A	#N/A	#N/A	#N/A	#N/A	#N/A	Pentaxin	sp_Q9ES77_MOUSE_Q9ES77;	PD002153
248399	g22316.t1	estExt_fgenesh1_pg.C_5430006	28.55	1114	737	23	936	2016	3509	4596	1e-132	467	cell adhesion	4201	GO:0007155	membrane	7826	GO:0016020	potassium channel activity	2487	GO:0005267	FOG: Immunoglobulin C-2 Type/fibronectin type III domains	Signal transduction mechanisms	KOG3510	#N/A	#N/A	#N/A	#N/A	#N/A	#N/A	#N/A	#N/A	#N/A	Pentaxin	sp_Q9ES77_MOUSE_Q9ES77;	PD002153
248399	g11582.t1	estExt_fgenesh1_pg.C_5430006	28.96	1022	683	16	1541	2555	3594	4579	5e-128	453	cell adhesion	4201	GO:0007155	membrane	7826	GO:0016020	potassium channel activity	2487	GO:0005267	FOG: Immunoglobulin C-2 Type/fibronectin type III domains	Signal transduction mechanisms	KOG3510	#N/A	#N/A	#N/A	#N/A	#N/A	#N/A	#N/A	#N/A	#N/A	Pentaxin	sp_Q9ES77_MOUSE_Q9ES77;	PD002153
248399	g11585.t1	estExt_fgenesh1_pg.C_5430006	30.15	995	616	17	1814	2771	3626	4578	2e-123	439	cell adhesion	4201	GO:0007155	membrane	7826	GO:0016020	potassium channel activity	2487	GO:0005267	FOG: Immunoglobulin C-2 Type/fibronectin type III domains	Signal transduction mechanisms	KOG3510	#N/A	#N/A	#N/A	#N/A	#N/A	#N/A	#N/A	#N/A	#N/A	Pentaxin	sp_Q9ES77_MOUSE_Q9ES77;	PD002153
248399	g58.t1	estExt_fgenesh1_pg.C_5430006	29.02	1020	640	23	1750	2709	3594	4589	4e-119	425	cell adhesion	4201	GO:0007155	membrane	7826	GO:0016020	potassium channel activity	2487	GO:0005267	FOG: Immunoglobulin C-2 Type/fibronectin type III domains	Signal transduction mechanisms	KOG3510	#N/A	#N/A	#N/A	#N/A	#N/A	#N/A	#N/A	#N/A	#N/A	Pentaxin	sp_Q9ES77_MOUSE_Q9ES77;	PD002153
248399	g87.t1	estExt_fgenesh1_pg.C_5430006	33.94	713	433	11	1363	2069	3929	4609	6e-117	415	cell adhesion	4201	GO:0007155	membrane	7826	GO:0016020	potassium channel activity	2487	GO:0005267	FOG: Immunoglobulin C-2 Type/fibronectin type III domains	Signal transduction mechanisms	KOG3510	#N/A	#N/A	#N/A	#N/A	#N/A	#N/A	#N/A	#N/A	#N/A	Pentaxin	sp_Q9ES77_MOUSE_Q9ES77;	PD002153
248399	g18593.t1	estExt_fgenesh1_pg.C_5430006	24.1	971	630	24	325	1206	3629	4581	4e-54	208	cell adhesion	4201	GO:0007155	membrane	7826	GO:0016020	potassium channel activity	2487	GO:0005267	FOG: Immunoglobulin C-2 Type/fibronectin type III domains	Signal transduction mechanisms	KOG3510	#N/A	#N/A	#N/A	#N/A	#N/A	#N/A	#N/A	#N/A	#N/A	Pentaxin	sp_Q9ES77_MOUSE_Q9ES77;	PD002153
248399	g11215.t1	estExt_fgenesh1_pg.C_5430006	27.35	501	337	11	93	573	3326	3819	7e-35	143	cell adhesion	4201	GO:0007155	membrane	7826	GO:0016020	potassium channel activity	2487	GO:0005267	FOG: Immunoglobulin C-2 Type/fibronectin type III domains	Signal transduction mechanisms	KOG3510	#N/A	#N/A	#N/A	#N/A	#N/A	#N/A	#N/A	#N/A	#N/A	Pentaxin	sp_Q9ES77_MOUSE_Q9ES77;	PD002153
115992	g12246.t1	e_gw.135.24.1	42.95	461	259	2	19	476	17	476	5e-142	421	cell adhesion	4201	GO:0007155	membrane	7826	GO:0016020	receptor activity	2132	GO:0004872	Plasma membrane glycoprotein CD36 and related membrane receptors	Signal transduction mechanisms	KOG3776	#N/A	#N/A	#N/A	#N/A	#N/A	#N/A	#N/A	#N/A	#N/A	CD36 antigen	CD36FAMILY	PR01609
115992	g23093.t1	e_gw.135.24.1	38.94	434	254	3	1	430	50	476	3e-113	345	cell adhesion	4201	GO:0007155	membrane	7826	GO:0016020	receptor activity	2132	GO:0004872	Plasma membrane glycoprotein CD36 and related membrane receptors	Signal transduction mechanisms	KOG3776	#N/A	#N/A	#N/A	#N/A	#N/A	#N/A	#N/A	#N/A	#N/A	CD36 antigen	CD36FAMILY	PR01609
21768	g11853.t1	gw.196.36.1	25.9	726	439	31	568	1251	97	765	2e-41	164	cell adhesion	4201	GO:0007155	#N/A	#N/A	#N/A	calcium ion binding	2641	GO:0005509	Basement membrane-specific heparan sulfate proteoglycan (HSPG) core protein	Posttranslational modification, protein turnover, chaperones	KOG3509	#N/A	#N/A	#N/A	#N/A	#N/A	#N/A	#N/A	#N/A	#N/A	EGF-like	EGF	PF00008
239609	g21545.t1	estExt_fgenesh1_pg.C_170039	26.39	360	209	13	492	808	93	439	2e-22	102	cell adhesion	4201	GO:0007155	#N/A	#N/A	#N/A	calcium ion binding	2641	GO:0005509	Basement membrane-specific heparan sulfate proteoglycan (HSPG) core protein	Posttranslational modification, protein turnover, chaperones	KOG3509	#N/A	#N/A	#N/A	#N/A	#N/A	#N/A	#N/A	#N/A	#N/A	EGF-like	EGF	PF00008
201718	g8261.t1	fgenesh1_pg.scaffold_30000069	51.02	98	45	2	193	288	60	156	4e-21	92.4	cell adhesion	4201	GO:0007155	#N/A	#N/A	#N/A	calcium ion binding	2641	GO:0005509	Fibrillins and related proteins containing Ca2+-binding EGF-like domains	Signal transduction mechanisms	KOG1217	#N/A	#N/A	#N/A	#N/A	#N/A	#N/A	#N/A	#N/A	#N/A	Type II fibronectin, collagen-binding	sp_Q95LC7_EEEEE_Q95LC7;	PD000995
201718	g14514.t1	fgenesh1_pg.scaffold_30000069	47.87	94	46	3	105	196	64	156	5e-17	79.7	cell adhesion	4201	GO:0007155	#N/A	#N/A	#N/A	calcium ion binding	2641	GO:0005509	Fibrillins and related proteins containing Ca2+-binding EGF-like domains	Signal transduction mechanisms	KOG1217	#N/A	#N/A	#N/A	#N/A	#N/A	#N/A	#N/A	#N/A	#N/A	Type II fibronectin, collagen-binding	sp_Q95LC7_EEEEE_Q95LC7;	PD000995
209051	g21872.t1	fgenesh1_pg.scaffold_100000057	26.93	817	454	22	74	779	14	798	5e-69	254	cell adhesion	4201	GO:0007155	#N/A	#N/A	#N/A	calcium ion binding	2641	GO:0005509	Proteins containing Ca2+-binding EGF-like domains	Signal transduction mechanisms	KOG1218	#N/A	#N/A	#N/A	#N/A	#N/A	#N/A	#N/A	#N/A	#N/A	EGF-like	EGF	PF00008
209051	g10644.t1	fgenesh1_pg.scaffold_100000057	45.98	87	46	1	643	728	645	731	1e-14	77.4	cell adhesion	4201	GO:0007155	#N/A	#N/A	#N/A	calcium ion binding	2641	GO:0005509	Proteins containing Ca2+-binding EGF-like domains	Signal transduction mechanisms	KOG1218	#N/A	#N/A	#N/A	#N/A	#N/A	#N/A	#N/A	#N/A	#N/A	EGF-like	EGF	PF00008
196789	g557.t1	fgenesh1_pg.scaffold_3000110	30.88	340	172	8	19	351	392	675	8e-42	157	cell adhesion	4201	GO:0007155	#N/A	#N/A	#N/A	hyaluronic acid binding	2666	GO:0005540	Proteins containing Ca2+-binding EGF-like domains	Signal transduction mechanisms	KOG1218	#N/A	#N/A	#N/A	#N/A	#N/A	#N/A	#N/A	#N/A	#N/A	Link	LINKMODULE	PR01265
209460	g6223.t1	fgenesh1_pg.scaffold_106000044	59.75	554	189	3	21	541	10	562	0	685	cell adhesion	4201	GO:0007155	#N/A	#N/A	#N/A	protein binding	2644	GO:0005515	#N/A	#N/A	#N/A	#N/A	#N/A	#N/A	#N/A	#N/A	#N/A	Uncharacterized conserved protein, contains BTB/POZ domain	General function prediction only	KOG4350	BTB/POZ	BTB	PF00651
110991	g14128.t1	e_gw.103.161.1	40.82	98	57	1	120	217	4	100	1e-18	79.3	cell adhesion	4201	GO:0007155	#N/A	#N/A	#N/A	structural molecule activity	2434	GO:0005198	Extracellular matrix glycoprotein Laminin subunits alpha and gamma	Extracellular structures	KOG1836	#N/A	#N/A	#N/A	#N/A	#N/A	#N/A	#N/A	#N/A	#N/A	Thrombospondin, N-terminal	Laminin_G_2	PF02210
209351	g1643.t1	fgenesh1_pg.scaffold_104000052	32.43	222	114	8	16	222	554	754	1e-19	89.4	cell adhesion	4201	GO:0007155	#N/A	#N/A	#N/A	structural molecule activity	2434	GO:0005198	Neurexin IV	Signal transduction mechanisms	KOG3516	#N/A	#N/A	#N/A	#N/A	#N/A	#N/A	#N/A	#N/A	#N/A	EGF-like	EGF	PF00008
244013	g4796.t1	estExt_fgenesh1_pg.C_1040046	31.16	658	396	19	24	662	7	626	4e-87	294	cell adhesion	4201	GO:0007155	#N/A	#N/A	#N/A	structural molecule activity	2434	GO:0005198	Neurexin IV	Signal transduction mechanisms	KOG3516	#N/A	#N/A	#N/A	#N/A	#N/A	#N/A	#N/A	#N/A	#N/A	EGF-like	EGF	PF00008
240263	g1601.t1	estExt_fgenesh1_pg.C_260133	29.01	1165	684	50	11	1105	58	1149	5e-104	357	cell adhesion	4201	GO:0007155	#N/A	#N/A	#N/A	structural molecule activity	2434	GO:0005198	Neurexin IV	Signal transduction mechanisms	KOG3516	#N/A	#N/A	#N/A	#N/A	#N/A	#N/A	#N/A	#N/A	#N/A	Laminin G	Laminin_G_1	PF00054
196830	g20376.t1	fgenesh1_pg.scaffold_3000151	35.65	115	71	1	37	148	5	119	3e-16	75.1	cell adhesion	4201	GO:0007155	#N/A	#N/A	#N/A	structural molecule activity	2434	GO:0005198	#N/A	#N/A	#N/A	#N/A	#N/A	#N/A	#N/A	#N/A	#N/A	#N/A	#N/A	#N/A	Thrombospondin, N-terminal	TSPN	SM00210
199450	g5730.t1	fgenesh1_pg.scaffold_15000042	27.72	754	477	32	21	747	182	894	2e-62	226	cell adhesion	4201	GO:0007155	#N/A	#N/A	#N/A	sugar binding	2657	GO:0005529	C-type lectin	Defense mechanisms	KOG4297	#N/A	#N/A	#N/A	#N/A	#N/A	#N/A	#N/A	#N/A	#N/A	C-type lectin	Lectin_C	PF00059
199450	g8374.t1	fgenesh1_pg.scaffold_15000042	30.09	422	251	15	24	422	201	601	2e-40	154	cell adhesion	4201	GO:0007155	#N/A	#N/A	#N/A	sugar binding	2657	GO:0005529	C-type lectin	Defense mechanisms	KOG4297	#N/A	#N/A	#N/A	#N/A	#N/A	#N/A	#N/A	#N/A	#N/A	C-type lectin	Lectin_C	PF00059
196785	g13095.t1	fgenesh1_pg.scaffold_3000106	30.91	1899	1082	59	3	1744	87	1912	0	858	cell adhesion	4201	GO:0007155	#N/A	#N/A	#N/A	sugar binding	2657	GO:0005529	C-type lectin	Defense mechanisms	KOG4297	#N/A	#N/A	#N/A	#N/A	#N/A	#N/A	#N/A	#N/A	#N/A	D-galactoside/L-rhamnose binding SUEL lectin	sp_Q95V80_STRPU_Q95V80;	PD005612
238062	g9757.t1	estExt_fgenesh1_pg.C_30109	29.2	1257	684	34	1187	2319	1331	2505	9e-130	457	cell adhesion	4201	GO:0007155	#N/A	#N/A	#N/A	sugar binding	2657	GO:0005529	C-type lectin	Defense mechanisms	KOG4297	#N/A	#N/A	#N/A	#N/A	#N/A	#N/A	#N/A	#N/A	#N/A	Type II antifreeze protein	ANTIFREEZEII	PR00356
238062	g15687.t1	estExt_fgenesh1_pg.C_30109	33.27	526	297	19	6	492	2001	2511	7e-65	230	cell adhesion	4201	GO:0007155	#N/A	#N/A	#N/A	sugar binding	2657	GO:0005529	C-type lectin	Defense mechanisms	KOG4297	#N/A	#N/A	#N/A	#N/A	#N/A	#N/A	#N/A	#N/A	#N/A	Type II antifreeze protein	ANTIFREEZEII	PR00356
238062	g16097.t1	estExt_fgenesh1_pg.C_30109	37.65	162	88	6	239	396	439	591	8e-23	100	cell adhesion	4201	GO:0007155	#N/A	#N/A	#N/A	sugar binding	2657	GO:0005529	C-type lectin	Defense mechanisms	KOG4297	#N/A	#N/A	#N/A	#N/A	#N/A	#N/A	#N/A	#N/A	#N/A	Type II antifreeze protein	ANTIFREEZEII	PR00356
238062	g22633.t1	estExt_fgenesh1_pg.C_30109	29.19	209	120	7	39	221	1692	1898	1e-15	76.6	cell adhesion	4201	GO:0007155	#N/A	#N/A	#N/A	sugar binding	2657	GO:0005529	C-type lectin	Defense mechanisms	KOG4297	#N/A	#N/A	#N/A	#N/A	#N/A	#N/A	#N/A	#N/A	#N/A	Type II antifreeze protein	ANTIFREEZEII	PR00356
82682	g12066.t1	e_gw.6.219.1	48.89	135	69	0	1	135	1	135	3e-49	157	cell adhesion	4201	GO:0007155	#N/A	#N/A	#N/A	#N/A	#N/A	#N/A	Anaphase-promoting complex (APC), subunit 10	Posttranslational modification, protein turnover, chaperones	KOG3437	#N/A	#N/A	#N/A	Anaphase-promoting complex (APC), subunit 10	Cell cycle control, cell division, chromosome partitioning	KOG3437	#N/A	#N/A	#N/A	Coagulation factor 5/8 type, C-terminal	F5_F8_type_C	PF00754
198435	g7358.t1	fgenesh1_pg.scaffold_10000027	27.14	630	386	18	1014	1628	110	681	2e-52	202	cell adhesion	4201	GO:0007155	#N/A	#N/A	#N/A	#N/A	#N/A	#N/A	C-type lectin	Defense mechanisms	KOG4297	#N/A	#N/A	#N/A	#N/A	#N/A	#N/A	#N/A	#N/A	#N/A	Kringle	Kringle	PF00051
219289	g7581.t1	fgenesh1_pg.scaffold_396000004	41.79	67	39	0	17	83	152	218	6e-14	63.9	cell adhesion	4201	GO:0007155	#N/A	#N/A	#N/A	#N/A	#N/A	#N/A	Discoidin domain receptor DDR1	Signal transduction mechanisms	KOG1094	#N/A	#N/A	#N/A	#N/A	#N/A	#N/A	#N/A	#N/A	#N/A	Coagulation factor 5/8 type, C-terminal	F5_F8_type_C	PF00754
957	g16399.t1	gw.146.1.1	32.95	264	163	8	51	306	25	282	9e-35	129	cell adhesion	4201	GO:0007155	#N/A	#N/A	#N/A	#N/A	#N/A	#N/A	Fasciclin and related adhesion glycoproteins	Cell wall/membrane/envelope biogenesis	KOG1437	#N/A	#N/A	#N/A	#N/A	#N/A	#N/A	#N/A	#N/A	#N/A	Beta-Ig-H3/fasciclin	Fasciclin	PF02469
202195	g3594.t1	fgenesh1_pg.scaffold_33000039	31.45	655	401	18	454	1098	358	974	1e-87	308	cell adhesion	4201	GO:0007155	#N/A	#N/A	#N/A	#N/A	#N/A	#N/A	Fibrillins and related proteins containing Ca2+-binding EGF-like domains	Signal transduction mechanisms	KOG1217	#N/A	#N/A	#N/A	#N/A	#N/A	#N/A	#N/A	#N/A	#N/A	EGF-like	EGF	PF00008
41631	g12109.t1	gw.371.29.1	32.49	277	166	10	154	425	20	280	5e-25	107	cell adhesion	4201	GO:0007155	#N/A	#N/A	#N/A	#N/A	#N/A	#N/A	Neurexin IV	Signal transduction mechanisms	KOG3516	#N/A	#N/A	#N/A	#N/A	#N/A	#N/A	#N/A	#N/A	#N/A	Coagulation factor 5/8 type, C-terminal	F5_F8_type_C	PF00754
84532	g4081.t1	e_gw.9.255.1	39.17	120	66	4	233	352	78	190	2e-16	80.5	cell adhesion	4201	GO:0007155	#N/A	#N/A	#N/A	#N/A	#N/A	#N/A	Neurexin IV	Signal transduction mechanisms	KOG3516	#N/A	#N/A	#N/A	#N/A	#N/A	#N/A	#N/A	#N/A	#N/A	Coagulation factor 5/8 type, C-terminal	F5_F8_type_C	PF00754
122214	g16747.t1	e_gw.187.51.1	33.93	112	60	2	3	110	4	105	1e-12	61.6	cell adhesion	4201	GO:0007155	#N/A	#N/A	#N/A	#N/A	#N/A	#N/A	Neurexin IV	Signal transduction mechanisms	KOG3516	#N/A	#N/A	#N/A	#N/A	#N/A	#N/A	#N/A	#N/A	#N/A	Coagulation factor 5/8 type, C-terminal	F5_F8_type_C	PF00754
205168	g20619.t1	fgenesh1_pg.scaffold_57000020	48.15	135	70	0	1	135	49	183	3e-45	150	cell adhesion	4201	GO:0007155	#N/A	#N/A	#N/A	#N/A	#N/A	#N/A	Neurexin IV	Signal transduction mechanisms	KOG3516	#N/A	#N/A	#N/A	#N/A	#N/A	#N/A	#N/A	#N/A	#N/A	Coagulation factor 5/8 type, C-terminal	F5_F8_type_C	PF00754
205168	g5564.t1	fgenesh1_pg.scaffold_57000020	39.84	123	69	1	1	118	49	171	5e-25	97.4	cell adhesion	4201	GO:0007155	#N/A	#N/A	#N/A	#N/A	#N/A	#N/A	Neurexin IV	Signal transduction mechanisms	KOG3516	#N/A	#N/A	#N/A	#N/A	#N/A	#N/A	#N/A	#N/A	#N/A	Coagulation factor 5/8 type, C-terminal	F5_F8_type_C	PF00754
205168	g9576.t1	fgenesh1_pg.scaffold_57000020	32.76	116	73	2	2	115	70	182	3e-17	75.5	cell adhesion	4201	GO:0007155	#N/A	#N/A	#N/A	#N/A	#N/A	#N/A	Neurexin IV	Signal transduction mechanisms	KOG3516	#N/A	#N/A	#N/A	#N/A	#N/A	#N/A	#N/A	#N/A	#N/A	Coagulation factor 5/8 type, C-terminal	F5_F8_type_C	PF00754
219361	g11326.t1	fgenesh1_pg.scaffold_404000002	42.19	128	44	3	201	327	129	227	8e-23	101	cell adhesion	4201	GO:0007155	#N/A	#N/A	#N/A	#N/A	#N/A	#N/A	Neurexin IV	Signal transduction mechanisms	KOG3516	#N/A	#N/A	#N/A	#N/A	#N/A	#N/A	#N/A	#N/A	#N/A	Coagulation factor 5/8 type, C-terminal	F5_F8_type_C	PF00754
219361	g18147.t1	fgenesh1_pg.scaffold_404000002	42.19	128	44	3	549	675	129	227	2e-22	101	cell adhesion	4201	GO:0007155	#N/A	#N/A	#N/A	#N/A	#N/A	#N/A	Neurexin IV	Signal transduction mechanisms	KOG3516	#N/A	#N/A	#N/A	#N/A	#N/A	#N/A	#N/A	#N/A	#N/A	Coagulation factor 5/8 type, C-terminal	F5_F8_type_C	PF00754
219361	g11405.t1	fgenesh1_pg.scaffold_404000002	38.78	147	57	4	131	276	113	227	2e-22	100	cell adhesion	4201	GO:0007155	#N/A	#N/A	#N/A	#N/A	#N/A	#N/A	Neurexin IV	Signal transduction mechanisms	KOG3516	#N/A	#N/A	#N/A	#N/A	#N/A	#N/A	#N/A	#N/A	#N/A	Coagulation factor 5/8 type, C-terminal	F5_F8_type_C	PF00754
219361	g11677.t1	fgenesh1_pg.scaffold_404000002	41.41	128	45	3	200	326	129	227	4e-23	100	cell adhesion	4201	GO:0007155	#N/A	#N/A	#N/A	#N/A	#N/A	#N/A	Neurexin IV	Signal transduction mechanisms	KOG3516	#N/A	#N/A	#N/A	#N/A	#N/A	#N/A	#N/A	#N/A	#N/A	Coagulation factor 5/8 type, C-terminal	F5_F8_type_C	PF00754
219361	g1794.t1	fgenesh1_pg.scaffold_404000002	41.41	128	45	3	201	327	129	227	7e-22	99	cell adhesion	4201	GO:0007155	#N/A	#N/A	#N/A	#N/A	#N/A	#N/A	Neurexin IV	Signal transduction mechanisms	KOG3516	#N/A	#N/A	#N/A	#N/A	#N/A	#N/A	#N/A	#N/A	#N/A	Coagulation factor 5/8 type, C-terminal	F5_F8_type_C	PF00754
219361	g10018.t1	fgenesh1_pg.scaffold_404000002	48.94	94	44	2	246	338	225	315	4e-23	97.8	cell adhesion	4201	GO:0007155	#N/A	#N/A	#N/A	#N/A	#N/A	#N/A	Neurexin IV	Signal transduction mechanisms	KOG3516	#N/A	#N/A	#N/A	#N/A	#N/A	#N/A	#N/A	#N/A	#N/A	Coagulation factor 5/8 type, C-terminal	F5_F8_type_C	PF00754
219361	g10599.t1	fgenesh1_pg.scaffold_404000002	42.34	111	37	1	216	326	144	227	1e-21	97.1	cell adhesion	4201	GO:0007155	#N/A	#N/A	#N/A	#N/A	#N/A	#N/A	Neurexin IV	Signal transduction mechanisms	KOG3516	#N/A	#N/A	#N/A	#N/A	#N/A	#N/A	#N/A	#N/A	#N/A	Coagulation factor 5/8 type, C-terminal	F5_F8_type_C	PF00754
219361	g18383.t1	fgenesh1_pg.scaffold_404000002	37.5	136	57	2	193	327	119	227	2e-21	97.1	cell adhesion	4201	GO:0007155	#N/A	#N/A	#N/A	#N/A	#N/A	#N/A	Neurexin IV	Signal transduction mechanisms	KOG3516	#N/A	#N/A	#N/A	#N/A	#N/A	#N/A	#N/A	#N/A	#N/A	Coagulation factor 5/8 type, C-terminal	F5_F8_type_C	PF00754
219361	g484.t1	fgenesh1_pg.scaffold_404000002	40.32	124	44	3	201	323	129	223	5e-23	96.7	cell adhesion	4201	GO:0007155	#N/A	#N/A	#N/A	#N/A	#N/A	#N/A	Neurexin IV	Signal transduction mechanisms	KOG3516	#N/A	#N/A	#N/A	#N/A	#N/A	#N/A	#N/A	#N/A	#N/A	Coagulation factor 5/8 type, C-terminal	F5_F8_type_C	PF00754
219361	g12561.t1	fgenesh1_pg.scaffold_404000002	47.87	94	45	2	246	338	225	315	3e-22	95.1	cell adhesion	4201	GO:0007155	#N/A	#N/A	#N/A	#N/A	#N/A	#N/A	Neurexin IV	Signal transduction mechanisms	KOG3516	#N/A	#N/A	#N/A	#N/A	#N/A	#N/A	#N/A	#N/A	#N/A	Coagulation factor 5/8 type, C-terminal	F5_F8_type_C	PF00754
219361	g326.t1	fgenesh1_pg.scaffold_404000002	39.52	124	45	3	201	323	129	223	4e-22	94.4	cell adhesion	4201	GO:0007155	#N/A	#N/A	#N/A	#N/A	#N/A	#N/A	Neurexin IV	Signal transduction mechanisms	KOG3516	#N/A	#N/A	#N/A	#N/A	#N/A	#N/A	#N/A	#N/A	#N/A	Coagulation factor 5/8 type, C-terminal	F5_F8_type_C	PF00754
219361	g11678.t1	fgenesh1_pg.scaffold_404000002	47.87	94	45	2	76	168	225	315	3e-20	93.6	cell adhesion	4201	GO:0007155	#N/A	#N/A	#N/A	#N/A	#N/A	#N/A	Neurexin IV	Signal transduction mechanisms	KOG3516	#N/A	#N/A	#N/A	#N/A	#N/A	#N/A	#N/A	#N/A	#N/A	Coagulation factor 5/8 type, C-terminal	F5_F8_type_C	PF00754
219361	g9127.t1	fgenesh1_pg.scaffold_404000002	47.87	94	45	2	413	505	225	315	3e-20	93.6	cell adhesion	4201	GO:0007155	#N/A	#N/A	#N/A	#N/A	#N/A	#N/A	Neurexin IV	Signal transduction mechanisms	KOG3516	#N/A	#N/A	#N/A	#N/A	#N/A	#N/A	#N/A	#N/A	#N/A	Coagulation factor 5/8 type, C-terminal	F5_F8_type_C	PF00754
219361	g3364.t1	fgenesh1_pg.scaffold_404000002	55.56	72	29	1	333	404	225	293	1e-19	88.6	cell adhesion	4201	GO:0007155	#N/A	#N/A	#N/A	#N/A	#N/A	#N/A	Neurexin IV	Signal transduction mechanisms	KOG3516	#N/A	#N/A	#N/A	#N/A	#N/A	#N/A	#N/A	#N/A	#N/A	Coagulation factor 5/8 type, C-terminal	F5_F8_type_C	PF00754
219361	g18143.t1	fgenesh1_pg.scaffold_404000002	41.35	104	31	3	201	303	129	203	1e-15	75.5	cell adhesion	4201	GO:0007155	#N/A	#N/A	#N/A	#N/A	#N/A	#N/A	Neurexin IV	Signal transduction mechanisms	KOG3516	#N/A	#N/A	#N/A	#N/A	#N/A	#N/A	#N/A	#N/A	#N/A	Coagulation factor 5/8 type, C-terminal	F5_F8_type_C	PF00754
219361	g2788.t1	fgenesh1_pg.scaffold_404000002	50.94	53	25	1	120	171	175	227	8e-12	62.4	cell adhesion	4201	GO:0007155	#N/A	#N/A	#N/A	#N/A	#N/A	#N/A	Neurexin IV	Signal transduction mechanisms	KOG3516	#N/A	#N/A	#N/A	#N/A	#N/A	#N/A	#N/A	#N/A	#N/A	Coagulation factor 5/8 type, C-terminal	F5_F8_type_C	PF00754
241670	g22630.t1	estExt_fgenesh1_pg.C_490046	28.75	779	477	30	755	1494	28	767	5e-69	250	cell adhesion	4201	GO:0007155	#N/A	#N/A	#N/A	#N/A	#N/A	#N/A	Neurexin IV	Signal transduction mechanisms	KOG3516	#N/A	#N/A	#N/A	#N/A	#N/A	#N/A	#N/A	#N/A	#N/A	N/apple PAN	PAN	PF00024
79471	g4403.t1	e_gw.1.79.1	36.07	280	144	4	99	344	2	280	1e-56	196	cell adhesion	4201	GO:0007155	#N/A	#N/A	#N/A	#N/A	#N/A	#N/A	Spondins, extracellular matrix proteins	Extracellular structures	KOG3539	#N/A	#N/A	#N/A	#N/A	#N/A	#N/A	#N/A	#N/A	#N/A	Thrombospondin, type I	TSP_1	PF00090
79471	g1673.t1	e_gw.1.79.1	37.04	135	74	5	16	146	6	133	5e-17	78.6	cell adhesion	4201	GO:0007155	#N/A	#N/A	#N/A	#N/A	#N/A	#N/A	Spondins, extracellular matrix proteins	Extracellular structures	KOG3539	#N/A	#N/A	#N/A	#N/A	#N/A	#N/A	#N/A	#N/A	#N/A	Thrombospondin, type I	TSP_1	PF00090
106360	g5743.t1	e_gw.81.106.1	44.17	163	87	1	831	989	1	163	1e-43	159	cell adhesion	4201	GO:0007155	#N/A	#N/A	#N/A	#N/A	#N/A	#N/A	#N/A	#N/A	#N/A	#N/A	#N/A	#N/A	#N/A	#N/A	#N/A	Zinc carboxypeptidase	General function prediction only	KOG2649	Coagulation factor 5/8 type, C-terminal	F5_F8_type_C	PF00754
123063	g13382.t1	e_gw.196.12.1	31.98	247	145	9	14	246	9	246	1e-17	84.3	cell adhesion	4201	GO:0007155	#N/A	#N/A	#N/A	#N/A	#N/A	#N/A	#N/A	#N/A	#N/A	#N/A	#N/A	#N/A	#N/A	#N/A	#N/A	#N/A	#N/A	#N/A	Coagulation factor 5/8 type, C-terminal	F5_F8_type_C	PF00754
221173	g15164.t1	fgenesh1_pg.scaffold_683000006	48.2	139	69	3	348	486	144	279	2e-30	119	cell adhesion	4201	GO:0007155	#N/A	#N/A	#N/A	#N/A	#N/A	#N/A	#N/A	#N/A	#N/A	#N/A	#N/A	#N/A	#N/A	#N/A	#N/A	#N/A	#N/A	#N/A	Coagulation factor 5/8 type, C-terminal	F5_F8_type_C	PF00754
221173	g21740.t1	fgenesh1_pg.scaffold_683000006	48.92	139	68	3	247	385	144	279	1e-30	119	cell adhesion	4201	GO:0007155	#N/A	#N/A	#N/A	#N/A	#N/A	#N/A	#N/A	#N/A	#N/A	#N/A	#N/A	#N/A	#N/A	#N/A	#N/A	#N/A	#N/A	#N/A	Coagulation factor 5/8 type, C-terminal	F5_F8_type_C	PF00754
221173	g4281.t1	fgenesh1_pg.scaffold_683000006	40.15	137	76	3	693	823	143	279	4e-21	95.5	cell adhesion	4201	GO:0007155	#N/A	#N/A	#N/A	#N/A	#N/A	#N/A	#N/A	#N/A	#N/A	#N/A	#N/A	#N/A	#N/A	#N/A	#N/A	#N/A	#N/A	#N/A	Coagulation factor 5/8 type, C-terminal	F5_F8_type_C	PF00754
247996	g14781.t1	estExt_fgenesh1_pg.C_3870005	47.42	774	347	11	218	984	583	1303	0	707	cell adhesion	4201	GO:0007155	#N/A	#N/A	#N/A	#N/A	#N/A	#N/A	#N/A	#N/A	#N/A	#N/A	#N/A	#N/A	#N/A	#N/A	#N/A	#N/A	#N/A	#N/A	Endoglin/CD105 antigen	Zona_pellucida	PF00100
247996	g12918.t1	estExt_fgenesh1_pg.C_3870005	47.16	774	349	11	326	1092	583	1303	0	703	cell adhesion	4201	GO:0007155	#N/A	#N/A	#N/A	#N/A	#N/A	#N/A	#N/A	#N/A	#N/A	#N/A	#N/A	#N/A	#N/A	#N/A	#N/A	#N/A	#N/A	#N/A	Endoglin/CD105 antigen	Zona_pellucida	PF00100
247996	g8300.t1	estExt_fgenesh1_pg.C_3870005	66.89	151	50	0	1	151	1153	1303	1e-69	232	cell adhesion	4201	GO:0007155	#N/A	#N/A	#N/A	#N/A	#N/A	#N/A	#N/A	#N/A	#N/A	#N/A	#N/A	#N/A	#N/A	#N/A	#N/A	#N/A	#N/A	#N/A	Endoglin/CD105 antigen	Zona_pellucida	PF00100
247996	g10388.t1	estExt_fgenesh1_pg.C_3870005	36.75	234	141	4	2	229	1063	1295	1e-38	145	cell adhesion	4201	GO:0007155	#N/A	#N/A	#N/A	#N/A	#N/A	#N/A	#N/A	#N/A	#N/A	#N/A	#N/A	#N/A	#N/A	#N/A	#N/A	#N/A	#N/A	#N/A	Endoglin/CD105 antigen	Zona_pellucida	PF00100
247996	g18924.t1	estExt_fgenesh1_pg.C_3870005	28.57	252	160	7	5	253	637	871	5e-23	99	cell adhesion	4201	GO:0007155	#N/A	#N/A	#N/A	#N/A	#N/A	#N/A	#N/A	#N/A	#N/A	#N/A	#N/A	#N/A	#N/A	#N/A	#N/A	#N/A	#N/A	#N/A	Endoglin/CD105 antigen	Zona_pellucida	PF00100
247996	g18406.t1	estExt_fgenesh1_pg.C_3870005	46.27	67	35	1	1	66	1070	1136	1e-11	60.5	cell adhesion	4201	GO:0007155	#N/A	#N/A	#N/A	#N/A	#N/A	#N/A	#N/A	#N/A	#N/A	#N/A	#N/A	#N/A	#N/A	#N/A	#N/A	#N/A	#N/A	#N/A	Endoglin/CD105 antigen	Zona_pellucida	PF00100
122656	g21243.t1	e_gw.191.102.1	65.07	730	238	9	7	725	14	737	0	949	cell communication	4200	GO:0007154	integral to membrane	7827	GO:0016021	calcium:sodium antiporter activity	2596	GO:0005432	Ca2+/Na+ exchanger NCX1 and related proteins	Signal transduction mechanisms	KOG1306	#N/A	#N/A	#N/A	Ca2+/Na+ exchanger NCX1 and related proteins	Inorganic ion transport and metabolism	KOG1306	#N/A	#N/A	#N/A	Sodium/calcium exchanger protein	NACAEXCHNGR	PR01259
239709	g20401.t1	estExt_fgenesh1_pg.C_180103	64.17	893	310	6	20	909	34	919	0	1153	cell communication	4200	GO:0007154	integral to membrane	7827	GO:0016021	calcium:sodium antiporter activity	2596	GO:0005432	Ca2+/Na+ exchanger NCX1 and related proteins	Signal transduction mechanisms	KOG1306	#N/A	#N/A	#N/A	Ca2+/Na+ exchanger NCX1 and related proteins	Inorganic ion transport and metabolism	KOG1306	#N/A	#N/A	#N/A	Sodium/calcium exchanger protein	NACAEXCHNGR	PR01259
218117	g11683.t1	fgenesh1_pg.scaffold_331000002	28.64	2137	1396	64	9	2060	68	2160	5e-129	454	cell communication	4200	GO:0007154	integral to membrane	7827	GO:0016021	#N/A	#N/A	#N/A	Ca2+/Na+ exchanger NCX1 and related proteins	Signal transduction mechanisms	KOG1306	#N/A	#N/A	#N/A	Ca2+/Na+ exchanger NCX1 and related proteins	Inorganic ion transport and metabolism	KOG1306	#N/A	#N/A	#N/A	EGF-like	EGF	PF00008
218117	g4154.t1	fgenesh1_pg.scaffold_331000002	29.77	2160	1358	79	662	2732	15	2104	3e-127	452	cell communication	4200	GO:0007154	integral to membrane	7827	GO:0016021	#N/A	#N/A	#N/A	Ca2+/Na+ exchanger NCX1 and related proteins	Signal transduction mechanisms	KOG1306	#N/A	#N/A	#N/A	Ca2+/Na+ exchanger NCX1 and related proteins	Inorganic ion transport and metabolism	KOG1306	#N/A	#N/A	#N/A	EGF-like	EGF	PF00008
218117	g4786.t1	fgenesh1_pg.scaffold_331000002	28.26	1433	897	67	525	1864	2940	4334	1e-74	277	cell communication	4200	GO:0007154	integral to membrane	7827	GO:0016021	#N/A	#N/A	#N/A	Ca2+/Na+ exchanger NCX1 and related proteins	Signal transduction mechanisms	KOG1306	#N/A	#N/A	#N/A	Ca2+/Na+ exchanger NCX1 and related proteins	Inorganic ion transport and metabolism	KOG1306	#N/A	#N/A	#N/A	EGF-like	EGF	PF00008
11703	g4657.t1	gw.288.14.1	39.55	584	239	8	290	822	1	521	2e-114	367	cell communication	4200	GO:0007154	membrane	7826	GO:0016020	structural molecule activity	2434	GO:0005198	Proteins containing Ca2+-binding EGF-like domains	Signal transduction mechanisms	KOG1218	#N/A	#N/A	#N/A	#N/A	#N/A	#N/A	#N/A	#N/A	#N/A	Laminin-type EGF-like	EGFLAMININ	PR00011
11703	g7469.t1	gw.288.14.1	41.68	487	197	10	127	528	21	505	4e-110	350	cell communication	4200	GO:0007154	membrane	7826	GO:0016020	structural molecule activity	2434	GO:0005198	Proteins containing Ca2+-binding EGF-like domains	Signal transduction mechanisms	KOG1218	#N/A	#N/A	#N/A	#N/A	#N/A	#N/A	#N/A	#N/A	#N/A	Laminin-type EGF-like	EGFLAMININ	PR00011
246128	g9162.t1	estExt_fgenesh1_pg.C_1980032	40.26	154	85	4	2	155	5	151	9e-25	97.1	cell cycle	4103	GO:0007049	chromosome, pericentric region	470	GO:0000775	#N/A	#N/A	#N/A	#N/A	#N/A	#N/A	#N/A	#N/A	#N/A	#N/A	#N/A	#N/A	#N/A	#N/A	#N/A	Mis12	Mis12	PF05859
224310	g1460.t1	fgenesh1_pg.scaffold_4379000001	25.74	303	205	10	9	302	47	338	2e-12	68.6	cell cycle	4103	GO:0007049	integral to membrane	7827	GO:0016021	ATP binding	2653	GO:0005524	#N/A	#N/A	#N/A	#N/A	#N/A	#N/A	#N/A	#N/A	#N/A	#N/A	#N/A	#N/A	Cell cycle protein	FTSW_RODA_SPOVE	PF01098
227371	g23601.t1	fgenesh1_kg.scaffold_227000001	62.82	78	27	2	1	76	1	78	2e-28	100	cell cycle	4103	GO:0007049	#N/A	#N/A	#N/A	cyclin-dependent protein kinase activity	1959	GO:0004693	#N/A	#N/A	#N/A	#N/A	#N/A	#N/A	Cyclin-dependent protein kinase CDC28, regulatory subunit CKS1, and related proteins	Cell cycle control, cell division, chromosome partitioning	KOG3484	#N/A	#N/A	#N/A	Cyclin-dependent kinase, regulatory subunit	sp_Q962Y1_BRABE_Q962Y1;	PD005152
172695	g6527.t1	estExt_gwp.C_2210008	70.19	369	107	2	10	375	1	369	0	520	cell cycle	4103	GO:0007049	#N/A	#N/A	#N/A	GTP binding	2654	GO:0005525	Septin family protein (P-loop GTPase)	Cytoskeleton	KOG2655	#N/A	#N/A	#N/A	Septin family protein (P-loop GTPase)	Cell cycle control, cell division, chromosome partitioning	KOG2655	#N/A	#N/A	#N/A	Cell division/GTP binding protein	sp_Q7ZU68_BRARE_Q7ZU68;	PD002565
239234	g6703.t1	estExt_fgenesh1_pg.C_130052	63.61	349	126	1	39	387	17	364	4e-172	489	cell cycle	4103	GO:0007049	#N/A	#N/A	#N/A	GTP binding	2654	GO:0005525	Septin family protein (P-loop GTPase)	Cytoskeleton	KOG2655	#N/A	#N/A	#N/A	Septin family protein (P-loop GTPase)	Cell cycle control, cell division, chromosome partitioning	KOG2655	#N/A	#N/A	#N/A	Cell division/GTP binding protein	sp_Q9DE33_XENLA_Q9DE33;	PD002565
239234	g4909.t1	estExt_fgenesh1_pg.C_130052	63.22	348	122	3	29	373	16	360	3e-164	468	cell cycle	4103	GO:0007049	#N/A	#N/A	#N/A	GTP binding	2654	GO:0005525	Septin family protein (P-loop GTPase)	Cytoskeleton	KOG2655	#N/A	#N/A	#N/A	Septin family protein (P-loop GTPase)	Cell cycle control, cell division, chromosome partitioning	KOG2655	#N/A	#N/A	#N/A	Cell division/GTP binding protein	sp_Q9DE33_XENLA_Q9DE33;	PD002565
169560	g4990.t1	estExt_gwp.C_1290010	66.44	292	83	1	7	298	90	366	1e-140	407	cell cycle	4103	GO:0007049	#N/A	#N/A	#N/A	GTP binding	2654	GO:0005525	#N/A	#N/A	#N/A	#N/A	#N/A	#N/A	Septins (P-loop GTPases)	Cell cycle control, cell division, chromosome partitioning	KOG3859	#N/A	#N/A	#N/A	Cell division/GTP binding protein	sp_Q9NVA2_HUMAN_Q9NVA2;	PD002565
169560	g5519.t1	estExt_gwp.C_1290010	72.54	193	53	0	322	514	71	263	1e-96	300	cell cycle	4103	GO:0007049	#N/A	#N/A	#N/A	GTP binding	2654	GO:0005525	#N/A	#N/A	#N/A	#N/A	#N/A	#N/A	Septins (P-loop GTPases)	Cell cycle control, cell division, chromosome partitioning	KOG3859	#N/A	#N/A	#N/A	Cell division/GTP binding protein	sp_Q9NVA2_HUMAN_Q9NVA2;	PD002565
130907	g3727.t1	e_gw.287.30.1	56.51	607	226	7	200	799	1	576	0	681	cell cycle	4103	GO:0007049	#N/A	#N/A	#N/A	#N/A	#N/A	#N/A	Anaphase-promoting complex (APC), subunit 2	Posttranslational modification, protein turnover, chaperones	KOG2165	#N/A	#N/A	#N/A	Anaphase-promoting complex (APC), subunit 2	Cell cycle control, cell division, chromosome partitioning	KOG2165	#N/A	#N/A	#N/A	Cullin	CULLIN	SM00182
244232	g1357.t1	estExt_fgenesh1_pg.C_1140042	69.66	534	157	2	93	621	186	719	0	759	cell cycle	4103	GO:0007049	#N/A	#N/A	#N/A	#N/A	#N/A	#N/A	E3 ubiquitin ligase, Cullin 1 component	Posttranslational modification, protein turnover, chaperones	KOG2285	#N/A	#N/A	#N/A	#N/A	#N/A	#N/A	#N/A	#N/A	#N/A	Cullin	Cullin	PF00888
178205	g21509.t1	estExt_GenewiseH_1.C_50588	48.55	622	263	7	33	605	107	720	0	588	cell cycle	4103	GO:0007049	#N/A	#N/A	#N/A	#N/A	#N/A	#N/A	E3 ubiquitin ligase, Cullin 2 component	Posttranslational modification, protein turnover, chaperones	KOG2284	#N/A	#N/A	#N/A	#N/A	#N/A	#N/A	#N/A	#N/A	#N/A	Cullin	Cullin	PF00888
167568	g6796.t1	estExt_gwp.C_890126	42.39	276	150	5	1	267	1	276	7e-63	204	cell cycle	4103	GO:0007049	#N/A	#N/A	#N/A	#N/A	#N/A	#N/A	#N/A	#N/A	#N/A	Cdk activating kinase (CAK)/RNA polymerase II transcription initiation/nucleotide excision repair factor TFIIH/TFIIK, cyclin H subunit	Transcription	KOG2496	Cdk activating kinase (CAK)/RNA polymerase II transcription initiation/nucleotide excision repair factor TFIIH/TFIIK, cyclin H subunit	Cell cycle control, cell division, chromosome partitioning	KOG2496	#N/A	#N/A	#N/A	Cyclin, N-terminal	Cyclin_N	PF00134
171734	g23574.t1	estExt_gwp.C_1860099	71.45	578	132	3	322	869	3	577	0	849	cell cycle	4103	GO:0007049	#N/A	#N/A	#N/A	#N/A	#N/A	#N/A	#N/A	#N/A	#N/A	#N/A	#N/A	#N/A	Cullins	Cell cycle control, cell division, chromosome partitioning	KOG2167	#N/A	#N/A	#N/A	Cullin	Cullin	PF00888
189228	g22443.t1	estExt_GenewiseH_1.C_1380057	74.68	782	170	6	6	775	4	769	0	1190	cell cycle	4103	GO:0007049	#N/A	#N/A	#N/A	#N/A	#N/A	#N/A	#N/A	#N/A	#N/A	#N/A	#N/A	#N/A	Cullins	Cell cycle control, cell division, chromosome partitioning	KOG2166	#N/A	#N/A	#N/A	Cullin	Cullin	PF00888
191273	g12227.t1	estExt_GenewiseH_1.C_1990124	73.55	688	144	4	518	1168	1	687	0	1025	cell cycle	4103	GO:0007049	#N/A	#N/A	#N/A	#N/A	#N/A	#N/A	#N/A	#N/A	#N/A	#N/A	#N/A	#N/A	Cullins	Cell cycle control, cell division, chromosome partitioning	KOG2166	#N/A	#N/A	#N/A	Cullin	Cullin	PF00888
237796	g2103.t1	estExt_fgenesh1_pg.C_10239	56	50	22	0	13	62	76	125	8e-13	68.9	cell cycle arrest	4104	GO:0007050	nucleus	2757	GO:0005634	cyclin-dependent protein kinase inhibitor activity	2122	GO:0004861	Cyclin-dependent kinase inhibitor	Signal transduction mechanisms	KOG4743	#N/A	#N/A	#N/A	#N/A	#N/A	#N/A	#N/A	#N/A	#N/A	Cyclin-dependent kinase inhibitor	CDI	PF02234
189121	g10343.t1	estExt_GenewiseH_1.C_1350134	39.78	1096	658	1	4280	5375	25	1118	0	816	cell cycle arrest	4104	GO:0007050	#N/A	#N/A	#N/A	calcium ion binding	2641	GO:0005509	Dystonin, GAS (Growth-arrest-specific protein), and related proteins	Cytoskeleton	KOG0516	#N/A	#N/A	#N/A	#N/A	#N/A	#N/A	#N/A	#N/A	#N/A	Calcium-binding EF-hand	sp_BPEA_HUMAN_O94833;	PD000012
189121	g16874.t1	estExt_GenewiseH_1.C_1350134	46.82	393	156	12	1	363	1169	1538	5e-93	307	cell cycle arrest	4104	GO:0007050	#N/A	#N/A	#N/A	calcium ion binding	2641	GO:0005509	Dystonin, GAS (Growth-arrest-specific protein), and related proteins	Cytoskeleton	KOG0516	#N/A	#N/A	#N/A	#N/A	#N/A	#N/A	#N/A	#N/A	#N/A	Calcium-binding EF-hand	sp_BPEA_HUMAN_O94833;	PD000012
130738	g4908.t1	e_gw.284.14.1	47.12	278	118	6	21	292	1	255	1e-79	257	cell cycle arrest	4104	GO:0007050	#N/A	#N/A	#N/A	#N/A	#N/A	#N/A	Dystonin, GAS (Growth-arrest-specific protein), and related proteins	Cytoskeleton	KOG0516	#N/A	#N/A	#N/A	#N/A	#N/A	#N/A	#N/A	#N/A	#N/A	Calponin-like actin-binding	CH	PF00307
185829	g6080.t1	estExt_GenewiseH_1.C_750179	43.72	247	110	4	4	249	19	237	4e-64	204	cell cycle arrest	4104	GO:0007050	#N/A	#N/A	#N/A	#N/A	#N/A	#N/A	Dystonin, GAS (Growth-arrest-specific protein), and related proteins	Cytoskeleton	KOG0516	#N/A	#N/A	#N/A	#N/A	#N/A	#N/A	#N/A	#N/A	#N/A	Calponin-like actin-binding	CH	PF00307
107827	g3215.t1	e_gw.88.42.1	41.96	734	398	12	1	709	33	763	0	577	cell differentiation	10970	GO:0030154	membrane	7826	GO:0016020	calcium ion binding	2641	GO:0005509	Fibrillins and related proteins containing Ca2+-binding EGF-like domains	Signal transduction mechanisms	KOG1217	#N/A	#N/A	#N/A	#N/A	#N/A	#N/A	#N/A	#N/A	#N/A	Calcium-binding EF-hand	efhand	PF00036
20239	g452.t1	gw.222.26.1	41.85	1522	740	27	1	1449	159	1608	0	1120	cell differentiation	10970	GO:0030154	membrane	7826	GO:0016020	calcium ion binding	2641	GO:0005509	Fibrillins and related proteins containing Ca2+-binding EGF-like domains	Signal transduction mechanisms	KOG1217	#N/A	#N/A	#N/A	#N/A	#N/A	#N/A	#N/A	#N/A	#N/A	Type II EGF-like signature	EGFBLOOD	PR00010
20239	g20506.t1	gw.222.26.1	49.08	218	99	3	16	222	1392	1608	3e-55	193	cell differentiation	10970	GO:0030154	membrane	7826	GO:0016020	calcium ion binding	2641	GO:0005509	Fibrillins and related proteins containing Ca2+-binding EGF-like domains	Signal transduction mechanisms	KOG1217	#N/A	#N/A	#N/A	#N/A	#N/A	#N/A	#N/A	#N/A	#N/A	Type II EGF-like signature	EGFBLOOD	PR00010
20239	g16297.t1	gw.222.26.1	26.99	326	219	10	23	342	1294	1606	8e-16	79.7	cell differentiation	10970	GO:0030154	membrane	7826	GO:0016020	calcium ion binding	2641	GO:0005509	Fibrillins and related proteins containing Ca2+-binding EGF-like domains	Signal transduction mechanisms	KOG1217	#N/A	#N/A	#N/A	#N/A	#N/A	#N/A	#N/A	#N/A	#N/A	Type II EGF-like signature	EGFBLOOD	PR00010
20239	g10046.t1	gw.222.26.1	28.96	183	129	1	3	184	1422	1604	9e-16	76.6	cell differentiation	10970	GO:0030154	membrane	7826	GO:0016020	calcium ion binding	2641	GO:0005509	Fibrillins and related proteins containing Ca2+-binding EGF-like domains	Signal transduction mechanisms	KOG1217	#N/A	#N/A	#N/A	#N/A	#N/A	#N/A	#N/A	#N/A	#N/A	Type II EGF-like signature	EGFBLOOD	PR00010
20239	g613.t1	gw.222.26.1	31.34	201	100	8	71	250	1403	1586	7e-14	73.6	cell differentiation	10970	GO:0030154	membrane	7826	GO:0016020	calcium ion binding	2641	GO:0005509	Fibrillins and related proteins containing Ca2+-binding EGF-like domains	Signal transduction mechanisms	KOG1217	#N/A	#N/A	#N/A	#N/A	#N/A	#N/A	#N/A	#N/A	#N/A	Type II EGF-like signature	EGFBLOOD	PR00010
10113	g437.t1	gw.217.3.1	44.57	1492	747	26	87	1537	4	1456	0	1283	cell differentiation	10970	GO:0030154	membrane	7826	GO:0016020	metallopeptidase activity	4883	GO:0008237	C-type lectin	Defense mechanisms	KOG4297	#N/A	#N/A	#N/A	#N/A	#N/A	#N/A	#N/A	#N/A	#N/A	Sushi/SCR/CCP	Sushi	PF00084
208197	g14858.t1	fgenesh1_pg.scaffold_89000059	55.11	274	121	2	45	316	1	274	8e-112	330	cell differentiation	10970	GO:0030154	#N/A	#N/A	#N/A	#N/A	#N/A	#N/A	#N/A	#N/A	#N/A	#N/A	#N/A	#N/A	#N/A	#N/A	#N/A	Differentiation-related gene 1 protein (NDR1 protein), related proteins	Function unknown	KOG2931	Ndr	Ndr	PF03096
247562	g11814.t1	estExt_fgenesh1_pg.C_3150019	45.85	301	145	5	111	394	11	310	4e-89	277	cell differentiation	10970	GO:0030154	#N/A	#N/A	#N/A	#N/A	#N/A	#N/A	#N/A	#N/A	#N/A	#N/A	#N/A	#N/A	#N/A	#N/A	#N/A	Differentiation-related gene 1 protein (NDR1 protein), related proteins	Function unknown	KOG2931	Ndr	Ndr	PF03096
247562	g18498.t1	estExt_fgenesh1_pg.C_3150019	44.52	283	139	5	215	480	11	292	1e-79	254	cell differentiation	10970	GO:0030154	#N/A	#N/A	#N/A	#N/A	#N/A	#N/A	#N/A	#N/A	#N/A	#N/A	#N/A	#N/A	#N/A	#N/A	#N/A	Differentiation-related gene 1 protein (NDR1 protein), related proteins	Function unknown	KOG2931	Ndr	Ndr	PF03096
212492	g14728.t1	fgenesh1_pg.scaffold_157000011	59.57	601	235	5	883	1477	893	1491	0	634	cell organization and biogenesis	7848	GO:0016043	#N/A	#N/A	#N/A	actin binding	1126	GO:0003779	Rac1 GTPase effector FHOS	Signal transduction mechanisms	KOG1925	#N/A	#N/A	#N/A	#N/A	#N/A	#N/A	#N/A	#N/A	#N/A	Actin-binding FH2	FH2	PF02181
212492	g8453.t1	fgenesh1_pg.scaffold_157000011	79.4	233	48	0	1	233	58	290	1e-124	394	cell organization and biogenesis	7848	GO:0016043	#N/A	#N/A	#N/A	actin binding	1126	GO:0003779	Rac1 GTPase effector FHOS	Signal transduction mechanisms	KOG1925	#N/A	#N/A	#N/A	#N/A	#N/A	#N/A	#N/A	#N/A	#N/A	Actin-binding FH2	FH2	PF02181
208334	g20028.t1	fgenesh1_pg.scaffold_91000035	37.36	870	430	14	532	1289	1	867	0	576	cell organization and biogenesis	7848	GO:0016043	#N/A	#N/A	#N/A	actin binding	1126	GO:0003779	Rac1 GTPase effector FRL	Signal transduction mechanisms	KOG1923	#N/A	#N/A	#N/A	#N/A	#N/A	#N/A	#N/A	#N/A	#N/A	Actin-binding FH2	FH2	PF02181
247373	g9595.t1	estExt_fgenesh1_pg.C_2960014	58.82	493	196	4	575	1062	655	1145	3e-177	553	cell organization and biogenesis	7848	GO:0016043	#N/A	#N/A	#N/A	actin binding	1126	GO:0003779	Rho GTPase effector BNI1 and related formins	Signal transduction mechanisms	KOG1922	#N/A	#N/A	#N/A	#N/A	#N/A	#N/A	#N/A	#N/A	#N/A	Actin-binding FH2	FH2	PF02181
171940	g16390.t1	estExt_gwp.C_1950051	56.34	513	199	4	688	1197	489	979	1e-164	521	cell organization and biogenesis	7848	GO:0016043	#N/A	#N/A	#N/A	actin binding	1126	GO:0003779	RhoA GTPase effector DIA/Diaphanous	Signal transduction mechanisms	KOG1924	#N/A	#N/A	#N/A	#N/A	#N/A	#N/A	#N/A	#N/A	#N/A	Actin-binding FH2	FH2	PF02181
122997	g3187.t1	e_gw.195.11.1	52.38	336	136	4	5	339	3	315	8e-112	353	cell organization and biogenesis	7848	GO:0016043	#N/A	#N/A	#N/A	actin binding	1126	GO:0003779	RhoA GTPase effector DIA/Diaphanous	Signal transduction mechanisms	KOG1924	#N/A	#N/A	#N/A	#N/A	#N/A	#N/A	#N/A	#N/A	#N/A	Diaphanous FH3	Drf_FH3	PF06367
122997	g16410.t1	e_gw.195.11.1	40.78	282	109	3	47	271	35	315	3e-66	226	cell organization and biogenesis	7848	GO:0016043	#N/A	#N/A	#N/A	actin binding	1126	GO:0003779	RhoA GTPase effector DIA/Diaphanous	Signal transduction mechanisms	KOG1924	#N/A	#N/A	#N/A	#N/A	#N/A	#N/A	#N/A	#N/A	#N/A	Diaphanous FH3	Drf_FH3	PF06367
238741	g8909.t1	estExt_fgenesh1_pg.C_80047	37.21	516	237	11	566	1046	990	1453	2e-78	287	cell organization and biogenesis	7848	GO:0016043	#N/A	#N/A	#N/A	protein binding	2644	GO:0005515	Rho GTPase effector BNI1 and related formins	Signal transduction mechanisms	KOG1922	#N/A	#N/A	#N/A	#N/A	#N/A	#N/A	#N/A	#N/A	#N/A	PDZ/DHR/GLGF	PDZ	PF00595
238741	g10724.t1	estExt_fgenesh1_pg.C_80047	41.64	317	161	4	4	296	1	317	2e-71	246	cell organization and biogenesis	7848	GO:0016043	#N/A	#N/A	#N/A	protein binding	2644	GO:0005515	Rho GTPase effector BNI1 and related formins	Signal transduction mechanisms	KOG1922	#N/A	#N/A	#N/A	#N/A	#N/A	#N/A	#N/A	#N/A	#N/A	PDZ/DHR/GLGF	PDZ	PF00595
194255	g381.t1	estExt_GenewiseH_1.C_3530027	63.01	511	174	6	1	501	1	506	0	675	cell proliferation	4925	GO:0008283	intracellular	2746	GO:0005622	#N/A	#N/A	#N/A	#N/A	#N/A	#N/A	Protein required for normal rRNA processing	RNA processing and modification	KOG2481	#N/A	#N/A	#N/A	#N/A	#N/A	#N/A	BRCT	BRCT	PF00533
3239	g9982.t1	gw.414.6.1	61.25	160	59	2	76	232	1	160	2e-63	211	cell surface receptor linked signal transduction	4212	GO:0007166	nucleus	2757	GO:0005634	signal transducer activity	2131	GO:0004871	Tyrosine kinase negative regulator CBL	Defense mechanisms	KOG1785	#N/A	#N/A	#N/A	#N/A	#N/A	#N/A	#N/A	#N/A	#N/A	Adaptor protein Cbl, N-terminal	Cbl_N	PF02262
239798	g12480.t1	estExt_fgenesh1_pg.C_200031	29.32	191	87	6	25	169	42	230	2e-14	68.9	cell wall catabolism	8708	GO:0016998	#N/A	#N/A	#N/A	#N/A	#N/A	#N/A	#N/A	#N/A	#N/A	#N/A	#N/A	#N/A	#N/A	#N/A	#N/A	Predicted peptidoglycan-binding protein, contains LysM domain	General function prediction only	KOG2850	Peptidoglycan-binding LysM	LysM	PF01476
240370	g23489.t1	estExt_fgenesh1_pg.C_280026	36.29	259	148	6	807	1063	19	262	3e-39	148	cell wall catabolism	8708	GO:0016998	#N/A	#N/A	#N/A	#N/A	#N/A	#N/A	#N/A	#N/A	#N/A	#N/A	#N/A	#N/A	#N/A	#N/A	#N/A	Predicted peptidoglycan-binding protein, contains LysM domain	General function prediction only	KOG2850	Peptidoglycan-binding LysM	LysM	PF01476
222098	g19528.t1	fgenesh1_pg.scaffold_1387000004	31.7	265	167	5	187	441	217	477	2e-32	129	cell-cell adhesion	8122	GO:0016337	membrane	7826	GO:0016020	#N/A	#N/A	#N/A	FOG: Immunoglobulin C-2 Type/fibronectin type III domains	Signal transduction mechanisms	KOG3510	#N/A	#N/A	#N/A	#N/A	#N/A	#N/A	#N/A	#N/A	#N/A	Vascular cell adhesion molecule-1	VCAM1	PR01474
222098	g4681.t1	fgenesh1_pg.scaffold_1387000004	32.68	257	161	4	378	624	223	477	1e-31	129	cell-cell adhesion	8122	GO:0016337	membrane	7826	GO:0016020	#N/A	#N/A	#N/A	FOG: Immunoglobulin C-2 Type/fibronectin type III domains	Signal transduction mechanisms	KOG3510	#N/A	#N/A	#N/A	#N/A	#N/A	#N/A	#N/A	#N/A	#N/A	Vascular cell adhesion molecule-1	VCAM1	PR01474
222098	g16615.t1	fgenesh1_pg.scaffold_1387000004	32.68	257	161	4	69	315	223	477	8e-33	128	cell-cell adhesion	8122	GO:0016337	membrane	7826	GO:0016020	#N/A	#N/A	#N/A	FOG: Immunoglobulin C-2 Type/fibronectin type III domains	Signal transduction mechanisms	KOG3510	#N/A	#N/A	#N/A	#N/A	#N/A	#N/A	#N/A	#N/A	#N/A	Vascular cell adhesion molecule-1	VCAM1	PR01474
222098	g7210.t1	fgenesh1_pg.scaffold_1387000004	32.68	257	161	4	195	441	223	477	3e-32	128	cell-cell adhesion	8122	GO:0016337	membrane	7826	GO:0016020	#N/A	#N/A	#N/A	FOG: Immunoglobulin C-2 Type/fibronectin type III domains	Signal transduction mechanisms	KOG3510	#N/A	#N/A	#N/A	#N/A	#N/A	#N/A	#N/A	#N/A	#N/A	Vascular cell adhesion molecule-1	VCAM1	PR01474
222098	g8161.t1	fgenesh1_pg.scaffold_1387000004	30.86	256	166	3	76	321	223	477	5e-33	128	cell-cell adhesion	8122	GO:0016337	membrane	7826	GO:0016020	#N/A	#N/A	#N/A	FOG: Immunoglobulin C-2 Type/fibronectin type III domains	Signal transduction mechanisms	KOG3510	#N/A	#N/A	#N/A	#N/A	#N/A	#N/A	#N/A	#N/A	#N/A	Vascular cell adhesion molecule-1	VCAM1	PR01474
222098	g19530.t1	fgenesh1_pg.scaffold_1387000004	31.7	265	167	5	187	441	217	477	5e-32	127	cell-cell adhesion	8122	GO:0016337	membrane	7826	GO:0016020	#N/A	#N/A	#N/A	FOG: Immunoglobulin C-2 Type/fibronectin type III domains	Signal transduction mechanisms	KOG3510	#N/A	#N/A	#N/A	#N/A	#N/A	#N/A	#N/A	#N/A	#N/A	Vascular cell adhesion molecule-1	VCAM1	PR01474
222098	g19527.t1	fgenesh1_pg.scaffold_1387000004	31.32	265	168	5	187	441	217	477	2e-31	126	cell-cell adhesion	8122	GO:0016337	membrane	7826	GO:0016020	#N/A	#N/A	#N/A	FOG: Immunoglobulin C-2 Type/fibronectin type III domains	Signal transduction mechanisms	KOG3510	#N/A	#N/A	#N/A	#N/A	#N/A	#N/A	#N/A	#N/A	#N/A	Vascular cell adhesion molecule-1	VCAM1	PR01474
222098	g5207.t1	fgenesh1_pg.scaffold_1387000004	31.15	260	168	4	190	440	220	477	1e-31	125	cell-cell adhesion	8122	GO:0016337	membrane	7826	GO:0016020	#N/A	#N/A	#N/A	FOG: Immunoglobulin C-2 Type/fibronectin type III domains	Signal transduction mechanisms	KOG3510	#N/A	#N/A	#N/A	#N/A	#N/A	#N/A	#N/A	#N/A	#N/A	Vascular cell adhesion molecule-1	VCAM1	PR01474
222098	g15523.t1	fgenesh1_pg.scaffold_1387000004	30.15	262	170	4	600	851	220	478	2e-29	122	cell-cell adhesion	8122	GO:0016337	membrane	7826	GO:0016020	#N/A	#N/A	#N/A	FOG: Immunoglobulin C-2 Type/fibronectin type III domains	Signal transduction mechanisms	KOG3510	#N/A	#N/A	#N/A	#N/A	#N/A	#N/A	#N/A	#N/A	#N/A	Vascular cell adhesion molecule-1	VCAM1	PR01474
222098	g15693.t1	fgenesh1_pg.scaffold_1387000004	29.8	255	168	3	281	525	223	476	1e-29	122	cell-cell adhesion	8122	GO:0016337	membrane	7826	GO:0016020	#N/A	#N/A	#N/A	FOG: Immunoglobulin C-2 Type/fibronectin type III domains	Signal transduction mechanisms	KOG3510	#N/A	#N/A	#N/A	#N/A	#N/A	#N/A	#N/A	#N/A	#N/A	Vascular cell adhesion molecule-1	VCAM1	PR01474
222098	g21356.t1	fgenesh1_pg.scaffold_1387000004	30.4	250	163	2	2	240	228	477	4e-31	121	cell-cell adhesion	8122	GO:0016337	membrane	7826	GO:0016020	#N/A	#N/A	#N/A	FOG: Immunoglobulin C-2 Type/fibronectin type III domains	Signal transduction mechanisms	KOG3510	#N/A	#N/A	#N/A	#N/A	#N/A	#N/A	#N/A	#N/A	#N/A	Vascular cell adhesion molecule-1	VCAM1	PR01474
222098	g9835.t1	fgenesh1_pg.scaffold_1387000004	30.47	256	167	3	69	314	223	477	2e-30	121	cell-cell adhesion	8122	GO:0016337	membrane	7826	GO:0016020	#N/A	#N/A	#N/A	FOG: Immunoglobulin C-2 Type/fibronectin type III domains	Signal transduction mechanisms	KOG3510	#N/A	#N/A	#N/A	#N/A	#N/A	#N/A	#N/A	#N/A	#N/A	Vascular cell adhesion molecule-1	VCAM1	PR01474
222098	g21357.t1	fgenesh1_pg.scaffold_1387000004	29.48	251	160	4	2	236	228	477	5e-29	115	cell-cell adhesion	8122	GO:0016337	membrane	7826	GO:0016020	#N/A	#N/A	#N/A	FOG: Immunoglobulin C-2 Type/fibronectin type III domains	Signal transduction mechanisms	KOG3510	#N/A	#N/A	#N/A	#N/A	#N/A	#N/A	#N/A	#N/A	#N/A	Vascular cell adhesion molecule-1	VCAM1	PR01474
222098	g4841.t1	fgenesh1_pg.scaffold_1387000004	31.71	205	138	1	68	272	220	422	2e-27	112	cell-cell adhesion	8122	GO:0016337	membrane	7826	GO:0016020	#N/A	#N/A	#N/A	FOG: Immunoglobulin C-2 Type/fibronectin type III domains	Signal transduction mechanisms	KOG3510	#N/A	#N/A	#N/A	#N/A	#N/A	#N/A	#N/A	#N/A	#N/A	Vascular cell adhesion molecule-1	VCAM1	PR01474
222098	g15218.t1	fgenesh1_pg.scaffold_1387000004	28.19	188	124	3	354	531	290	476	5e-17	83.6	cell-cell adhesion	8122	GO:0016337	membrane	7826	GO:0016020	#N/A	#N/A	#N/A	FOG: Immunoglobulin C-2 Type/fibronectin type III domains	Signal transduction mechanisms	KOG3510	#N/A	#N/A	#N/A	#N/A	#N/A	#N/A	#N/A	#N/A	#N/A	Vascular cell adhesion molecule-1	VCAM1	PR01474
222098	g11654.t1	fgenesh1_pg.scaffold_1387000004	31.47	143	96	1	374	516	220	360	7e-16	79.7	cell-cell adhesion	8122	GO:0016337	membrane	7826	GO:0016020	#N/A	#N/A	#N/A	FOG: Immunoglobulin C-2 Type/fibronectin type III domains	Signal transduction mechanisms	KOG3510	#N/A	#N/A	#N/A	#N/A	#N/A	#N/A	#N/A	#N/A	#N/A	Vascular cell adhesion molecule-1	VCAM1	PR01474
222098	g11450.t1	fgenesh1_pg.scaffold_1387000004	31.47	143	88	3	285	419	217	357	2e-13	71.6	cell-cell adhesion	8122	GO:0016337	membrane	7826	GO:0016020	#N/A	#N/A	#N/A	FOG: Immunoglobulin C-2 Type/fibronectin type III domains	Signal transduction mechanisms	KOG3510	#N/A	#N/A	#N/A	#N/A	#N/A	#N/A	#N/A	#N/A	#N/A	Vascular cell adhesion molecule-1	VCAM1	PR01474
241466	g4319.t1	estExt_fgenesh1_pg.C_460017	39.31	379	200	8	7	379	39	393	2e-82	260	cell-cell signaling	4310	GO:0007267	#N/A	#N/A	#N/A	peptidase activity	4879	GO:0008233	Sonic hedgehog and related proteins	Signal transduction mechanisms	KOG3638	#N/A	#N/A	#N/A	#N/A	#N/A	#N/A	#N/A	#N/A	#N/A	Peptidase C46, hedgehog protein	SONICHHOG	PR00632
214316	g8227.t1	fgenesh1_pg.scaffold_197000001	29.73	481	222	16	3095	3480	24	483	1e-35	148	cell-cell signaling	4310	GO:0007267	#N/A	#N/A	#N/A	#N/A	#N/A	#N/A	SAP-90/PSD-95 associated protein-related protein (Vulcan)	Signal transduction mechanisms	KOG3971	#N/A	#N/A	#N/A	#N/A	#N/A	#N/A	#N/A	#N/A	#N/A	Guanylate-kinase-associated protein	GKAP	PF03359
241923	g22661.t1	estExt_fgenesh1_pg.C_530094	40.24	164	89	3	26	185	44	202	6e-32	119	cell-cell signaling	4310	GO:0007267	#N/A	#N/A	#N/A	#N/A	#N/A	#N/A	SAP-90/PSD-95 associated protein-related protein (Vulcan)	Signal transduction mechanisms	KOG3971	#N/A	#N/A	#N/A	#N/A	#N/A	#N/A	#N/A	#N/A	#N/A	Guanylate-kinase-associated protein	GKAP	PF03359
86213	g23329.t1	e_gw.13.308.1	36.9	336	158	8	465	752	1	330	7e-63	219	cell-matrix adhesion	4206	GO:0007160	#N/A	#N/A	#N/A	#N/A	#N/A	#N/A	Mucin/alpha-tectorin	Extracellular structures	KOG4291	#N/A	#N/A	#N/A	#N/A	#N/A	#N/A	#N/A	#N/A	#N/A	NIDO	NIDO	PF06119
225844	g259.t1	fgenesh1_pg.scaffold_13054000001	51.05	143	67	2	1	141	60	201	8e-39	145	cellular morphogenesis	517	GO:0000902	#N/A	#N/A	#N/A	#N/A	#N/A	#N/A	Molecular chaperones GRP78/BiP/KAR2, HSP70 superfamily	Posttranslational modification, protein turnover, chaperones	KOG0100	#N/A	#N/A	#N/A	#N/A	#N/A	#N/A	#N/A	#N/A	#N/A	Cell shape determining protein MreB/Mrl	SHAPEPROTEIN	PR01652
240131	g15414.t1	estExt_fgenesh1_pg.C_250039	27.19	559	357	15	16	533	10	559	1e-46	172	cellular protein metabolism	13995	GO:0044267	extracellular region	2700	GO:0005576	protein binding	2644	GO:0005515	Chaperonin complex component, TCP-1 alpha subunit (CCT1)	Posttranslational modification, protein turnover, chaperones	KOG0360	#N/A	#N/A	#N/A	#N/A	#N/A	#N/A	#N/A	#N/A	#N/A	Chaperonin Cpn60/TCP-1	TCOMPLEXTCP1	PR00304
133	g20125.t1	gw.320.1.1	61.55	515	185	7	64	574	1	506	0	610	cellular protein metabolism	13995	GO:0044267	#N/A	#N/A	#N/A	ATP binding	2653	GO:0005524	Putative ATP-dependent Clp-type protease (AAA+ ATPase superfamily)	Posttranslational modification, protein turnover, chaperones	KOG0745	#N/A	#N/A	#N/A	#N/A	#N/A	#N/A	#N/A	#N/A	#N/A	Chaperonin Cpn60	CHAPERONIN60	PR00298
133	g8052.t1	gw.320.1.1	39.51	405	167	5	573	901	83	485	9e-88	292	cellular protein metabolism	13995	GO:0044267	#N/A	#N/A	#N/A	ATP binding	2653	GO:0005524	Putative ATP-dependent Clp-type protease (AAA+ ATPase superfamily)	Posttranslational modification, protein turnover, chaperones	KOG0745	#N/A	#N/A	#N/A	#N/A	#N/A	#N/A	#N/A	#N/A	#N/A	Chaperonin Cpn60	CHAPERONIN60	PR00298
50325	g21979.t1	gw.175.121.1	28.57	504	299	10	30	521	5	459	9e-70	235	cellular protein metabolism	13995	GO:0044267	#N/A	#N/A	#N/A	protein binding	2644	GO:0005515	Chaperonin complex component, TCP-1 alpha subunit (CCT1)	Posttranslational modification, protein turnover, chaperones	KOG0360	#N/A	#N/A	#N/A	#N/A	#N/A	#N/A	#N/A	#N/A	#N/A	Chaperonin Cpn60/TCP-1	Cpn60_TCP1	PF00118
109595	g17469.t1	e_gw.95.80.1	80.91	503	95	1	57	559	1	502	0	847	cellular protein metabolism	13995	GO:0044267	#N/A	#N/A	#N/A	protein binding	2644	GO:0005515	Chaperonin complex component, TCP-1 alpha subunit (CCT1)	Posttranslational modification, protein turnover, chaperones	KOG0360	#N/A	#N/A	#N/A	#N/A	#N/A	#N/A	#N/A	#N/A	#N/A	Chaperonin Cpn60/TCP-1	TCOMPLEXTCP1	PR00304
109595	g8316.t1	e_gw.95.80.1	81.11	503	94	1	57	559	1	502	0	846	cellular protein metabolism	13995	GO:0044267	#N/A	#N/A	#N/A	protein binding	2644	GO:0005515	Chaperonin complex component, TCP-1 alpha subunit (CCT1)	Posttranslational modification, protein turnover, chaperones	KOG0360	#N/A	#N/A	#N/A	#N/A	#N/A	#N/A	#N/A	#N/A	#N/A	Chaperonin Cpn60/TCP-1	TCOMPLEXTCP1	PR00304
191440	g20578.t1	estExt_GenewiseH_1.C_2060055	80.53	524	102	0	1	524	1	524	0	865	cellular protein metabolism	13995	GO:0044267	#N/A	#N/A	#N/A	protein binding	2644	GO:0005515	Chaperonin complex component, TCP-1 beta subunit (CCT2)	Posttranslational modification, protein turnover, chaperones	KOG0363	#N/A	#N/A	#N/A	#N/A	#N/A	#N/A	#N/A	#N/A	#N/A	Chaperonin Cpn60	CHAPERONIN60	PR00298
176357	g19907.t1	estExt_gwp.C_7080008	81.25	480	90	0	422	901	7	486	0	825	cellular protein metabolism	13995	GO:0044267	#N/A	#N/A	#N/A	protein binding	2644	GO:0005515	Chaperonin complex component, TCP-1 delta subunit (CCT4)	Posttranslational modification, protein turnover, chaperones	KOG0358	#N/A	#N/A	#N/A	#N/A	#N/A	#N/A	#N/A	#N/A	#N/A	Chaperonin Cpn60	CHAPERONIN60	PR00298
233945	g1226.t1	estExt_fgenesh1_pm.C_30048	81.53	536	93	1	5	540	11	540	0	918	cellular protein metabolism	13995	GO:0044267	#N/A	#N/A	#N/A	protein binding	2644	GO:0005515	Chaperonin complex component, TCP-1 epsilon subunit (CCT5)	Posttranslational modification, protein turnover, chaperones	KOG0357	#N/A	#N/A	#N/A	#N/A	#N/A	#N/A	#N/A	#N/A	#N/A	Chaperonin Cpn60	CHAPERONIN60	PR00298
237354	g9455.t1	estExt_fgenesh1_kg.C_1930003	76.91	537	124	0	7	543	3	539	0	889	cellular protein metabolism	13995	GO:0044267	#N/A	#N/A	#N/A	protein binding	2644	GO:0005515	Chaperonin complex component, TCP-1 gamma subunit (CCT3)	Posttranslational modification, protein turnover, chaperones	KOG0364	#N/A	#N/A	#N/A	#N/A	#N/A	#N/A	#N/A	#N/A	#N/A	Chaperonin Cpn60	CHAPERONIN60	PR00298
160314	g9488.t1	estExt_gwp.C_130126	76.14	440	86	2	1	421	1	440	0	692	cellular protein metabolism	13995	GO:0044267	#N/A	#N/A	#N/A	protein binding	2644	GO:0005515	Chaperonin complex component, TCP-1 zeta subunit (CCT6)	Posttranslational modification, protein turnover, chaperones	KOG0359	#N/A	#N/A	#N/A	#N/A	#N/A	#N/A	#N/A	#N/A	#N/A	Chaperonin Cpn60	CHAPERONIN60	PR00298
160314	g15156.t1	estExt_gwp.C_130126	64.37	87	31	0	22	108	434	520	3e-34	124	cellular protein metabolism	13995	GO:0044267	#N/A	#N/A	#N/A	protein binding	2644	GO:0005515	Chaperonin complex component, TCP-1 zeta subunit (CCT6)	Posttranslational modification, protein turnover, chaperones	KOG0359	#N/A	#N/A	#N/A	#N/A	#N/A	#N/A	#N/A	#N/A	#N/A	Chaperonin Cpn60	CHAPERONIN60	PR00298
178049	g575.t1	estExt_GenewiseH_1.C_50290	75.56	581	120	4	1	577	1	563	0	877	cellular protein metabolism	13995	GO:0044267	#N/A	#N/A	#N/A	protein binding	2644	GO:0005515	Mitochondrial chaperonin, Cpn60/Hsp60p	Posttranslational modification, protein turnover, chaperones	KOG0356	#N/A	#N/A	#N/A	#N/A	#N/A	#N/A	#N/A	#N/A	#N/A	Chaperonin Cpn60	CHAPERONIN60	PR00298
178049	g20041.t1	estExt_GenewiseH_1.C_50290	48.1	526	270	2	3	527	38	561	5e-172	503	cellular protein metabolism	13995	GO:0044267	#N/A	#N/A	#N/A	protein binding	2644	GO:0005515	Mitochondrial chaperonin, Cpn60/Hsp60p	Posttranslational modification, protein turnover, chaperones	KOG0356	#N/A	#N/A	#N/A	#N/A	#N/A	#N/A	#N/A	#N/A	#N/A	Chaperonin Cpn60	CHAPERONIN60	PR00298
241874	g577.t1	estExt_fgenesh1_pg.C_530012	24.34	304	208	6	271	571	278	562	2e-19	91.7	cellular protein metabolism	13995	GO:0044267	#N/A	#N/A	#N/A	protein binding	2644	GO:0005515	#N/A	#N/A	#N/A	#N/A	#N/A	#N/A	#N/A	#N/A	#N/A	#N/A	#N/A	#N/A	Chaperonin Cpn60/TCP-1	Cpn60_TCP1	PF00118
142536	g5003.t1	e_gw.679.3.1	49.02	306	148	2	26	328	20	320	3e-112	332	chaperone cofactor dependent protein folding	18580	GO:0051085	endoplasmic reticulum	2898	GO:0005783	ATP binding	2653	GO:0005524	#N/A	#N/A	#N/A	#N/A	#N/A	#N/A	#N/A	#N/A	#N/A	ATPase of the AAA+ superfamily	General function prediction only	KOG2170	Chaperonin clpA/B	CLPPROTEASEA	PR00300
184658	g11044.t1	estExt_GenewiseH_1.C_600208	55.45	110	45	1	2	111	3	108	2e-31	109	chaperonin-mediated tubulin folding	4076	GO:0007022	#N/A	#N/A	#N/A	unfolded protein binding	18577	GO:0051082	Beta-tubulin folding cofactor A	Posttranslational modification, protein turnover, chaperones	KOG3470	#N/A	#N/A	#N/A	#N/A	#N/A	#N/A	#N/A	#N/A	#N/A	Tubulin binding cofactor A	sp_TBCA_HUMAN_O75347;	PD010430
208585	g17681.t1	fgenesh1_pg.scaffold_94000008	46.15	156	84	0	118	273	100	255	4e-23	96.7	chemotaxis	3993	GO:0006935	membrane	7826	GO:0016020	signal transducer activity	2131	GO:0004871	#N/A	#N/A	#N/A	#N/A	#N/A	#N/A	#N/A	#N/A	#N/A	Uncharacterized conserved protein	Function unknown	KOG4725	Bacterial chemotaxis sensory transducer	MCPsignal	PF00015
104071	g23353.t1	e_gw.71.40.1	50	120	35	2	19	116	305	421	1e-27	110	chloride transport	3889	GO:0006821	membrane	7826	GO:0016020	voltage-gated chloride channel activity	2476	GO:0005247	#N/A	#N/A	#N/A	#N/A	#N/A	#N/A	Cl- channel CLC-2 and related proteins (CLC superfamily)	Inorganic ion transport and metabolism	KOG0476	#N/A	#N/A	#N/A	Cl- channel, voltage gated	CLCHANNEL	PR00762
216752	g9311.t1	fgenesh1_pg.scaffold_271000007	65.75	362	122	2	7	366	356	717	4e-171	499	chloride transport	3889	GO:0006821	membrane	7826	GO:0016020	voltage-gated chloride channel activity	2476	GO:0005247	#N/A	#N/A	#N/A	#N/A	#N/A	#N/A	Cl- channel CLC-3 and related proteins (CLC superfamily)	Inorganic ion transport and metabolism	KOG0475	#N/A	#N/A	#N/A	Cl- channel, voltage gated	CLCHANNEL	PR00762
216752	g20919.t1	fgenesh1_pg.scaffold_271000007	64.53	234	83	0	60	293	5	238	4e-95	300	chloride transport	3889	GO:0006821	membrane	7826	GO:0016020	voltage-gated chloride channel activity	2476	GO:0005247	#N/A	#N/A	#N/A	#N/A	#N/A	#N/A	Cl- channel CLC-3 and related proteins (CLC superfamily)	Inorganic ion transport and metabolism	KOG0475	#N/A	#N/A	#N/A	Cl- channel, voltage gated	CLCHANNEL	PR00762
172190	g11859.t1	estExt_gwp.C_2050058	55.26	713	256	5	1	662	12	712	0	724	chloride transport	3889	GO:0006821	membrane	7826	GO:0016020	voltage-gated chloride channel activity	2476	GO:0005247	#N/A	#N/A	#N/A	#N/A	#N/A	#N/A	Cl- channel CLC-7 and related proteins (CLC superfamily)	Inorganic ion transport and metabolism	KOG0474	#N/A	#N/A	#N/A	Cl- channel, voltage gated	CLCHANNEL	PR00762
240068	g20193.t1	estExt_fgenesh1_pg.C_240046	38.69	168	78	4	1	161	2	151	2e-31	114	chloride transport	3889	GO:0006821	#N/A	#N/A	#N/A	#N/A	#N/A	#N/A	#N/A	#N/A	#N/A	#N/A	#N/A	#N/A	Chloride ion current inducer protein	Inorganic ion transport and metabolism	KOG3238	#N/A	#N/A	#N/A	Nucleotide-sensitive chloride conductance regulator	ICLNCHANNEL	PR01348
204629	g3833.t1	fgenesh1_pg.scaffold_52000094	51.67	180	80	1	8	180	7	186	6e-64	198	cholesterol biosynthesis	3771	GO:0006695	cytoplasm	2855	GO:0005737	phosphomevalonate kinase activity	1901	GO:0004631	#N/A	#N/A	#N/A	#N/A	#N/A	#N/A	#N/A	#N/A	#N/A	#N/A	#N/A	#N/A	Higher eukaryotic phosphomevalonate kinase	P-mevalo_kinase	PF04275
113169	g9870.t1	e_gw.116.165.1	72.73	77	21	0	14	90	17	93	6e-36	127	chromatin assembly or disassembly	3428	GO:0006333	chromatin	480	GO:0000785	chromatin binding	1060	GO:0003682	#N/A	#N/A	#N/A	Dosage compensation regulatory complex/histone acetyltransferase complex, subunit MSL-3/MRG15/EAF3, and related CHROMO domain-containing proteins	Transcription	KOG3001	#N/A	#N/A	#N/A	#N/A	#N/A	#N/A	Chromo	CHROMO	SM00298
177252	g17737.t1	estExt_GenewiseH_1.C_20334	60.77	311	102	3	143	437	1	307	9e-134	390	chromatin assembly or disassembly	3428	GO:0006333	chromatin	480	GO:0000785	chromatin binding	1060	GO:0003682	#N/A	#N/A	#N/A	Dosage compensation regulatory complex/histone acetyltransferase complex, subunit MSL-3/MRG15/EAF3, and related CHROMO domain-containing proteins	Transcription	KOG3001	#N/A	#N/A	#N/A	#N/A	#N/A	#N/A	MRG	MRG	PF05712
158808	g21268.t1	estExt_gwp.C_50297	42.05	176	87	3	29	201	34	197	4e-34	123	chromatin assembly or disassembly	3428	GO:0006333	chromatin	480	GO:0000785	chromatin binding	1060	GO:0003682	#N/A	#N/A	#N/A	Heterochromatin-associated protein HP1 and related CHROMO domain proteins	Chromatin structure and dynamics	KOG1911	#N/A	#N/A	#N/A	#N/A	#N/A	#N/A	Chromo	CHROMODOMAIN	PR00504
167841	g9234.t1	estExt_gwp.C_930159	79.7	394	74	5	51	442	1	390	0	653	chromatin assembly or disassembly	3428	GO:0006333	chromatin	480	GO:0000785	chromatin binding	1060	GO:0003682	#N/A	#N/A	#N/A	Histone acetyltransferase (MYST family)	Chromatin structure and dynamics	KOG2747	#N/A	#N/A	#N/A	#N/A	#N/A	#N/A	MOZ/SAS-like protein	MOZ_SAS	PF01853
238789	g4180.t1	estExt_fgenesh1_pg.C_80164	61.76	68	23	1	9	76	23	87	3e-22	96.3	chromatin assembly or disassembly	3428	GO:0006333	chromatin	480	GO:0000785	chromatin binding	1060	GO:0003682	#N/A	#N/A	#N/A	Uncharacterized conserved protein, contains chromo domain	Chromatin structure and dynamics	KOG2748	#N/A	#N/A	#N/A	#N/A	#N/A	#N/A	Chromo	CHROMODOMAIN	PR00504
40686	g21227.t1	gw.407.5.1	32.87	505	267	8	338	832	230	672	1e-77	267	chromatin assembly or disassembly	3428	GO:0006333	chromatin	480	GO:0000785	chromatin binding	1060	GO:0003682	#N/A	#N/A	#N/A	#N/A	#N/A	#N/A	#N/A	#N/A	#N/A	FOG: Transposon-encoded proteins with TYA, reverse transcriptase, integrase domains in various combinations	General function prediction only	KOG0017	Chromo	CHROMO	SM00298
40686	g5402.t1	gw.407.5.1	31.88	505	255	9	446	923	230	672	4e-71	250	chromatin assembly or disassembly	3428	GO:0006333	chromatin	480	GO:0000785	chromatin binding	1060	GO:0003682	#N/A	#N/A	#N/A	#N/A	#N/A	#N/A	#N/A	#N/A	#N/A	FOG: Transposon-encoded proteins with TYA, reverse transcriptase, integrase domains in various combinations	General function prediction only	KOG0017	Chromo	CHROMO	SM00298
40686	g19137.t1	gw.407.5.1	31.94	504	256	9	259	736	230	672	5e-72	249	chromatin assembly or disassembly	3428	GO:0006333	chromatin	480	GO:0000785	chromatin binding	1060	GO:0003682	#N/A	#N/A	#N/A	#N/A	#N/A	#N/A	#N/A	#N/A	#N/A	FOG: Transposon-encoded proteins with TYA, reverse transcriptase, integrase domains in various combinations	General function prediction only	KOG0017	Chromo	CHROMO	SM00298
40686	g19169.t1	gw.407.5.1	27.14	796	447	23	294	1079	1	673	7e-70	247	chromatin assembly or disassembly	3428	GO:0006333	chromatin	480	GO:0000785	chromatin binding	1060	GO:0003682	#N/A	#N/A	#N/A	#N/A	#N/A	#N/A	#N/A	#N/A	#N/A	FOG: Transposon-encoded proteins with TYA, reverse transcriptase, integrase domains in various combinations	General function prediction only	KOG0017	Chromo	CHROMO	SM00298
40686	g13978.t1	gw.407.5.1	32.96	446	233	8	128	564	230	618	1e-68	237	chromatin assembly or disassembly	3428	GO:0006333	chromatin	480	GO:0000785	chromatin binding	1060	GO:0003682	#N/A	#N/A	#N/A	#N/A	#N/A	#N/A	#N/A	#N/A	#N/A	FOG: Transposon-encoded proteins with TYA, reverse transcriptase, integrase domains in various combinations	General function prediction only	KOG0017	Chromo	CHROMO	SM00298
40686	g8508.t1	gw.407.5.1	33	497	252	10	30	515	179	605	2e-68	235	chromatin assembly or disassembly	3428	GO:0006333	chromatin	480	GO:0000785	chromatin binding	1060	GO:0003682	#N/A	#N/A	#N/A	#N/A	#N/A	#N/A	#N/A	#N/A	#N/A	FOG: Transposon-encoded proteins with TYA, reverse transcriptase, integrase domains in various combinations	General function prediction only	KOG0017	Chromo	CHROMO	SM00298
40686	g22294.t1	gw.407.5.1	30.05	559	266	13	20	518	179	672	4e-65	225	chromatin assembly or disassembly	3428	GO:0006333	chromatin	480	GO:0000785	chromatin binding	1060	GO:0003682	#N/A	#N/A	#N/A	#N/A	#N/A	#N/A	#N/A	#N/A	#N/A	FOG: Transposon-encoded proteins with TYA, reverse transcriptase, integrase domains in various combinations	General function prediction only	KOG0017	Chromo	CHROMO	SM00298
40686	g9850.t1	gw.407.5.1	30.84	535	251	11	30	553	179	605	2e-64	224	chromatin assembly or disassembly	3428	GO:0006333	chromatin	480	GO:0000785	chromatin binding	1060	GO:0003682	#N/A	#N/A	#N/A	#N/A	#N/A	#N/A	#N/A	#N/A	#N/A	FOG: Transposon-encoded proteins with TYA, reverse transcriptase, integrase domains in various combinations	General function prediction only	KOG0017	Chromo	CHROMO	SM00298
40686	g6778.t1	gw.407.5.1	29.43	350	198	8	585	890	329	673	8e-37	147	chromatin assembly or disassembly	3428	GO:0006333	chromatin	480	GO:0000785	chromatin binding	1060	GO:0003682	#N/A	#N/A	#N/A	#N/A	#N/A	#N/A	#N/A	#N/A	#N/A	FOG: Transposon-encoded proteins with TYA, reverse transcriptase, integrase domains in various combinations	General function prediction only	KOG0017	Chromo	CHROMO	SM00298
40686	g19454.t1	gw.407.5.1	29.82	399	211	11	63	409	1	382	7e-36	139	chromatin assembly or disassembly	3428	GO:0006333	chromatin	480	GO:0000785	chromatin binding	1060	GO:0003682	#N/A	#N/A	#N/A	#N/A	#N/A	#N/A	#N/A	#N/A	#N/A	FOG: Transposon-encoded proteins with TYA, reverse transcriptase, integrase domains in various combinations	General function prediction only	KOG0017	Chromo	CHROMO	SM00298
40686	g6015.t1	gw.407.5.1	28.45	341	174	6	201	472	228	567	7e-33	132	chromatin assembly or disassembly	3428	GO:0006333	chromatin	480	GO:0000785	chromatin binding	1060	GO:0003682	#N/A	#N/A	#N/A	#N/A	#N/A	#N/A	#N/A	#N/A	#N/A	FOG: Transposon-encoded proteins with TYA, reverse transcriptase, integrase domains in various combinations	General function prediction only	KOG0017	Chromo	CHROMO	SM00298
40686	g19387.t1	gw.407.5.1	52.78	108	48	2	246	350	1	108	1e-29	120	chromatin assembly or disassembly	3428	GO:0006333	chromatin	480	GO:0000785	chromatin binding	1060	GO:0003682	#N/A	#N/A	#N/A	#N/A	#N/A	#N/A	#N/A	#N/A	#N/A	FOG: Transposon-encoded proteins with TYA, reverse transcriptase, integrase domains in various combinations	General function prediction only	KOG0017	Chromo	CHROMO	SM00298
40686	g15216.t1	gw.407.5.1	52.78	108	48	2	246	350	1	108	3e-29	119	chromatin assembly or disassembly	3428	GO:0006333	chromatin	480	GO:0000785	chromatin binding	1060	GO:0003682	#N/A	#N/A	#N/A	#N/A	#N/A	#N/A	#N/A	#N/A	#N/A	FOG: Transposon-encoded proteins with TYA, reverse transcriptase, integrase domains in various combinations	General function prediction only	KOG0017	Chromo	CHROMO	SM00298
40686	g18132.t1	gw.407.5.1	52.78	108	48	2	246	350	1	108	3e-29	119	chromatin assembly or disassembly	3428	GO:0006333	chromatin	480	GO:0000785	chromatin binding	1060	GO:0003682	#N/A	#N/A	#N/A	#N/A	#N/A	#N/A	#N/A	#N/A	#N/A	FOG: Transposon-encoded proteins with TYA, reverse transcriptase, integrase domains in various combinations	General function prediction only	KOG0017	Chromo	CHROMO	SM00298
40686	g11647.t1	gw.407.5.1	52.78	108	48	2	243	347	1	108	4e-29	118	chromatin assembly or disassembly	3428	GO:0006333	chromatin	480	GO:0000785	chromatin binding	1060	GO:0003682	#N/A	#N/A	#N/A	#N/A	#N/A	#N/A	#N/A	#N/A	#N/A	FOG: Transposon-encoded proteins with TYA, reverse transcriptase, integrase domains in various combinations	General function prediction only	KOG0017	Chromo	CHROMO	SM00298
40686	g11732.t1	gw.407.5.1	51.4	107	49	2	253	356	1	107	4e-29	118	chromatin assembly or disassembly	3428	GO:0006333	chromatin	480	GO:0000785	chromatin binding	1060	GO:0003682	#N/A	#N/A	#N/A	#N/A	#N/A	#N/A	#N/A	#N/A	#N/A	FOG: Transposon-encoded proteins with TYA, reverse transcriptase, integrase domains in various combinations	General function prediction only	KOG0017	Chromo	CHROMO	SM00298
40686	g13159.t1	gw.407.5.1	52.78	108	48	2	246	350	1	108	6e-29	118	chromatin assembly or disassembly	3428	GO:0006333	chromatin	480	GO:0000785	chromatin binding	1060	GO:0003682	#N/A	#N/A	#N/A	#N/A	#N/A	#N/A	#N/A	#N/A	#N/A	FOG: Transposon-encoded proteins with TYA, reverse transcriptase, integrase domains in various combinations	General function prediction only	KOG0017	Chromo	CHROMO	SM00298
40686	g14833.t1	gw.407.5.1	52.78	108	48	2	244	348	1	108	6e-29	118	chromatin assembly or disassembly	3428	GO:0006333	chromatin	480	GO:0000785	chromatin binding	1060	GO:0003682	#N/A	#N/A	#N/A	#N/A	#N/A	#N/A	#N/A	#N/A	#N/A	FOG: Transposon-encoded proteins with TYA, reverse transcriptase, integrase domains in various combinations	General function prediction only	KOG0017	Chromo	CHROMO	SM00298
40686	g17579.t1	gw.407.5.1	52.78	108	48	2	246	350	1	108	6e-29	118	chromatin assembly or disassembly	3428	GO:0006333	chromatin	480	GO:0000785	chromatin binding	1060	GO:0003682	#N/A	#N/A	#N/A	#N/A	#N/A	#N/A	#N/A	#N/A	#N/A	FOG: Transposon-encoded proteins with TYA, reverse transcriptase, integrase domains in various combinations	General function prediction only	KOG0017	Chromo	CHROMO	SM00298
40686	g17786.t1	gw.407.5.1	52.78	108	48	2	246	350	1	108	6e-29	118	chromatin assembly or disassembly	3428	GO:0006333	chromatin	480	GO:0000785	chromatin binding	1060	GO:0003682	#N/A	#N/A	#N/A	#N/A	#N/A	#N/A	#N/A	#N/A	#N/A	FOG: Transposon-encoded proteins with TYA, reverse transcriptase, integrase domains in various combinations	General function prediction only	KOG0017	Chromo	CHROMO	SM00298
40686	g18291.t1	gw.407.5.1	51.85	108	49	2	170	274	1	108	2e-29	118	chromatin assembly or disassembly	3428	GO:0006333	chromatin	480	GO:0000785	chromatin binding	1060	GO:0003682	#N/A	#N/A	#N/A	#N/A	#N/A	#N/A	#N/A	#N/A	#N/A	FOG: Transposon-encoded proteins with TYA, reverse transcriptase, integrase domains in various combinations	General function prediction only	KOG0017	Chromo	CHROMO	SM00298
40686	g18866.t1	gw.407.5.1	51.85	108	49	2	289	393	1	108	9e-29	118	chromatin assembly or disassembly	3428	GO:0006333	chromatin	480	GO:0000785	chromatin binding	1060	GO:0003682	#N/A	#N/A	#N/A	#N/A	#N/A	#N/A	#N/A	#N/A	#N/A	FOG: Transposon-encoded proteins with TYA, reverse transcriptase, integrase domains in various combinations	General function prediction only	KOG0017	Chromo	CHROMO	SM00298
40686	g19207.t1	gw.407.5.1	52.78	108	48	2	246	350	1	108	4e-29	118	chromatin assembly or disassembly	3428	GO:0006333	chromatin	480	GO:0000785	chromatin binding	1060	GO:0003682	#N/A	#N/A	#N/A	#N/A	#N/A	#N/A	#N/A	#N/A	#N/A	FOG: Transposon-encoded proteins with TYA, reverse transcriptase, integrase domains in various combinations	General function prediction only	KOG0017	Chromo	CHROMO	SM00298
40686	g19496.t1	gw.407.5.1	52.78	108	48	2	246	350	1	108	6e-29	118	chromatin assembly or disassembly	3428	GO:0006333	chromatin	480	GO:0000785	chromatin binding	1060	GO:0003682	#N/A	#N/A	#N/A	#N/A	#N/A	#N/A	#N/A	#N/A	#N/A	FOG: Transposon-encoded proteins with TYA, reverse transcriptase, integrase domains in various combinations	General function prediction only	KOG0017	Chromo	CHROMO	SM00298
40686	g19682.t1	gw.407.5.1	52.78	108	48	2	201	305	1	108	2e-29	118	chromatin assembly or disassembly	3428	GO:0006333	chromatin	480	GO:0000785	chromatin binding	1060	GO:0003682	#N/A	#N/A	#N/A	#N/A	#N/A	#N/A	#N/A	#N/A	#N/A	FOG: Transposon-encoded proteins with TYA, reverse transcriptase, integrase domains in various combinations	General function prediction only	KOG0017	Chromo	CHROMO	SM00298
40686	g4532.t1	gw.407.5.1	52.78	108	48	2	246	350	1	108	4e-29	118	chromatin assembly or disassembly	3428	GO:0006333	chromatin	480	GO:0000785	chromatin binding	1060	GO:0003682	#N/A	#N/A	#N/A	#N/A	#N/A	#N/A	#N/A	#N/A	#N/A	FOG: Transposon-encoded proteins with TYA, reverse transcriptase, integrase domains in various combinations	General function prediction only	KOG0017	Chromo	CHROMO	SM00298
40686	g5990.t1	gw.407.5.1	52.78	108	48	2	201	305	1	108	2e-29	118	chromatin assembly or disassembly	3428	GO:0006333	chromatin	480	GO:0000785	chromatin binding	1060	GO:0003682	#N/A	#N/A	#N/A	#N/A	#N/A	#N/A	#N/A	#N/A	#N/A	FOG: Transposon-encoded proteins with TYA, reverse transcriptase, integrase domains in various combinations	General function prediction only	KOG0017	Chromo	CHROMO	SM00298
40686	g6132.t1	gw.407.5.1	52.78	108	48	2	246	350	1	108	4e-29	118	chromatin assembly or disassembly	3428	GO:0006333	chromatin	480	GO:0000785	chromatin binding	1060	GO:0003682	#N/A	#N/A	#N/A	#N/A	#N/A	#N/A	#N/A	#N/A	#N/A	FOG: Transposon-encoded proteins with TYA, reverse transcriptase, integrase domains in various combinations	General function prediction only	KOG0017	Chromo	CHROMO	SM00298
40686	g8976.t1	gw.407.5.1	52.78	108	48	2	246	350	1	108	6e-29	118	chromatin assembly or disassembly	3428	GO:0006333	chromatin	480	GO:0000785	chromatin binding	1060	GO:0003682	#N/A	#N/A	#N/A	#N/A	#N/A	#N/A	#N/A	#N/A	#N/A	FOG: Transposon-encoded proteins with TYA, reverse transcriptase, integrase domains in various combinations	General function prediction only	KOG0017	Chromo	CHROMO	SM00298
40686	g18568.t1	gw.407.5.1	52.78	108	48	2	246	350	1	108	6e-29	117	chromatin assembly or disassembly	3428	GO:0006333	chromatin	480	GO:0000785	chromatin binding	1060	GO:0003682	#N/A	#N/A	#N/A	#N/A	#N/A	#N/A	#N/A	#N/A	#N/A	FOG: Transposon-encoded proteins with TYA, reverse transcriptase, integrase domains in various combinations	General function prediction only	KOG0017	Chromo	CHROMO	SM00298
40686	g19641.t1	gw.407.5.1	51.85	108	49	2	246	350	1	108	1e-28	117	chromatin assembly or disassembly	3428	GO:0006333	chromatin	480	GO:0000785	chromatin binding	1060	GO:0003682	#N/A	#N/A	#N/A	#N/A	#N/A	#N/A	#N/A	#N/A	#N/A	FOG: Transposon-encoded proteins with TYA, reverse transcriptase, integrase domains in various combinations	General function prediction only	KOG0017	Chromo	CHROMO	SM00298
40686	g2537.t1	gw.407.5.1	52.78	108	48	2	246	350	1	108	6e-29	117	chromatin assembly or disassembly	3428	GO:0006333	chromatin	480	GO:0000785	chromatin binding	1060	GO:0003682	#N/A	#N/A	#N/A	#N/A	#N/A	#N/A	#N/A	#N/A	#N/A	FOG: Transposon-encoded proteins with TYA, reverse transcriptase, integrase domains in various combinations	General function prediction only	KOG0017	Chromo	CHROMO	SM00298
40686	g6491.t1	gw.407.5.1	52.78	108	48	2	246	350	1	108	9e-29	117	chromatin assembly or disassembly	3428	GO:0006333	chromatin	480	GO:0000785	chromatin binding	1060	GO:0003682	#N/A	#N/A	#N/A	#N/A	#N/A	#N/A	#N/A	#N/A	#N/A	FOG: Transposon-encoded proteins with TYA, reverse transcriptase, integrase domains in various combinations	General function prediction only	KOG0017	Chromo	CHROMO	SM00298
40686	g6841.t1	gw.407.5.1	51.85	108	49	2	246	350	1	108	1e-28	117	chromatin assembly or disassembly	3428	GO:0006333	chromatin	480	GO:0000785	chromatin binding	1060	GO:0003682	#N/A	#N/A	#N/A	#N/A	#N/A	#N/A	#N/A	#N/A	#N/A	FOG: Transposon-encoded proteins with TYA, reverse transcriptase, integrase domains in various combinations	General function prediction only	KOG0017	Chromo	CHROMO	SM00298
40686	g15908.t1	gw.407.5.1	51.85	108	49	2	246	350	1	108	2e-28	116	chromatin assembly or disassembly	3428	GO:0006333	chromatin	480	GO:0000785	chromatin binding	1060	GO:0003682	#N/A	#N/A	#N/A	#N/A	#N/A	#N/A	#N/A	#N/A	#N/A	FOG: Transposon-encoded proteins with TYA, reverse transcriptase, integrase domains in various combinations	General function prediction only	KOG0017	Chromo	CHROMO	SM00298
40686	g18870.t1	gw.407.5.1	51.85	108	49	2	246	350	1	108	2e-28	116	chromatin assembly or disassembly	3428	GO:0006333	chromatin	480	GO:0000785	chromatin binding	1060	GO:0003682	#N/A	#N/A	#N/A	#N/A	#N/A	#N/A	#N/A	#N/A	#N/A	FOG: Transposon-encoded proteins with TYA, reverse transcriptase, integrase domains in various combinations	General function prediction only	KOG0017	Chromo	CHROMO	SM00298
40686	g19308.t1	gw.407.5.1	51.85	108	49	2	201	305	1	108	8e-29	116	chromatin assembly or disassembly	3428	GO:0006333	chromatin	480	GO:0000785	chromatin binding	1060	GO:0003682	#N/A	#N/A	#N/A	#N/A	#N/A	#N/A	#N/A	#N/A	#N/A	FOG: Transposon-encoded proteins with TYA, reverse transcriptase, integrase domains in various combinations	General function prediction only	KOG0017	Chromo	CHROMO	SM00298
40686	g19648.t1	gw.407.5.1	51.85	108	49	2	246	350	1	108	2e-28	116	chromatin assembly or disassembly	3428	GO:0006333	chromatin	480	GO:0000785	chromatin binding	1060	GO:0003682	#N/A	#N/A	#N/A	#N/A	#N/A	#N/A	#N/A	#N/A	#N/A	FOG: Transposon-encoded proteins with TYA, reverse transcriptase, integrase domains in various combinations	General function prediction only	KOG0017	Chromo	CHROMO	SM00298
40686	g2744.t1	gw.407.5.1	51.85	108	49	2	246	350	1	108	2e-28	116	chromatin assembly or disassembly	3428	GO:0006333	chromatin	480	GO:0000785	chromatin binding	1060	GO:0003682	#N/A	#N/A	#N/A	#N/A	#N/A	#N/A	#N/A	#N/A	#N/A	FOG: Transposon-encoded proteins with TYA, reverse transcriptase, integrase domains in various combinations	General function prediction only	KOG0017	Chromo	CHROMO	SM00298
40686	g7656.t1	gw.407.5.1	49.53	107	51	2	253	356	1	107	2e-28	116	chromatin assembly or disassembly	3428	GO:0006333	chromatin	480	GO:0000785	chromatin binding	1060	GO:0003682	#N/A	#N/A	#N/A	#N/A	#N/A	#N/A	#N/A	#N/A	#N/A	FOG: Transposon-encoded proteins with TYA, reverse transcriptase, integrase domains in various combinations	General function prediction only	KOG0017	Chromo	CHROMO	SM00298
40686	g9514.t1	gw.407.5.1	51.85	108	49	2	194	298	1	108	1e-28	116	chromatin assembly or disassembly	3428	GO:0006333	chromatin	480	GO:0000785	chromatin binding	1060	GO:0003682	#N/A	#N/A	#N/A	#N/A	#N/A	#N/A	#N/A	#N/A	#N/A	FOG: Transposon-encoded proteins with TYA, reverse transcriptase, integrase domains in various combinations	General function prediction only	KOG0017	Chromo	CHROMO	SM00298
40686	g9735.t1	gw.407.5.1	51.85	108	49	2	246	350	1	108	2e-28	116	chromatin assembly or disassembly	3428	GO:0006333	chromatin	480	GO:0000785	chromatin binding	1060	GO:0003682	#N/A	#N/A	#N/A	#N/A	#N/A	#N/A	#N/A	#N/A	#N/A	FOG: Transposon-encoded proteins with TYA, reverse transcriptase, integrase domains in various combinations	General function prediction only	KOG0017	Chromo	CHROMO	SM00298
40686	g11952.t1	gw.407.5.1	50.93	108	50	2	252	356	1	108	4e-28	115	chromatin assembly or disassembly	3428	GO:0006333	chromatin	480	GO:0000785	chromatin binding	1060	GO:0003682	#N/A	#N/A	#N/A	#N/A	#N/A	#N/A	#N/A	#N/A	#N/A	FOG: Transposon-encoded proteins with TYA, reverse transcriptase, integrase domains in various combinations	General function prediction only	KOG0017	Chromo	CHROMO	SM00298
40686	g14802.t1	gw.407.5.1	51.85	108	49	2	201	305	1	108	2e-28	115	chromatin assembly or disassembly	3428	GO:0006333	chromatin	480	GO:0000785	chromatin binding	1060	GO:0003682	#N/A	#N/A	#N/A	#N/A	#N/A	#N/A	#N/A	#N/A	#N/A	FOG: Transposon-encoded proteins with TYA, reverse transcriptase, integrase domains in various combinations	General function prediction only	KOG0017	Chromo	CHROMO	SM00298
40686	g9740.t1	gw.407.5.1	50.93	108	50	2	190	294	1	108	2e-28	115	chromatin assembly or disassembly	3428	GO:0006333	chromatin	480	GO:0000785	chromatin binding	1060	GO:0003682	#N/A	#N/A	#N/A	#N/A	#N/A	#N/A	#N/A	#N/A	#N/A	FOG: Transposon-encoded proteins with TYA, reverse transcriptase, integrase domains in various combinations	General function prediction only	KOG0017	Chromo	CHROMO	SM00298
40686	g10976.t1	gw.407.5.1	51.85	108	48	3	198	301	1	108	7e-28	114	chromatin assembly or disassembly	3428	GO:0006333	chromatin	480	GO:0000785	chromatin binding	1060	GO:0003682	#N/A	#N/A	#N/A	#N/A	#N/A	#N/A	#N/A	#N/A	#N/A	FOG: Transposon-encoded proteins with TYA, reverse transcriptase, integrase domains in various combinations	General function prediction only	KOG0017	Chromo	CHROMO	SM00298
40686	g14257.t1	gw.407.5.1	47.9	119	49	2	246	362	1	108	1e-27	114	chromatin assembly or disassembly	3428	GO:0006333	chromatin	480	GO:0000785	chromatin binding	1060	GO:0003682	#N/A	#N/A	#N/A	#N/A	#N/A	#N/A	#N/A	#N/A	#N/A	FOG: Transposon-encoded proteins with TYA, reverse transcriptase, integrase domains in various combinations	General function prediction only	KOG0017	Chromo	CHROMO	SM00298
40686	g21769.t1	gw.407.5.1	49.53	107	51	2	53	156	1	107	2e-29	114	chromatin assembly or disassembly	3428	GO:0006333	chromatin	480	GO:0000785	chromatin binding	1060	GO:0003682	#N/A	#N/A	#N/A	#N/A	#N/A	#N/A	#N/A	#N/A	#N/A	FOG: Transposon-encoded proteins with TYA, reverse transcriptase, integrase domains in various combinations	General function prediction only	KOG0017	Chromo	CHROMO	SM00298
40686	g3377.t1	gw.407.5.1	50.93	108	50	2	190	294	1	108	7e-28	114	chromatin assembly or disassembly	3428	GO:0006333	chromatin	480	GO:0000785	chromatin binding	1060	GO:0003682	#N/A	#N/A	#N/A	#N/A	#N/A	#N/A	#N/A	#N/A	#N/A	FOG: Transposon-encoded proteins with TYA, reverse transcriptase, integrase domains in various combinations	General function prediction only	KOG0017	Chromo	CHROMO	SM00298
40686	g3785.t1	gw.407.5.1	50.93	108	50	2	246	350	1	108	7e-28	114	chromatin assembly or disassembly	3428	GO:0006333	chromatin	480	GO:0000785	chromatin binding	1060	GO:0003682	#N/A	#N/A	#N/A	#N/A	#N/A	#N/A	#N/A	#N/A	#N/A	FOG: Transposon-encoded proteins with TYA, reverse transcriptase, integrase domains in various combinations	General function prediction only	KOG0017	Chromo	CHROMO	SM00298
40686	g5932.t1	gw.407.5.1	50.93	108	50	2	94	198	1	108	6e-29	114	chromatin assembly or disassembly	3428	GO:0006333	chromatin	480	GO:0000785	chromatin binding	1060	GO:0003682	#N/A	#N/A	#N/A	#N/A	#N/A	#N/A	#N/A	#N/A	#N/A	FOG: Transposon-encoded proteins with TYA, reverse transcriptase, integrase domains in various combinations	General function prediction only	KOG0017	Chromo	CHROMO	SM00298
40686	g8890.t1	gw.407.5.1	49.07	108	52	2	162	266	1	108	3e-28	114	chromatin assembly or disassembly	3428	GO:0006333	chromatin	480	GO:0000785	chromatin binding	1060	GO:0003682	#N/A	#N/A	#N/A	#N/A	#N/A	#N/A	#N/A	#N/A	#N/A	FOG: Transposon-encoded proteins with TYA, reverse transcriptase, integrase domains in various combinations	General function prediction only	KOG0017	Chromo	CHROMO	SM00298
40686	g9540.t1	gw.407.5.1	50.93	108	50	2	224	328	1	108	7e-28	114	chromatin assembly or disassembly	3428	GO:0006333	chromatin	480	GO:0000785	chromatin binding	1060	GO:0003682	#N/A	#N/A	#N/A	#N/A	#N/A	#N/A	#N/A	#N/A	#N/A	FOG: Transposon-encoded proteins with TYA, reverse transcriptase, integrase domains in various combinations	General function prediction only	KOG0017	Chromo	CHROMO	SM00298
40686	g11451.t1	gw.407.5.1	49.07	108	52	2	1134	1238	1	108	1e-25	113	chromatin assembly or disassembly	3428	GO:0006333	chromatin	480	GO:0000785	chromatin binding	1060	GO:0003682	#N/A	#N/A	#N/A	#N/A	#N/A	#N/A	#N/A	#N/A	#N/A	FOG: Transposon-encoded proteins with TYA, reverse transcriptase, integrase domains in various combinations	General function prediction only	KOG0017	Chromo	CHROMO	SM00298
40686	g23211.t1	gw.407.5.1	49.53	107	51	2	246	349	1	107	2e-27	113	chromatin assembly or disassembly	3428	GO:0006333	chromatin	480	GO:0000785	chromatin binding	1060	GO:0003682	#N/A	#N/A	#N/A	#N/A	#N/A	#N/A	#N/A	#N/A	#N/A	FOG: Transposon-encoded proteins with TYA, reverse transcriptase, integrase domains in various combinations	General function prediction only	KOG0017	Chromo	CHROMO	SM00298
40686	g9665.t1	gw.407.5.1	50	108	51	2	244	348	1	108	2e-27	113	chromatin assembly or disassembly	3428	GO:0006333	chromatin	480	GO:0000785	chromatin binding	1060	GO:0003682	#N/A	#N/A	#N/A	#N/A	#N/A	#N/A	#N/A	#N/A	#N/A	FOG: Transposon-encoded proteins with TYA, reverse transcriptase, integrase domains in various combinations	General function prediction only	KOG0017	Chromo	CHROMO	SM00298
40686	g9985.t1	gw.407.5.1	26.04	384	196	9	203	538	230	573	2e-25	110	chromatin assembly or disassembly	3428	GO:0006333	chromatin	480	GO:0000785	chromatin binding	1060	GO:0003682	#N/A	#N/A	#N/A	#N/A	#N/A	#N/A	#N/A	#N/A	#N/A	FOG: Transposon-encoded proteins with TYA, reverse transcriptase, integrase domains in various combinations	General function prediction only	KOG0017	Chromo	CHROMO	SM00298
40686	g11099.t1	gw.407.5.1	50.48	105	49	2	6	107	1	105	9e-29	109	chromatin assembly or disassembly	3428	GO:0006333	chromatin	480	GO:0000785	chromatin binding	1060	GO:0003682	#N/A	#N/A	#N/A	#N/A	#N/A	#N/A	#N/A	#N/A	#N/A	FOG: Transposon-encoded proteins with TYA, reverse transcriptase, integrase domains in various combinations	General function prediction only	KOG0017	Chromo	CHROMO	SM00298
40686	g14604.t1	gw.407.5.1	48.6	107	52	2	281	384	1	107	9e-26	108	chromatin assembly or disassembly	3428	GO:0006333	chromatin	480	GO:0000785	chromatin binding	1060	GO:0003682	#N/A	#N/A	#N/A	#N/A	#N/A	#N/A	#N/A	#N/A	#N/A	FOG: Transposon-encoded proteins with TYA, reverse transcriptase, integrase domains in various combinations	General function prediction only	KOG0017	Chromo	CHROMO	SM00298
40686	g14634.t1	gw.407.5.1	31.35	252	125	10	63	309	1	209	8e-26	108	chromatin assembly or disassembly	3428	GO:0006333	chromatin	480	GO:0000785	chromatin binding	1060	GO:0003682	#N/A	#N/A	#N/A	#N/A	#N/A	#N/A	#N/A	#N/A	#N/A	FOG: Transposon-encoded proteins with TYA, reverse transcriptase, integrase domains in various combinations	General function prediction only	KOG0017	Chromo	CHROMO	SM00298
40686	g19590.t1	gw.407.5.1	47.66	107	53	2	61	164	1	107	5e-27	107	chromatin assembly or disassembly	3428	GO:0006333	chromatin	480	GO:0000785	chromatin binding	1060	GO:0003682	#N/A	#N/A	#N/A	#N/A	#N/A	#N/A	#N/A	#N/A	#N/A	FOG: Transposon-encoded proteins with TYA, reverse transcriptase, integrase domains in various combinations	General function prediction only	KOG0017	Chromo	CHROMO	SM00298
40686	g15978.t1	gw.407.5.1	50	108	45	3	246	344	1	108	7e-25	105	chromatin assembly or disassembly	3428	GO:0006333	chromatin	480	GO:0000785	chromatin binding	1060	GO:0003682	#N/A	#N/A	#N/A	#N/A	#N/A	#N/A	#N/A	#N/A	#N/A	FOG: Transposon-encoded proteins with TYA, reverse transcriptase, integrase domains in various combinations	General function prediction only	KOG0017	Chromo	CHROMO	SM00298
40686	g16274.t1	gw.407.5.1	49.04	104	50	2	90	190	1	104	3e-24	105	chromatin assembly or disassembly	3428	GO:0006333	chromatin	480	GO:0000785	chromatin binding	1060	GO:0003682	#N/A	#N/A	#N/A	#N/A	#N/A	#N/A	#N/A	#N/A	#N/A	FOG: Transposon-encoded proteins with TYA, reverse transcriptase, integrase domains in various combinations	General function prediction only	KOG0017	Chromo	CHROMO	SM00298
40686	g5488.t1	gw.407.5.1	51.02	98	45	2	161	255	1	98	3e-25	105	chromatin assembly or disassembly	3428	GO:0006333	chromatin	480	GO:0000785	chromatin binding	1060	GO:0003682	#N/A	#N/A	#N/A	#N/A	#N/A	#N/A	#N/A	#N/A	#N/A	FOG: Transposon-encoded proteins with TYA, reverse transcriptase, integrase domains in various combinations	General function prediction only	KOG0017	Chromo	CHROMO	SM00298
40686	g1892.t1	gw.407.5.1	28.96	297	177	9	322	595	1	286	9e-22	100	chromatin assembly or disassembly	3428	GO:0006333	chromatin	480	GO:0000785	chromatin binding	1060	GO:0003682	#N/A	#N/A	#N/A	#N/A	#N/A	#N/A	#N/A	#N/A	#N/A	FOG: Transposon-encoded proteins with TYA, reverse transcriptase, integrase domains in various combinations	General function prediction only	KOG0017	Chromo	CHROMO	SM00298
40686	g18201.t1	gw.407.5.1	43.65	126	61	5	201	323	1	119	5e-21	97.4	chromatin assembly or disassembly	3428	GO:0006333	chromatin	480	GO:0000785	chromatin binding	1060	GO:0003682	#N/A	#N/A	#N/A	#N/A	#N/A	#N/A	#N/A	#N/A	#N/A	FOG: Transposon-encoded proteins with TYA, reverse transcriptase, integrase domains in various combinations	General function prediction only	KOG0017	Chromo	CHROMO	SM00298
40686	g3941.t1	gw.407.5.1	27.49	342	157	11	245	551	1	286	5e-21	97.4	chromatin assembly or disassembly	3428	GO:0006333	chromatin	480	GO:0000785	chromatin binding	1060	GO:0003682	#N/A	#N/A	#N/A	#N/A	#N/A	#N/A	#N/A	#N/A	#N/A	FOG: Transposon-encoded proteins with TYA, reverse transcriptase, integrase domains in various combinations	General function prediction only	KOG0017	Chromo	CHROMO	SM00298
40686	g4008.t1	gw.407.5.1	44.34	106	56	2	237	339	2	107	3e-22	97.4	chromatin assembly or disassembly	3428	GO:0006333	chromatin	480	GO:0000785	chromatin binding	1060	GO:0003682	#N/A	#N/A	#N/A	#N/A	#N/A	#N/A	#N/A	#N/A	#N/A	FOG: Transposon-encoded proteins with TYA, reverse transcriptase, integrase domains in various combinations	General function prediction only	KOG0017	Chromo	CHROMO	SM00298
40686	g13937.t1	gw.407.5.1	50	94	44	2	94	184	1	94	4e-21	97.1	chromatin assembly or disassembly	3428	GO:0006333	chromatin	480	GO:0000785	chromatin binding	1060	GO:0003682	#N/A	#N/A	#N/A	#N/A	#N/A	#N/A	#N/A	#N/A	#N/A	FOG: Transposon-encoded proteins with TYA, reverse transcriptase, integrase domains in various combinations	General function prediction only	KOG0017	Chromo	CHROMO	SM00298
40686	g14933.t1	gw.407.5.1	50	94	44	2	419	509	1	94	8e-21	96.7	chromatin assembly or disassembly	3428	GO:0006333	chromatin	480	GO:0000785	chromatin binding	1060	GO:0003682	#N/A	#N/A	#N/A	#N/A	#N/A	#N/A	#N/A	#N/A	#N/A	FOG: Transposon-encoded proteins with TYA, reverse transcriptase, integrase domains in various combinations	General function prediction only	KOG0017	Chromo	CHROMO	SM00298
40686	g18469.t1	gw.407.5.1	44.34	106	56	2	246	348	2	107	6e-22	96.7	chromatin assembly or disassembly	3428	GO:0006333	chromatin	480	GO:0000785	chromatin binding	1060	GO:0003682	#N/A	#N/A	#N/A	#N/A	#N/A	#N/A	#N/A	#N/A	#N/A	FOG: Transposon-encoded proteins with TYA, reverse transcriptase, integrase domains in various combinations	General function prediction only	KOG0017	Chromo	CHROMO	SM00298
40686	g9156.t1	gw.407.5.1	44.34	106	56	2	248	350	2	107	7e-22	96.7	chromatin assembly or disassembly	3428	GO:0006333	chromatin	480	GO:0000785	chromatin binding	1060	GO:0003682	#N/A	#N/A	#N/A	#N/A	#N/A	#N/A	#N/A	#N/A	#N/A	FOG: Transposon-encoded proteins with TYA, reverse transcriptase, integrase domains in various combinations	General function prediction only	KOG0017	Chromo	CHROMO	SM00298
40686	g9486.t1	gw.407.5.1	52.13	94	42	2	246	336	1	94	4e-21	96.7	chromatin assembly or disassembly	3428	GO:0006333	chromatin	480	GO:0000785	chromatin binding	1060	GO:0003682	#N/A	#N/A	#N/A	#N/A	#N/A	#N/A	#N/A	#N/A	#N/A	FOG: Transposon-encoded proteins with TYA, reverse transcriptase, integrase domains in various combinations	General function prediction only	KOG0017	Chromo	CHROMO	SM00298
40686	g16129.t1	gw.407.5.1	50	94	44	2	246	336	1	94	5e-20	95.5	chromatin assembly or disassembly	3428	GO:0006333	chromatin	480	GO:0000785	chromatin binding	1060	GO:0003682	#N/A	#N/A	#N/A	#N/A	#N/A	#N/A	#N/A	#N/A	#N/A	FOG: Transposon-encoded proteins with TYA, reverse transcriptase, integrase domains in various combinations	General function prediction only	KOG0017	Chromo	CHROMO	SM00298
40686	g16993.t1	gw.407.5.1	51.06	94	43	2	64	154	1	94	2e-21	94.7	chromatin assembly or disassembly	3428	GO:0006333	chromatin	480	GO:0000785	chromatin binding	1060	GO:0003682	#N/A	#N/A	#N/A	#N/A	#N/A	#N/A	#N/A	#N/A	#N/A	FOG: Transposon-encoded proteins with TYA, reverse transcriptase, integrase domains in various combinations	General function prediction only	KOG0017	Chromo	CHROMO	SM00298
40686	g13100.t1	gw.407.5.1	50	98	41	3	204	293	1	98	4e-21	94	chromatin assembly or disassembly	3428	GO:0006333	chromatin	480	GO:0000785	chromatin binding	1060	GO:0003682	#N/A	#N/A	#N/A	#N/A	#N/A	#N/A	#N/A	#N/A	#N/A	FOG: Transposon-encoded proteins with TYA, reverse transcriptase, integrase domains in various combinations	General function prediction only	KOG0017	Chromo	CHROMO	SM00298
40686	g12962.t1	gw.407.5.1	42.06	107	59	2	254	357	1	107	8e-21	93.6	chromatin assembly or disassembly	3428	GO:0006333	chromatin	480	GO:0000785	chromatin binding	1060	GO:0003682	#N/A	#N/A	#N/A	#N/A	#N/A	#N/A	#N/A	#N/A	#N/A	FOG: Transposon-encoded proteins with TYA, reverse transcriptase, integrase domains in various combinations	General function prediction only	KOG0017	Chromo	CHROMO	SM00298
40686	g21225.t1	gw.407.5.1	42.06	107	59	2	254	357	1	107	8e-21	93.6	chromatin assembly or disassembly	3428	GO:0006333	chromatin	480	GO:0000785	chromatin binding	1060	GO:0003682	#N/A	#N/A	#N/A	#N/A	#N/A	#N/A	#N/A	#N/A	#N/A	FOG: Transposon-encoded proteins with TYA, reverse transcriptase, integrase domains in various combinations	General function prediction only	KOG0017	Chromo	CHROMO	SM00298
40686	g3013.t1	gw.407.5.1	42.06	107	59	2	326	429	1	107	2e-20	93.6	chromatin assembly or disassembly	3428	GO:0006333	chromatin	480	GO:0000785	chromatin binding	1060	GO:0003682	#N/A	#N/A	#N/A	#N/A	#N/A	#N/A	#N/A	#N/A	#N/A	FOG: Transposon-encoded proteins with TYA, reverse transcriptase, integrase domains in various combinations	General function prediction only	KOG0017	Chromo	CHROMO	SM00298
40686	g52.t1	gw.407.5.1	42.06	107	59	2	254	357	1	107	8e-21	93.6	chromatin assembly or disassembly	3428	GO:0006333	chromatin	480	GO:0000785	chromatin binding	1060	GO:0003682	#N/A	#N/A	#N/A	#N/A	#N/A	#N/A	#N/A	#N/A	#N/A	FOG: Transposon-encoded proteins with TYA, reverse transcriptase, integrase domains in various combinations	General function prediction only	KOG0017	Chromo	CHROMO	SM00298
40686	g2462.t1	gw.407.5.1	41.12	107	60	2	360	463	1	107	3e-20	93.2	chromatin assembly or disassembly	3428	GO:0006333	chromatin	480	GO:0000785	chromatin binding	1060	GO:0003682	#N/A	#N/A	#N/A	#N/A	#N/A	#N/A	#N/A	#N/A	#N/A	FOG: Transposon-encoded proteins with TYA, reverse transcriptase, integrase domains in various combinations	General function prediction only	KOG0017	Chromo	CHROMO	SM00298
40686	g3265.t1	gw.407.5.1	42.06	107	59	2	254	357	1	107	9e-21	93.2	chromatin assembly or disassembly	3428	GO:0006333	chromatin	480	GO:0000785	chromatin binding	1060	GO:0003682	#N/A	#N/A	#N/A	#N/A	#N/A	#N/A	#N/A	#N/A	#N/A	FOG: Transposon-encoded proteins with TYA, reverse transcriptase, integrase domains in various combinations	General function prediction only	KOG0017	Chromo	CHROMO	SM00298
40686	g19136.t1	gw.407.5.1	41.12	107	60	2	297	400	1	107	2e-20	92.8	chromatin assembly or disassembly	3428	GO:0006333	chromatin	480	GO:0000785	chromatin binding	1060	GO:0003682	#N/A	#N/A	#N/A	#N/A	#N/A	#N/A	#N/A	#N/A	#N/A	FOG: Transposon-encoded proteins with TYA, reverse transcriptase, integrase domains in various combinations	General function prediction only	KOG0017	Chromo	CHROMO	SM00298
40686	g21290.t1	gw.407.5.1	41.12	107	60	2	326	429	1	107	3e-20	92.8	chromatin assembly or disassembly	3428	GO:0006333	chromatin	480	GO:0000785	chromatin binding	1060	GO:0003682	#N/A	#N/A	#N/A	#N/A	#N/A	#N/A	#N/A	#N/A	#N/A	FOG: Transposon-encoded proteins with TYA, reverse transcriptase, integrase domains in various combinations	General function prediction only	KOG0017	Chromo	CHROMO	SM00298
40686	g18711.t1	gw.407.5.1	48.91	92	44	2	246	334	1	92	6e-20	90.5	chromatin assembly or disassembly	3428	GO:0006333	chromatin	480	GO:0000785	chromatin binding	1060	GO:0003682	#N/A	#N/A	#N/A	#N/A	#N/A	#N/A	#N/A	#N/A	#N/A	FOG: Transposon-encoded proteins with TYA, reverse transcriptase, integrase domains in various combinations	General function prediction only	KOG0017	Chromo	CHROMO	SM00298
40686	g23287.t1	gw.407.5.1	50	92	43	2	246	334	1	92	5e-20	90.5	chromatin assembly or disassembly	3428	GO:0006333	chromatin	480	GO:0000785	chromatin binding	1060	GO:0003682	#N/A	#N/A	#N/A	#N/A	#N/A	#N/A	#N/A	#N/A	#N/A	FOG: Transposon-encoded proteins with TYA, reverse transcriptase, integrase domains in various combinations	General function prediction only	KOG0017	Chromo	CHROMO	SM00298
40686	g9782.t1	gw.407.5.1	49.46	93	39	3	112	196	6	98	3e-20	89.4	chromatin assembly or disassembly	3428	GO:0006333	chromatin	480	GO:0000785	chromatin binding	1060	GO:0003682	#N/A	#N/A	#N/A	#N/A	#N/A	#N/A	#N/A	#N/A	#N/A	FOG: Transposon-encoded proteins with TYA, reverse transcriptase, integrase domains in various combinations	General function prediction only	KOG0017	Chromo	CHROMO	SM00298
40686	g10944.t1	gw.407.5.1	49.43	87	41	2	190	273	1	87	1e-18	88.6	chromatin assembly or disassembly	3428	GO:0006333	chromatin	480	GO:0000785	chromatin binding	1060	GO:0003682	#N/A	#N/A	#N/A	#N/A	#N/A	#N/A	#N/A	#N/A	#N/A	FOG: Transposon-encoded proteins with TYA, reverse transcriptase, integrase domains in various combinations	General function prediction only	KOG0017	Chromo	CHROMO	SM00298
40686	g21562.t1	gw.407.5.1	53.09	81	35	2	253	330	1	81	3e-19	88.2	chromatin assembly or disassembly	3428	GO:0006333	chromatin	480	GO:0000785	chromatin binding	1060	GO:0003682	#N/A	#N/A	#N/A	#N/A	#N/A	#N/A	#N/A	#N/A	#N/A	FOG: Transposon-encoded proteins with TYA, reverse transcriptase, integrase domains in various combinations	General function prediction only	KOG0017	Chromo	CHROMO	SM00298
40686	g11050.t1	gw.407.5.1	38.32	107	63	2	200	303	1	107	4e-18	84.7	chromatin assembly or disassembly	3428	GO:0006333	chromatin	480	GO:0000785	chromatin binding	1060	GO:0003682	#N/A	#N/A	#N/A	#N/A	#N/A	#N/A	#N/A	#N/A	#N/A	FOG: Transposon-encoded proteins with TYA, reverse transcriptase, integrase domains in various combinations	General function prediction only	KOG0017	Chromo	CHROMO	SM00298
40686	g19488.t1	gw.407.5.1	44.33	97	47	3	548	640	1	94	2e-16	82.8	chromatin assembly or disassembly	3428	GO:0006333	chromatin	480	GO:0000785	chromatin binding	1060	GO:0003682	#N/A	#N/A	#N/A	#N/A	#N/A	#N/A	#N/A	#N/A	#N/A	FOG: Transposon-encoded proteins with TYA, reverse transcriptase, integrase domains in various combinations	General function prediction only	KOG0017	Chromo	CHROMO	SM00298
40686	g6987.t1	gw.407.5.1	50	88	36	3	204	283	1	88	1e-17	82.8	chromatin assembly or disassembly	3428	GO:0006333	chromatin	480	GO:0000785	chromatin binding	1060	GO:0003682	#N/A	#N/A	#N/A	#N/A	#N/A	#N/A	#N/A	#N/A	#N/A	FOG: Transposon-encoded proteins with TYA, reverse transcriptase, integrase domains in various combinations	General function prediction only	KOG0017	Chromo	CHROMO	SM00298
40686	g16983.t1	gw.407.5.1	47.62	84	40	2	54	133	1	84	2e-18	82	chromatin assembly or disassembly	3428	GO:0006333	chromatin	480	GO:0000785	chromatin binding	1060	GO:0003682	#N/A	#N/A	#N/A	#N/A	#N/A	#N/A	#N/A	#N/A	#N/A	FOG: Transposon-encoded proteins with TYA, reverse transcriptase, integrase domains in various combinations	General function prediction only	KOG0017	Chromo	CHROMO	SM00298
40686	g14540.t1	gw.407.5.1	50	82	38	2	251	329	1	82	8e-17	80.9	chromatin assembly or disassembly	3428	GO:0006333	chromatin	480	GO:0000785	chromatin binding	1060	GO:0003682	#N/A	#N/A	#N/A	#N/A	#N/A	#N/A	#N/A	#N/A	#N/A	FOG: Transposon-encoded proteins with TYA, reverse transcriptase, integrase domains in various combinations	General function prediction only	KOG0017	Chromo	CHROMO	SM00298
40686	g6189.t1	gw.407.5.1	47.06	85	42	2	64	145	1	85	3e-17	80.9	chromatin assembly or disassembly	3428	GO:0006333	chromatin	480	GO:0000785	chromatin binding	1060	GO:0003682	#N/A	#N/A	#N/A	#N/A	#N/A	#N/A	#N/A	#N/A	#N/A	FOG: Transposon-encoded proteins with TYA, reverse transcriptase, integrase domains in various combinations	General function prediction only	KOG0017	Chromo	CHROMO	SM00298
40686	g14877.t1	gw.407.5.1	46.43	84	41	2	54	133	1	84	1e-17	79.7	chromatin assembly or disassembly	3428	GO:0006333	chromatin	480	GO:0000785	chromatin binding	1060	GO:0003682	#N/A	#N/A	#N/A	#N/A	#N/A	#N/A	#N/A	#N/A	#N/A	FOG: Transposon-encoded proteins with TYA, reverse transcriptase, integrase domains in various combinations	General function prediction only	KOG0017	Chromo	CHROMO	SM00298
40686	g7753.t1	gw.407.5.1	38.83	103	60	2	459	558	1	103	1e-15	79.3	chromatin assembly or disassembly	3428	GO:0006333	chromatin	480	GO:0000785	chromatin binding	1060	GO:0003682	#N/A	#N/A	#N/A	#N/A	#N/A	#N/A	#N/A	#N/A	#N/A	FOG: Transposon-encoded proteins with TYA, reverse transcriptase, integrase domains in various combinations	General function prediction only	KOG0017	Chromo	CHROMO	SM00298
40686	g18681.t1	gw.407.5.1	26.02	342	163	10	246	553	1	286	5e-15	78.2	chromatin assembly or disassembly	3428	GO:0006333	chromatin	480	GO:0000785	chromatin binding	1060	GO:0003682	#N/A	#N/A	#N/A	#N/A	#N/A	#N/A	#N/A	#N/A	#N/A	FOG: Transposon-encoded proteins with TYA, reverse transcriptase, integrase domains in various combinations	General function prediction only	KOG0017	Chromo	CHROMO	SM00298
40686	g12680.t1	gw.407.5.1	47.62	84	39	3	135	213	1	84	3e-16	77.8	chromatin assembly or disassembly	3428	GO:0006333	chromatin	480	GO:0000785	chromatin binding	1060	GO:0003682	#N/A	#N/A	#N/A	#N/A	#N/A	#N/A	#N/A	#N/A	#N/A	FOG: Transposon-encoded proteins with TYA, reverse transcriptase, integrase domains in various combinations	General function prediction only	KOG0017	Chromo	CHROMO	SM00298
40686	g8902.t1	gw.407.5.1	40.57	106	38	3	162	242	2	107	5e-16	77	chromatin assembly or disassembly	3428	GO:0006333	chromatin	480	GO:0000785	chromatin binding	1060	GO:0003682	#N/A	#N/A	#N/A	#N/A	#N/A	#N/A	#N/A	#N/A	#N/A	FOG: Transposon-encoded proteins with TYA, reverse transcriptase, integrase domains in various combinations	General function prediction only	KOG0017	Chromo	CHROMO	SM00298
40686	g18393.t1	gw.407.5.1	51.39	72	33	1	224	293	1	72	9e-15	76.6	chromatin assembly or disassembly	3428	GO:0006333	chromatin	480	GO:0000785	chromatin binding	1060	GO:0003682	#N/A	#N/A	#N/A	#N/A	#N/A	#N/A	#N/A	#N/A	#N/A	FOG: Transposon-encoded proteins with TYA, reverse transcriptase, integrase domains in various combinations	General function prediction only	KOG0017	Chromo	CHROMO	SM00298
40686	g9184.t1	gw.407.5.1	50	72	34	1	93	162	1	72	4e-14	75.9	chromatin assembly or disassembly	3428	GO:0006333	chromatin	480	GO:0000785	chromatin binding	1060	GO:0003682	#N/A	#N/A	#N/A	#N/A	#N/A	#N/A	#N/A	#N/A	#N/A	FOG: Transposon-encoded proteins with TYA, reverse transcriptase, integrase domains in various combinations	General function prediction only	KOG0017	Chromo	CHROMO	SM00298
40686	g6144.t1	gw.407.5.1	50	72	34	1	164	233	1	72	2e-14	75.1	chromatin assembly or disassembly	3428	GO:0006333	chromatin	480	GO:0000785	chromatin binding	1060	GO:0003682	#N/A	#N/A	#N/A	#N/A	#N/A	#N/A	#N/A	#N/A	#N/A	FOG: Transposon-encoded proteins with TYA, reverse transcriptase, integrase domains in various combinations	General function prediction only	KOG0017	Chromo	CHROMO	SM00298
40686	g13820.t1	gw.407.5.1	50	72	34	1	246	315	1	72	6e-14	74.7	chromatin assembly or disassembly	3428	GO:0006333	chromatin	480	GO:0000785	chromatin binding	1060	GO:0003682	#N/A	#N/A	#N/A	#N/A	#N/A	#N/A	#N/A	#N/A	#N/A	FOG: Transposon-encoded proteins with TYA, reverse transcriptase, integrase domains in various combinations	General function prediction only	KOG0017	Chromo	CHROMO	SM00298
40686	g18909.t1	gw.407.5.1	50	72	34	1	246	315	1	72	6e-14	74.7	chromatin assembly or disassembly	3428	GO:0006333	chromatin	480	GO:0000785	chromatin binding	1060	GO:0003682	#N/A	#N/A	#N/A	#N/A	#N/A	#N/A	#N/A	#N/A	#N/A	FOG: Transposon-encoded proteins with TYA, reverse transcriptase, integrase domains in various combinations	General function prediction only	KOG0017	Chromo	CHROMO	SM00298
40686	g19154.t1	gw.407.5.1	50	72	34	1	190	259	1	72	6e-14	74.3	chromatin assembly or disassembly	3428	GO:0006333	chromatin	480	GO:0000785	chromatin binding	1060	GO:0003682	#N/A	#N/A	#N/A	#N/A	#N/A	#N/A	#N/A	#N/A	#N/A	FOG: Transposon-encoded proteins with TYA, reverse transcriptase, integrase domains in various combinations	General function prediction only	KOG0017	Chromo	CHROMO	SM00298
40686	g21284.t1	gw.407.5.1	50	72	34	1	190	259	1	72	2e-14	74.3	chromatin assembly or disassembly	3428	GO:0006333	chromatin	480	GO:0000785	chromatin binding	1060	GO:0003682	#N/A	#N/A	#N/A	#N/A	#N/A	#N/A	#N/A	#N/A	#N/A	FOG: Transposon-encoded proteins with TYA, reverse transcriptase, integrase domains in various combinations	General function prediction only	KOG0017	Chromo	CHROMO	SM00298
40686	g19112.t1	gw.407.5.1	50	72	34	1	246	315	1	72	9e-14	73.6	chromatin assembly or disassembly	3428	GO:0006333	chromatin	480	GO:0000785	chromatin binding	1060	GO:0003682	#N/A	#N/A	#N/A	#N/A	#N/A	#N/A	#N/A	#N/A	#N/A	FOG: Transposon-encoded proteins with TYA, reverse transcriptase, integrase domains in various combinations	General function prediction only	KOG0017	Chromo	CHROMO	SM00298
40686	g8802.t1	gw.407.5.1	47.44	78	38	2	246	320	1	78	1e-13	73.6	chromatin assembly or disassembly	3428	GO:0006333	chromatin	480	GO:0000785	chromatin binding	1060	GO:0003682	#N/A	#N/A	#N/A	#N/A	#N/A	#N/A	#N/A	#N/A	#N/A	FOG: Transposon-encoded proteins with TYA, reverse transcriptase, integrase domains in various combinations	General function prediction only	KOG0017	Chromo	CHROMO	SM00298
40686	g5282.t1	gw.407.5.1	50	72	34	1	246	315	1	72	2e-13	73.2	chromatin assembly or disassembly	3428	GO:0006333	chromatin	480	GO:0000785	chromatin binding	1060	GO:0003682	#N/A	#N/A	#N/A	#N/A	#N/A	#N/A	#N/A	#N/A	#N/A	FOG: Transposon-encoded proteins with TYA, reverse transcriptase, integrase domains in various combinations	General function prediction only	KOG0017	Chromo	CHROMO	SM00298
40686	g11878.t1	gw.407.5.1	49.28	69	33	1	135	201	1	69	5e-14	72.8	chromatin assembly or disassembly	3428	GO:0006333	chromatin	480	GO:0000785	chromatin binding	1060	GO:0003682	#N/A	#N/A	#N/A	#N/A	#N/A	#N/A	#N/A	#N/A	#N/A	FOG: Transposon-encoded proteins with TYA, reverse transcriptase, integrase domains in various combinations	General function prediction only	KOG0017	Chromo	CHROMO	SM00298
40686	g13520.t1	gw.407.5.1	48.1	79	38	2	201	276	1	79	1e-14	72.8	chromatin assembly or disassembly	3428	GO:0006333	chromatin	480	GO:0000785	chromatin binding	1060	GO:0003682	#N/A	#N/A	#N/A	#N/A	#N/A	#N/A	#N/A	#N/A	#N/A	FOG: Transposon-encoded proteins with TYA, reverse transcriptase, integrase domains in various combinations	General function prediction only	KOG0017	Chromo	CHROMO	SM00298
40686	g18613.t1	gw.407.5.1	49.25	67	32	1	181	245	6	72	3e-13	72	chromatin assembly or disassembly	3428	GO:0006333	chromatin	480	GO:0000785	chromatin binding	1060	GO:0003682	#N/A	#N/A	#N/A	#N/A	#N/A	#N/A	#N/A	#N/A	#N/A	FOG: Transposon-encoded proteins with TYA, reverse transcriptase, integrase domains in various combinations	General function prediction only	KOG0017	Chromo	CHROMO	SM00298
40686	g18126.t1	gw.407.5.1	26.43	333	164	11	216	514	1	286	1e-12	70.5	chromatin assembly or disassembly	3428	GO:0006333	chromatin	480	GO:0000785	chromatin binding	1060	GO:0003682	#N/A	#N/A	#N/A	#N/A	#N/A	#N/A	#N/A	#N/A	#N/A	FOG: Transposon-encoded proteins with TYA, reverse transcriptase, integrase domains in various combinations	General function prediction only	KOG0017	Chromo	CHROMO	SM00298
40686	g9520.t1	gw.407.5.1	49.25	67	32	1	225	289	6	72	1e-12	70.5	chromatin assembly or disassembly	3428	GO:0006333	chromatin	480	GO:0000785	chromatin binding	1060	GO:0003682	#N/A	#N/A	#N/A	#N/A	#N/A	#N/A	#N/A	#N/A	#N/A	FOG: Transposon-encoded proteins with TYA, reverse transcriptase, integrase domains in various combinations	General function prediction only	KOG0017	Chromo	CHROMO	SM00298
40686	g17198.t1	gw.407.5.1	47.76	67	33	1	198	262	6	72	2e-13	69.3	chromatin assembly or disassembly	3428	GO:0006333	chromatin	480	GO:0000785	chromatin binding	1060	GO:0003682	#N/A	#N/A	#N/A	#N/A	#N/A	#N/A	#N/A	#N/A	#N/A	FOG: Transposon-encoded proteins with TYA, reverse transcriptase, integrase domains in various combinations	General function prediction only	KOG0017	Chromo	CHROMO	SM00298
40686	g8013.t1	gw.407.5.1	50	58	29	0	246	303	1	58	9e-12	65.1	chromatin assembly or disassembly	3428	GO:0006333	chromatin	480	GO:0000785	chromatin binding	1060	GO:0003682	#N/A	#N/A	#N/A	#N/A	#N/A	#N/A	#N/A	#N/A	#N/A	FOG: Transposon-encoded proteins with TYA, reverse transcriptase, integrase domains in various combinations	General function prediction only	KOG0017	Chromo	CHROMO	SM00298
40686	g15654.t1	gw.407.5.1	50.98	51	25	0	246	296	1	51	7e-11	62.4	chromatin assembly or disassembly	3428	GO:0006333	chromatin	480	GO:0000785	chromatin binding	1060	GO:0003682	#N/A	#N/A	#N/A	#N/A	#N/A	#N/A	#N/A	#N/A	#N/A	FOG: Transposon-encoded proteins with TYA, reverse transcriptase, integrase domains in various combinations	General function prediction only	KOG0017	Chromo	CHROMO	SM00298
40686	g11410.t1	gw.407.5.1	40.28	72	41	1	63	132	1	72	6e-11	59.7	chromatin assembly or disassembly	3428	GO:0006333	chromatin	480	GO:0000785	chromatin binding	1060	GO:0003682	#N/A	#N/A	#N/A	#N/A	#N/A	#N/A	#N/A	#N/A	#N/A	FOG: Transposon-encoded proteins with TYA, reverse transcriptase, integrase domains in various combinations	General function prediction only	KOG0017	Chromo	CHROMO	SM00298
50041	g3759.t1	gw.99.66.1	62.23	1263	418	17	272	1498	1	1240	0	1525	chromatin assembly or disassembly	3428	GO:0006333	chromatin	480	GO:0000785	DNA binding	1056	GO:0003677	#N/A	#N/A	#N/A	Chromodomain-helicase DNA-binding protein	Transcription	KOG0384	#N/A	#N/A	#N/A	#N/A	#N/A	#N/A	SNF2-related	SNF2_N	PF00176
50041	g10727.t1	gw.99.66.1	40.45	717	358	16	645	1320	221	909	2e-147	502	chromatin assembly or disassembly	3428	GO:0006333	chromatin	480	GO:0000785	DNA binding	1056	GO:0003677	#N/A	#N/A	#N/A	Chromodomain-helicase DNA-binding protein	Transcription	KOG0384	#N/A	#N/A	#N/A	#N/A	#N/A	#N/A	SNF2-related	SNF2_N	PF00176
229706	g3325.t1	fgenesh1_pm.scaffold_98000005	75.49	510	121	1	588	1093	309	818	0	817	chromatin assembly or disassembly	3428	GO:0006333	chromatin	480	GO:0000785	DNA binding	1056	GO:0003677	#N/A	#N/A	#N/A	#N/A	#N/A	#N/A	#N/A	#N/A	#N/A	Predicted helicase	General function prediction only	KOG0383	SNF2-related	SNF2_N	PF00176
229706	g420.t1	fgenesh1_pm.scaffold_98000005	32.8	503	292	11	2920	3406	258	730	5e-64	238	chromatin assembly or disassembly	3428	GO:0006333	chromatin	480	GO:0000785	DNA binding	1056	GO:0003677	#N/A	#N/A	#N/A	#N/A	#N/A	#N/A	#N/A	#N/A	#N/A	Predicted helicase	General function prediction only	KOG0383	SNF2-related	SNF2_N	PF00176
53017	g13584.t1	gw.169.94.1	61.22	245	94	1	55	298	1	245	1e-100	299	chromatin modification	8307	GO:0016568	nucleus	2757	GO:0005634	zinc ion binding	4913	GO:0008270	#N/A	#N/A	#N/A	Histone H3 (Lys9) methyltransferase SUV39H1/Clr4, required for transcriptional silencing	Transcription	KOG1082	#N/A	#N/A	#N/A	#N/A	#N/A	#N/A	Nuclear protein SET	SET	PF00856
206740	g20769.t1	fgenesh1_pg.scaffold_73000035	79.09	110	23	0	255	364	17	126	5e-59	190	chromatin remodeling	3433	GO:0006338	nuclear chromosome	219	GO:0000228	#N/A	#N/A	#N/A	#N/A	#N/A	#N/A	SWI-SNF chromatin remodeling complex, Snf5 subunit	Transcription	KOG1649	#N/A	#N/A	#N/A	#N/A	#N/A	#N/A	SNF5/SMARCB1/INI1	SNF5	PF04855
31928	g21303.t1	gw.314.51.1	67.57	148	48	0	181	328	127	274	1e-67	218	chromatin silencing	3437	GO:0006342	chromatin silencing complex	2796	GO:0005677	DNA binding	1056	GO:0003677	#N/A	#N/A	#N/A	Class IV sirtuins (SIR2 family)	Transcription	KOG1905	#N/A	#N/A	#N/A	#N/A	#N/A	#N/A	Silent information regulator protein Sir2	SIR2	PF02146
176429	g13845.t1	estExt_gwp.C_8070002	64.8	304	91	1	33	320	29	332	7e-137	399	chromatin silencing	3437	GO:0006342	chromatin silencing complex	2796	GO:0005677	DNA binding	1056	GO:0003677	#N/A	#N/A	#N/A	Class IV sirtuins (SIR2 family)	Transcription	KOG1905	#N/A	#N/A	#N/A	#N/A	#N/A	#N/A	Silent information regulator protein Sir2	SIR2	PF02146
228435	g13858.t1	fgenesh1_pm.scaffold_18000002	60.26	307	105	5	34	335	8	302	2e-125	368	chromatin silencing	3437	GO:0006342	chromatin silencing complex	2796	GO:0005677	DNA binding	1056	GO:0003677	#N/A	#N/A	#N/A	NAD-dependent histone deacetylases and class I sirtuins (SIR2 family)	Transcription	KOG2682	#N/A	#N/A	#N/A	#N/A	#N/A	#N/A	Silent information regulator protein Sir2	SIR2	PF02146
228435	g21794.t1	fgenesh1_pm.scaffold_18000002	66.04	106	33	1	45	150	8	110	4e-44	149	chromatin silencing	3437	GO:0006342	chromatin silencing complex	2796	GO:0005677	DNA binding	1056	GO:0003677	#N/A	#N/A	#N/A	NAD-dependent histone deacetylases and class I sirtuins (SIR2 family)	Transcription	KOG2682	#N/A	#N/A	#N/A	#N/A	#N/A	#N/A	Silent information regulator protein Sir2	SIR2	PF02146
190741	g15303.t1	estExt_GenewiseH_1.C_1790035	54.91	275	120	2	38	309	49	322	1e-103	309	chromatin silencing	3437	GO:0006342	chromatin silencing complex	2796	GO:0005677	DNA binding	1056	GO:0003677	#N/A	#N/A	#N/A	Sirtuin 4 and related class II sirtuins (SIR2 family)	Transcription	KOG2683	#N/A	#N/A	#N/A	#N/A	#N/A	#N/A	Silent information regulator protein Sir2	SIR2	PF02146
86891	g22836.t1	e_gw.14.95.1	64.12	262	87	2	10	271	15	269	1e-120	349	chromatin silencing	3437	GO:0006342	chromatin silencing complex	2796	GO:0005677	DNA binding	1056	GO:0003677	#N/A	#N/A	#N/A	Sirtuin 5 and related class III sirtuins (SIR2 family)	Transcription	KOG2684	#N/A	#N/A	#N/A	#N/A	#N/A	#N/A	Silent information regulator protein Sir2	SIR2	PF02146
136467	g21077.t1	e_gw.375.14.1	51.48	305	86	3	93	336	1	304	9e-100	305	chromatin silencing	3437	GO:0006342	chromatin silencing complex	2796	GO:0005677	DNA binding	1056	GO:0003677	#N/A	#N/A	#N/A	Sirtuin 5 and related class III sirtuins (SIR2 family)	Transcription	KOG2684	#N/A	#N/A	#N/A	#N/A	#N/A	#N/A	Silent information regulator protein Sir2	SIR2	PF02146
113902	g8811.t1	e_gw.121.51.1	47.7	1067	504	9	51	1083	1	1047	0	996	chromosome organization and biogenesis	18771	GO:0051276	chromosome	2812	GO:0005694	ATP binding	2653	GO:0005524	#N/A	#N/A	#N/A	DNA repair protein RAD18 (SMC family protein)	Replication, recombination and repair	KOG0250	#N/A	#N/A	#N/A	#N/A	#N/A	#N/A	SMC protein, N-terminal	SMC_N	PF02463
113902	g5545.t1	e_gw.121.51.1	45.57	158	86	0	50	207	1	158	1e-37	147	chromosome organization and biogenesis	18771	GO:0051276	chromosome	2812	GO:0005694	ATP binding	2653	GO:0005524	#N/A	#N/A	#N/A	DNA repair protein RAD18 (SMC family protein)	Replication, recombination and repair	KOG0250	#N/A	#N/A	#N/A	#N/A	#N/A	#N/A	SMC protein, N-terminal	SMC_N	PF02463
106520	g8628.t1	e_gw.82.8.1	59.59	782	314	1	4	783	357	1138	0	879	chromosome organization and biogenesis	18771	GO:0051276	chromosome	2812	GO:0005694	ATP binding	2653	GO:0005524	#N/A	#N/A	#N/A	Structural maintenance of chromosome protein 4 (chromosome condensation complex Condensin, subunit C)	Chromatin structure and dynamics	KOG0996	Structural maintenance of chromosome protein 4 (chromosome condensation complex Condensin, subunit C)	Cell cycle control, cell division, chromosome partitioning	KOG0996	#N/A	#N/A	#N/A	ABC transporter	sp_SMC2_XENLA_P50533;	PD000006
106520	g6586.t1	e_gw.82.8.1	62.35	510	164	2	40	527	13	516	0	594	chromosome organization and biogenesis	18771	GO:0051276	chromosome	2812	GO:0005694	ATP binding	2653	GO:0005524	#N/A	#N/A	#N/A	Structural maintenance of chromosome protein 4 (chromosome condensation complex Condensin, subunit C)	Chromatin structure and dynamics	KOG0996	Structural maintenance of chromosome protein 4 (chromosome condensation complex Condensin, subunit C)	Cell cycle control, cell division, chromosome partitioning	KOG0996	#N/A	#N/A	#N/A	ABC transporter	sp_SMC2_XENLA_P50533;	PD000006
106520	g19805.t1	e_gw.82.8.1	22.9	1236	703	48	64	1155	69	1198	1e-35	147	chromosome organization and biogenesis	18771	GO:0051276	chromosome	2812	GO:0005694	ATP binding	2653	GO:0005524	#N/A	#N/A	#N/A	Structural maintenance of chromosome protein 4 (chromosome condensation complex Condensin, subunit C)	Chromatin structure and dynamics	KOG0996	Structural maintenance of chromosome protein 4 (chromosome condensation complex Condensin, subunit C)	Cell cycle control, cell division, chromosome partitioning	KOG0996	#N/A	#N/A	#N/A	ABC transporter	sp_SMC2_XENLA_P50533;	PD000006
106520	g16844.t1	e_gw.82.8.1	34.9	149	93	2	3	148	1065	1212	2e-17	85.5	chromosome organization and biogenesis	18771	GO:0051276	chromosome	2812	GO:0005694	ATP binding	2653	GO:0005524	#N/A	#N/A	#N/A	Structural maintenance of chromosome protein 4 (chromosome condensation complex Condensin, subunit C)	Chromatin structure and dynamics	KOG0996	Structural maintenance of chromosome protein 4 (chromosome condensation complex Condensin, subunit C)	Cell cycle control, cell division, chromosome partitioning	KOG0996	#N/A	#N/A	#N/A	ABC transporter	sp_SMC2_XENLA_P50533;	PD000006
237840	g9259.t1	estExt_fgenesh1_pg.C_20008	58.26	1229	459	5	36	1225	2	1215	0	1375	chromosome organization and biogenesis	18771	GO:0051276	chromosome	2812	GO:0005694	ATP binding	2653	GO:0005524	#N/A	#N/A	#N/A	#N/A	#N/A	#N/A	Structural maintenance of chromosome protein 1 (sister chromatid cohesion complex Cohesin, subunit SMC1)	Cell cycle control, cell division, chromosome partitioning	KOG0018	#N/A	#N/A	#N/A	ABC transporter	sp_SMC2_XENLA_P50533;	PD000006
50013	g13810.t1	gw.236.98.1	52.3	1042	425	9	17	1041	87	1073	0	986	chromosome organization and biogenesis	18771	GO:0051276	chromosome	2812	GO:0005694	ATP binding	2653	GO:0005524	#N/A	#N/A	#N/A	#N/A	#N/A	#N/A	Structural maintenance of chromosome protein 3 (sister chromatid cohesion complex Cohesin, subunit SMC3)	Cell cycle control, cell division, chromosome partitioning	KOG0964	#N/A	#N/A	#N/A	SMC protein, N-terminal	SMC_N	PF02463
50013	g269.t1	gw.236.98.1	28.86	246	163	5	10	253	5	240	5e-20	97.1	chromosome organization and biogenesis	18771	GO:0051276	chromosome	2812	GO:0005694	ATP binding	2653	GO:0005524	#N/A	#N/A	#N/A	#N/A	#N/A	#N/A	Structural maintenance of chromosome protein 3 (sister chromatid cohesion complex Cohesin, subunit SMC3)	Cell cycle control, cell division, chromosome partitioning	KOG0964	#N/A	#N/A	#N/A	SMC protein, N-terminal	SMC_N	PF02463
170847	g23382.t1	estExt_gwp.C_1580102	48.69	1261	570	21	885	2089	696	1935	0	1137	chromosome organization and biogenesis	18771	GO:0051276	chromosome	2812	GO:0005694	ATP binding	2653	GO:0005524	#N/A	#N/A	#N/A	#N/A	#N/A	#N/A	#N/A	#N/A	#N/A	#N/A	#N/A	#N/A	ATP-binding region, ATPase-like	HATPase_c	PF02518
169110	g17474.t1	estExt_gwp.C_1200013	48.94	613	248	13	1	605	1	556	4e-155	461	chromosome organization and biogenesis (sensu Eukaryota)	4055	GO:0007001	nuclear chromosome	219	GO:0000228	#N/A	#N/A	#N/A	#N/A	#N/A	#N/A	#N/A	#N/A	#N/A	Sister chromatid cohesion complex Cohesin, subunit RAD21/SCC1	Cell cycle control, cell division, chromosome partitioning	KOG1213	#N/A	#N/A	#N/A	Rad21/Rec8 like protein, C-terminal	Rad21_Rec8	PF04824
169110	g17475.t1	estExt_gwp.C_1200013	45.63	206	93	6	4	207	2	190	2e-46	163	chromosome organization and biogenesis (sensu Eukaryota)	4055	GO:0007001	nuclear chromosome	219	GO:0000228	#N/A	#N/A	#N/A	#N/A	#N/A	#N/A	#N/A	#N/A	#N/A	Sister chromatid cohesion complex Cohesin, subunit RAD21/SCC1	Cell cycle control, cell division, chromosome partitioning	KOG1213	#N/A	#N/A	#N/A	Rad21/Rec8 like protein, C-terminal	Rad21_Rec8	PF04824
106028	g2878.t1	e_gw.80.268.1	97.37	152	4	0	51	202	11	162	2e-101	293	ciliary or flagellar motility	635	GO:0001539	flagellum (sensu Bacteria)	5883	GO:0009288	nucleic acid binding	1055	GO:0003676	Ca2+-binding protein (centrin/caltractin), EF-Hand superfamily protein	Cytoskeleton	KOG0028	#N/A	#N/A	#N/A	Ca2+-binding protein (centrin/caltractin), EF-Hand superfamily protein	Cell cycle control, cell division, chromosome partitioning	KOG0028	#N/A	#N/A	#N/A	Calcium-binding EF-hand	sp_Q8BIC4_MOUSE_Q8BIC4;	PD000012
225978	g11471.t1	fgenesh1_pg.scaffold_15635000001	47.73	88	46	0	179	266	147	234	4e-19	84.3	ciliary or flagellar motility	635	GO:0001539	flagellum (sensu Bacteria)	5883	GO:0009288	structural molecule activity	2434	GO:0005198	C-type lectin	Defense mechanisms	KOG4297	#N/A	#N/A	#N/A	#N/A	#N/A	#N/A	#N/A	#N/A	#N/A	Flagellin, C-terminal	sp_Q8PL31_XANAC_Q8PL31;	PD000316
225978	g251.t1	fgenesh1_pg.scaffold_15635000001	40.54	111	58	1	157	259	124	234	2e-17	79.3	ciliary or flagellar motility	635	GO:0001539	flagellum (sensu Bacteria)	5883	GO:0009288	structural molecule activity	2434	GO:0005198	C-type lectin	Defense mechanisms	KOG4297	#N/A	#N/A	#N/A	#N/A	#N/A	#N/A	#N/A	#N/A	#N/A	Flagellin, C-terminal	sp_Q8PL31_XANAC_Q8PL31;	PD000316
235367	g15248.t1	estExt_fgenesh1_pm.C_1340001	54.44	360	135	5	30	370	10	359	9e-133	388	coenzyme A biosynthesis	7747	GO:0015937	#N/A	#N/A	#N/A	pantothenate kinase activity	1866	GO:0004594	#N/A	#N/A	#N/A	#N/A	#N/A	#N/A	Pantothenate kinase PanK and related proteins	Coenzyme transport and metabolism	KOG2201	#N/A	#N/A	#N/A	Eukaryotic pantothenate kinase	Fumble	PF03630
235367	g20617.t1	estExt_fgenesh1_pm.C_1340001	47.93	121	54	2	30	150	10	121	4e-30	112	coenzyme A biosynthesis	7747	GO:0015937	#N/A	#N/A	#N/A	pantothenate kinase activity	1866	GO:0004594	#N/A	#N/A	#N/A	#N/A	#N/A	#N/A	Pantothenate kinase PanK and related proteins	Coenzyme transport and metabolism	KOG2201	#N/A	#N/A	#N/A	Eukaryotic pantothenate kinase	Fumble	PF03630
30401	g20194.t1	gw.24.18.1	51.27	671	225	9	35	614	62	721	0	629	coenzyme A biosynthesis	7747	GO:0015937	#N/A	#N/A	#N/A	pantothenate kinase activity	1866	GO:0004594	#N/A	#N/A	#N/A	#N/A	#N/A	#N/A	Pantothenate kinase PanK and related proteins	Coenzyme transport and metabolism	KOG2201	#N/A	#N/A	#N/A	Protein of unknown function DUF89	sp_Y202_METJA_Q57655;	PD013988
240977	g2758.t1	estExt_fgenesh1_pg.C_370136	65.52	261	88	1	31	291	37	295	4e-121	352	coenzyme biosynthesis	5710	GO:0009108	#N/A	#N/A	#N/A	S-adenosylmethionine-dependent methyltransferase activity	5367	GO:0008757	#N/A	#N/A	#N/A	#N/A	#N/A	#N/A	Ubiquinone biosynthesis methyltransferase COQ5	Coenzyme transport and metabolism	KOG1540	#N/A	#N/A	#N/A	UbiE/COQ5 methyltransferase	Ubie_methyltran	PF01209
243762	g3324.t1	estExt_fgenesh1_pg.C_980020	67.86	112	33	1	1	112	51	159	2e-51	163	cotranslational protein-membrane targeting	3691	GO:0006613	translocon complex	2899	GO:0005784	#N/A	#N/A	#N/A	Translocon-associated complex TRAP, gamma subunit	Intracellular trafficking, secretion, and vesicular transport	KOG4490	#N/A	#N/A	#N/A	#N/A	#N/A	#N/A	#N/A	#N/A	#N/A	Translocon-associated, gamma subunit	TRAP-gamma	PF07074
204029	g8527.t1	fgenesh1_pg.scaffold_47000088	70.73	386	84	2	13	396	24	382	0	547	cysteine biosynthesis from serine	3614	GO:0006535	cytoplasm	2855	GO:0005737	catalytic activity	1170	GO:0003824	#N/A	#N/A	#N/A	#N/A	#N/A	#N/A	Cystathionine beta-synthase and related enzymes	Amino acid transport and metabolism	KOG1252	#N/A	#N/A	#N/A	Pyridoxal-5'-phosphate-dependent enzyme, beta subunit	PALP	PF00291
204029	g9190.t1	fgenesh1_pg.scaffold_47000088	64.9	302	105	1	1	301	229	530	4e-131	387	cysteine biosynthesis from serine	3614	GO:0006535	cytoplasm	2855	GO:0005737	catalytic activity	1170	GO:0003824	#N/A	#N/A	#N/A	#N/A	#N/A	#N/A	Cystathionine beta-synthase and related enzymes	Amino acid transport and metabolism	KOG1252	#N/A	#N/A	#N/A	Pyridoxal-5'-phosphate-dependent enzyme, beta subunit	PALP	PF00291
118014	g4481.t1	e_gw.150.89.1	73	200	38	1	43	226	5	204	4e-92	276	cysteine biosynthesis from serine	3614	GO:0006535	#N/A	#N/A	#N/A	catalytic activity	1170	GO:0003824	#N/A	#N/A	#N/A	#N/A	#N/A	#N/A	Cysteine synthase	Amino acid transport and metabolism	KOG1481	#N/A	#N/A	#N/A	Pyridoxal-5'-phosphate-dependent enzyme, beta subunit	PALP	PF00291
159064	g14493.t1	estExt_gwp.C_60198	54.31	534	150	4	2	442	102	634	0	562	cysteinyl-tRNA aminoacylation	3513	GO:0006423	#N/A	#N/A	#N/A	cysteine-tRNA ligase activity	2079	GO:0004817	#N/A	#N/A	#N/A	Cysteinyl-tRNA synthetase	Translation, ribosomal structure and biogenesis	KOG2007	#N/A	#N/A	#N/A	#N/A	#N/A	#N/A	Cysteinyl-tRNA synthetase, class Ia	TRNASYNTHCYS	PR00983
159064	g17541.t1	estExt_gwp.C_60198	81.82	154	28	0	1	154	250	403	8e-87	269	cysteinyl-tRNA aminoacylation	3513	GO:0006423	#N/A	#N/A	#N/A	cysteine-tRNA ligase activity	2079	GO:0004817	#N/A	#N/A	#N/A	Cysteinyl-tRNA synthetase	Translation, ribosomal structure and biogenesis	KOG2007	#N/A	#N/A	#N/A	#N/A	#N/A	#N/A	Cysteinyl-tRNA synthetase, class Ia	TRNASYNTHCYS	PR00983
159064	g3613.t1	estExt_gwp.C_60198	28.24	432	269	12	197	597	202	623	1e-33	137	cysteinyl-tRNA aminoacylation	3513	GO:0006423	#N/A	#N/A	#N/A	cysteine-tRNA ligase activity	2079	GO:0004817	#N/A	#N/A	#N/A	Cysteinyl-tRNA synthetase	Translation, ribosomal structure and biogenesis	KOG2007	#N/A	#N/A	#N/A	#N/A	#N/A	#N/A	Cysteinyl-tRNA synthetase, class Ia	TRNASYNTHCYS	PR00983
159064	g7306.t1	estExt_gwp.C_60198	45.45	132	52	1	15	126	58	189	2e-27	108	cysteinyl-tRNA aminoacylation	3513	GO:0006423	#N/A	#N/A	#N/A	cysteine-tRNA ligase activity	2079	GO:0004817	#N/A	#N/A	#N/A	Cysteinyl-tRNA synthetase	Translation, ribosomal structure and biogenesis	KOG2007	#N/A	#N/A	#N/A	#N/A	#N/A	#N/A	Cysteinyl-tRNA synthetase, class Ia	TRNASYNTHCYS	PR00983
211508	g22847.t1	fgenesh1_pg.scaffold_139000025	58.06	124	47	2	9	132	20	138	7e-41	136	cytidine metabolism	15091	GO:0046087	#N/A	#N/A	#N/A	zinc ion binding	4913	GO:0008270	#N/A	#N/A	#N/A	#N/A	#N/A	#N/A	Cytidine deaminase	Nucleotide transport and metabolism	KOG0833	#N/A	#N/A	#N/A	Cytidine/deoxycytidylate deaminase, zinc-binding region	dCMP_cyt_deam	PF00383
246711	g6572.t1	estExt_fgenesh1_pg.C_2350019	69.29	140	42	1	1	139	1	140	2e-68	206	cytoskeleton organization and biogenesis	4064	GO:0007010	actin cytoskeleton	7447	GO:0015629	actin binding	1126	GO:0003779	Profilin	Cytoskeleton	KOG1755	#N/A	#N/A	#N/A	#N/A	#N/A	#N/A	#N/A	#N/A	#N/A	Profilin/allergen	PROFILIN	PR00392
238389	g3019.t1	estExt_fgenesh1_pg.C_50158	57.97	345	140	2	5	349	6	345	6e-119	354	cytoskeleton organization and biogenesis	4064	GO:0007010	cytoplasm	2855	GO:0005737	actin binding	1126	GO:0003779	Thymosin beta	Cell motility	KOG4794	#N/A	#N/A	#N/A	#N/A	#N/A	#N/A	#N/A	#N/A	#N/A	Thymosin beta-4	sp_TYBB_LATJA_P33248;	PD005116
242600	g1547.t1	estExt_fgenesh1_pg.C_670056	27.6	192	108	5	9	170	116	306	1e-12	64.7	cytoskeleton organization and biogenesis	4064	GO:0007010	sarcoglycan complex	7819	GO:0016012	#N/A	#N/A	#N/A	#N/A	#N/A	#N/A	#N/A	#N/A	#N/A	#N/A	#N/A	#N/A	#N/A	#N/A	#N/A	Sarcoglycan complex subunit protein	Sarcoglycan_1	PF04790
181209	g1506.t1	estExt_GenewiseH_1.C_260110	45.26	970	450	10	994	1950	5	906	0	841	cytoskeleton organization and biogenesis	4064	GO:0007010	#N/A	#N/A	#N/A	actin binding	1126	GO:0003779	Actin regulatory protein supervillin (gelsolin/villin family)	Cytoskeleton	KOG0445	#N/A	#N/A	#N/A	#N/A	#N/A	#N/A	#N/A	#N/A	#N/A	Gelsolin region	Gelsolin	PF00626
181209	g9320.t1	estExt_GenewiseH_1.C_260110	32.88	955	493	22	1321	2192	17	906	2e-154	504	cytoskeleton organization and biogenesis	4064	GO:0007010	#N/A	#N/A	#N/A	actin binding	1126	GO:0003779	Actin regulatory protein supervillin (gelsolin/villin family)	Cytoskeleton	KOG0445	#N/A	#N/A	#N/A	#N/A	#N/A	#N/A	#N/A	#N/A	#N/A	Gelsolin region	Gelsolin	PF00626
158998	g1058.t1	estExt_gwp.C_50661	66.89	151	49	1	1	151	1	150	1e-71	217	D-amino acid catabolism	10303	GO:0019478	cytoplasm	2855	GO:0005737	hydrolase activity, acting on ester bonds	8517	GO:0016788	#N/A	#N/A	#N/A	D-Tyr-tRNA (Tyr) deacylase	Translation, ribosomal structure and biogenesis	KOG3323	#N/A	#N/A	#N/A	#N/A	#N/A	#N/A	D-tyrosyl-tRNA(Tyr) deacylase	sp_DTD1_MOUSE_Q9DD18;	PD005653
199933	g5060.t1	fgenesh1_pg.scaffold_18000057	58.44	308	107	1	15	301	7	314	1e-129	382	D-ribose metabolism	3116	GO:0006014	#N/A	#N/A	#N/A	ribokinase activity	2013	GO:0004747	#N/A	#N/A	#N/A	#N/A	#N/A	#N/A	Ribokinase	Carbohydrate transport and metabolism	KOG2855	#N/A	#N/A	#N/A	Ribokinase	RIBOKINASE	PR00990
199933	g7052.t1	fgenesh1_pg.scaffold_18000057	34.9	298	179	6	7	289	10	307	2e-44	156	D-ribose metabolism	3116	GO:0006014	#N/A	#N/A	#N/A	ribokinase activity	2013	GO:0004747	#N/A	#N/A	#N/A	#N/A	#N/A	#N/A	Ribokinase	Carbohydrate transport and metabolism	KOG2855	#N/A	#N/A	#N/A	Ribokinase	RIBOKINASE	PR00990
199933	g11121.t1	fgenesh1_pg.scaffold_18000057	28.28	244	151	9	54	293	44	267	4e-13	68.6	D-ribose metabolism	3116	GO:0006014	#N/A	#N/A	#N/A	ribokinase activity	2013	GO:0004747	#N/A	#N/A	#N/A	#N/A	#N/A	#N/A	Ribokinase	Carbohydrate transport and metabolism	KOG2855	#N/A	#N/A	#N/A	Ribokinase	RIBOKINASE	PR00990
160179	g8854.t1	estExt_gwp.C_120310	43.2	1236	631	18	111	1298	1	1213	0	976	defense response	4007	GO:0006952	intracellular	2746	GO:0005622	protein binding	2644	GO:0005515	Apoptotic ATPase	Signal transduction mechanisms	KOG4658	#N/A	#N/A	#N/A	#N/A	#N/A	#N/A	#N/A	#N/A	#N/A	G-protein beta WD-40 repeat	sp_Q05946_YEAST_Q05946;	PD000018
33267	g2713.t1	gw.11.89.1	34.34	364	203	8	55	412	5	338	2e-70	234	defense response	4007	GO:0006952	#N/A	#N/A	#N/A	hyalurononglucosaminidase activity	1704	GO:0004415	#N/A	#N/A	#N/A	#N/A	#N/A	#N/A	#N/A	#N/A	#N/A	#N/A	#N/A	#N/A	Glycoside hydrolase, family 56	sp_Q9UNI8_HUMAN_Q9UNI8;	PD003549
215101	g5130.t1	fgenesh1_pg.scaffold_218000021	33.83	677	435	11	4	678	99	764	1e-116	371	defense response	4007	GO:0006952	#N/A	#N/A	#N/A	protein binding	2644	GO:0005515	Kinesin light chain	Cytoskeleton	KOG1840	#N/A	#N/A	#N/A	#N/A	#N/A	#N/A	#N/A	#N/A	#N/A	Disease resistance protein	DISEASERSIST	PR00364
215101	g14624.t1	fgenesh1_pg.scaffold_218000021	22.92	576	376	15	4	566	110	630	2e-27	118	defense response	4007	GO:0006952	#N/A	#N/A	#N/A	protein binding	2644	GO:0005515	Kinesin light chain	Cytoskeleton	KOG1840	#N/A	#N/A	#N/A	#N/A	#N/A	#N/A	#N/A	#N/A	#N/A	Disease resistance protein	DISEASERSIST	PR00364
242355	g4884.t1	estExt_fgenesh1_pg.C_620010	79.27	328	62	2	37	364	61	382	0	538	deoxyribonucleoside diphosphate metabolism	5785	GO:0009186	#N/A	#N/A	#N/A	ribonucleoside-diphosphate reductase activity	2014	GO:0004748	#N/A	#N/A	#N/A	#N/A	#N/A	#N/A	Ribonucleotide reductase, beta subunit	Nucleotide transport and metabolism	KOG1567	#N/A	#N/A	#N/A	Ribonucleotide reductase	Ribonuc_red_sm	PF00268
242355	g7497.t1	estExt_fgenesh1_pg.C_620010	27.56	312	199	7	8	316	87	374	4e-31	121	deoxyribonucleoside diphosphate metabolism	5785	GO:0009186	#N/A	#N/A	#N/A	ribonucleoside-diphosphate reductase activity	2014	GO:0004748	#N/A	#N/A	#N/A	#N/A	#N/A	#N/A	Ribonucleotide reductase, beta subunit	Nucleotide transport and metabolism	KOG1567	#N/A	#N/A	#N/A	Ribonucleotide reductase	Ribonuc_red_sm	PF00268
235129	g2105.t1	estExt_fgenesh1_pm.C_960004	77.57	321	71	1	1	320	1	321	0	529	deoxyribonucleotide catabolism	5863	GO:0009264	cytoplasm	2855	GO:0005737	lyase activity	8556	GO:0016829	#N/A	#N/A	#N/A	#N/A	#N/A	#N/A	Deoxyribose-phosphate aldolase	Nucleotide transport and metabolism	KOG3981	#N/A	#N/A	#N/A	Deoxyribose-phosphate aldolase/phospho-2-dehydro-3-deoxyheptonate aldolase	DeoC	PF01791
113928	g5760.t1	e_gw.121.14.1	55.41	462	198	5	33	491	1	457	2e-177	509	development	4318	GO:0007275	integral to membrane	7827	GO:0016021	#N/A	#N/A	#N/A	Signaling protein van gogh/strabismus	Signal transduction mechanisms	KOG3814	#N/A	#N/A	#N/A	#N/A	#N/A	#N/A	#N/A	#N/A	#N/A	Strabismus	Strabismus	PF06638
97756	g9283.t1	e_gw.47.6.1	33.65	639	330	18	664	1218	885	1513	2e-88	321	development	4318	GO:0007275	membrane	7826	GO:0016020	calcium ion binding	2641	GO:0005509	Attractin and platelet-activating factor acetylhydrolase	Defense mechanisms	KOG1388	#N/A	#N/A	#N/A	#N/A	#N/A	#N/A	#N/A	#N/A	#N/A	Laminin-type EGF-like	EGFLAMININ	PR00011
244107	g8992.t1	estExt_fgenesh1_pg.C_1090039	43.37	1192	600	23	131	1277	661	1822	0	917	development	4318	GO:0007275	membrane	7826	GO:0016020	receptor activity	2132	GO:0004872	Plexins (functional semaphorin receptors)	Signal transduction mechanisms	KOG3610	#N/A	#N/A	#N/A	#N/A	#N/A	#N/A	#N/A	#N/A	#N/A	Semaphorin/CD100 antigen	Sema	PF01403
244107	g10252.t1	estExt_fgenesh1_pg.C_1090039	23.98	367	219	13	8	323	9	366	7e-18	84.7	development	4318	GO:0007275	membrane	7826	GO:0016020	receptor activity	2132	GO:0004872	Plexins (functional semaphorin receptors)	Signal transduction mechanisms	KOG3610	#N/A	#N/A	#N/A	#N/A	#N/A	#N/A	#N/A	#N/A	#N/A	Semaphorin/CD100 antigen	Sema	PF01403
245281	g7505.t1	estExt_fgenesh1_pg.C_1530038	31.18	263	136	16	494	721	243	495	1e-11	68.2	development	4318	GO:0007275	membrane	7826	GO:0016020	structural molecule activity	2434	GO:0005198	Attractin and platelet-activating factor acetylhydrolase	Defense mechanisms	KOG1388	#N/A	#N/A	#N/A	#N/A	#N/A	#N/A	#N/A	#N/A	#N/A	Laminin-type EGF-like	Laminin_EGF	PF00053
6600	g10369.t1	gw.8097.1.1	26.67	240	153	7	34	250	3	242	7e-21	94.4	development	4318	GO:0007275	membrane	7826	GO:0016020	transmembrane receptor activity	2146	GO:0004888	Nerve growth factor receptor TRKA and related tyrosine kinases	Signal transduction mechanisms	KOG1026	#N/A	#N/A	#N/A	#N/A	#N/A	#N/A	#N/A	#N/A	#N/A	Immunoglobulin-like	ig	PF00047
21450	g3312.t1	gw.43.17.1	33.95	486	248	11	27	487	68	505	1e-80	264	development	4318	GO:0007275	membrane	7826	GO:0016020	transmembrane receptor activity	2146	GO:0004888	Nerve growth factor receptor TRKA and related tyrosine kinases	Signal transduction mechanisms	KOG1026	#N/A	#N/A	#N/A	#N/A	#N/A	#N/A	#N/A	#N/A	#N/A	Protein kinase	sp_Q9BKL8_APLCA_Q9BKL8;	PD000001
84420	g21381.t1	e_gw.9.28.1	35.45	426	244	10	356	753	254	676	7e-79	270	development	4318	GO:0007275	membrane	7826	GO:0016020	transmembrane receptor activity	2146	GO:0004888	Nerve growth factor receptor TRKA and related tyrosine kinases	Signal transduction mechanisms	KOG1026	#N/A	#N/A	#N/A	#N/A	#N/A	#N/A	#N/A	#N/A	#N/A	Protein kinase	sp_Q9BKL8_APLCA_Q9BKL8;	PD000001
139208	g22358.t1	e_gw.466.3.1	48.21	504	240	7	6	490	3	504	2e-164	479	development	4318	GO:0007275	membrane	7826	GO:0016020	transmembrane receptor activity	2146	GO:0004888	Smoothened and related G-protein-coupled receptors	Signal transduction mechanisms	KOG3577	#N/A	#N/A	#N/A	#N/A	#N/A	#N/A	#N/A	#N/A	#N/A	Frizzled protein	FRIZZLED	PR00489
168924	g22360.t1	estExt_gwp.C_1170009	49.41	512	234	7	1	502	39	535	1e-176	516	development	4318	GO:0007275	membrane	7826	GO:0016020	transmembrane receptor activity	2146	GO:0004888	Smoothened and related G-protein-coupled receptors	Signal transduction mechanisms	KOG3577	#N/A	#N/A	#N/A	#N/A	#N/A	#N/A	#N/A	#N/A	#N/A	Frizzled protein	FRIZZLED	PR00489
171640	g18594.t1	estExt_gwp.C_1830043	62.55	494	170	6	2	483	39	529	0	641	development	4318	GO:0007275	membrane	7826	GO:0016020	transmembrane receptor activity	2146	GO:0004888	Smoothened and related G-protein-coupled receptors	Signal transduction mechanisms	KOG3577	#N/A	#N/A	#N/A	#N/A	#N/A	#N/A	#N/A	#N/A	#N/A	Frizzled protein	FRIZZLED	PR00489
171640	g438.t1	estExt_gwp.C_1830043	50.91	55	27	0	4	58	91	145	5e-14	70.1	development	4318	GO:0007275	membrane	7826	GO:0016020	transmembrane receptor activity	2146	GO:0004888	Smoothened and related G-protein-coupled receptors	Signal transduction mechanisms	KOG3577	#N/A	#N/A	#N/A	#N/A	#N/A	#N/A	#N/A	#N/A	#N/A	Frizzled protein	FRIZZLED	PR00489
183962	g958.t1	estExt_GenewiseH_1.C_530042	53.53	538	217	5	1	531	27	538	0	588	development	4318	GO:0007275	membrane	7826	GO:0016020	transmembrane receptor activity	2146	GO:0004888	Smoothened and related G-protein-coupled receptors	Signal transduction mechanisms	KOG3577	#N/A	#N/A	#N/A	#N/A	#N/A	#N/A	#N/A	#N/A	#N/A	Frizzled protein	FRIZZLED	PR00489
208236	g23381.t1	fgenesh1_pg.scaffold_90000004	54.34	173	72	4	2	173	38	204	2e-59	209	development	4318	GO:0007275	membrane	7826	GO:0016020	transmembrane receptor activity	2146	GO:0004888	Smoothened and related G-protein-coupled receptors	Signal transduction mechanisms	KOG3577	#N/A	#N/A	#N/A	#N/A	#N/A	#N/A	#N/A	#N/A	#N/A	Frizzled protein	FRIZZLED	PR00489
103860	g13402.t1	e_gw.70.10.1	46.38	138	65	4	1	133	199	332	7e-25	98.2	development	4318	GO:0007275	nucleus	2757	GO:0005634	transcription cofactor activity	1086	GO:0003712	#N/A	#N/A	#N/A	LIM domain binding protein LDB1/NLI/CLIM	Transcription	KOG2181	#N/A	#N/A	#N/A	#N/A	#N/A	#N/A	LIM binding protein	LIM_bind	PF01803
243681	g21472.t1	estExt_fgenesh1_pg.C_950002	43.1	645	287	24	293	909	1	593	3e-121	384	development	4318	GO:0007275	nucleus	2757	GO:0005634	#N/A	#N/A	#N/A	#N/A	#N/A	#N/A	Transcription factor PAX2/5/8, contains PAX domain	Transcription	KOG3862	#N/A	#N/A	#N/A	#N/A	#N/A	#N/A	Paired box protein, N-terminal	PAIREDBOX	PR00027
243681	g12043.t1	estExt_fgenesh1_pg.C_950002	32.97	367	186	17	55	396	262	593	9e-29	117	development	4318	GO:0007275	nucleus	2757	GO:0005634	#N/A	#N/A	#N/A	#N/A	#N/A	#N/A	Transcription factor PAX2/5/8, contains PAX domain	Transcription	KOG3862	#N/A	#N/A	#N/A	#N/A	#N/A	#N/A	Paired box protein, N-terminal	PAIREDBOX	PR00027
110362	g20284.t1	e_gw.100.17.1	47.84	485	227	6	14	488	3	471	7e-142	457	dicarboxylic acid transport	3901	GO:0006835	membrane	7826	GO:0016020	sodium:dicarboxylate symporter activity	8851	GO:0017153	#N/A	#N/A	#N/A	#N/A	#N/A	#N/A	Glutamate/aspartate and neutral amino acid transporters	Amino acid transport and metabolism	KOG3787	#N/A	#N/A	#N/A	Sodium:dicarboxylate symporter	EDTRNSPORT	PR00173
110362	g4890.t1	e_gw.100.17.1	38.66	357	202	6	3	350	2	350	9e-79	254	dicarboxylic acid transport	3901	GO:0006835	membrane	7826	GO:0016020	sodium:dicarboxylate symporter activity	8851	GO:0017153	#N/A	#N/A	#N/A	#N/A	#N/A	#N/A	Glutamate/aspartate and neutral amino acid transporters	Amino acid transport and metabolism	KOG3787	#N/A	#N/A	#N/A	Sodium:dicarboxylate symporter	EDTRNSPORT	PR00173
110362	g9655.t1	e_gw.100.17.1	43.57	241	135	1	32	272	219	458	1e-60	212	dicarboxylic acid transport	3901	GO:0006835	membrane	7826	GO:0016020	sodium:dicarboxylate symporter activity	8851	GO:0017153	#N/A	#N/A	#N/A	#N/A	#N/A	#N/A	Glutamate/aspartate and neutral amino acid transporters	Amino acid transport and metabolism	KOG3787	#N/A	#N/A	#N/A	Sodium:dicarboxylate symporter	EDTRNSPORT	PR00173
110362	g17795.t1	e_gw.100.17.1	38.21	280	172	1	83	362	220	498	1e-59	202	dicarboxylic acid transport	3901	GO:0006835	membrane	7826	GO:0016020	sodium:dicarboxylate symporter activity	8851	GO:0017153	#N/A	#N/A	#N/A	#N/A	#N/A	#N/A	Glutamate/aspartate and neutral amino acid transporters	Amino acid transport and metabolism	KOG3787	#N/A	#N/A	#N/A	Sodium:dicarboxylate symporter	EDTRNSPORT	PR00173
110362	g2015.t1	e_gw.100.17.1	42.93	184	104	1	1	184	312	494	8e-45	156	dicarboxylic acid transport	3901	GO:0006835	membrane	7826	GO:0016020	sodium:dicarboxylate symporter activity	8851	GO:0017153	#N/A	#N/A	#N/A	#N/A	#N/A	#N/A	Glutamate/aspartate and neutral amino acid transporters	Amino acid transport and metabolism	KOG3787	#N/A	#N/A	#N/A	Sodium:dicarboxylate symporter	EDTRNSPORT	PR00173
110362	g9998.t1	e_gw.100.17.1	51.8	139	45	3	1	139	380	496	2e-34	132	dicarboxylic acid transport	3901	GO:0006835	membrane	7826	GO:0016020	sodium:dicarboxylate symporter activity	8851	GO:0017153	#N/A	#N/A	#N/A	#N/A	#N/A	#N/A	Glutamate/aspartate and neutral amino acid transporters	Amino acid transport and metabolism	KOG3787	#N/A	#N/A	#N/A	Sodium:dicarboxylate symporter	EDTRNSPORT	PR00173
110362	g10977.t1	e_gw.100.17.1	45.71	140	71	3	12	147	2	140	9e-36	129	dicarboxylic acid transport	3901	GO:0006835	membrane	7826	GO:0016020	sodium:dicarboxylate symporter activity	8851	GO:0017153	#N/A	#N/A	#N/A	#N/A	#N/A	#N/A	Glutamate/aspartate and neutral amino acid transporters	Amino acid transport and metabolism	KOG3787	#N/A	#N/A	#N/A	Sodium:dicarboxylate symporter	EDTRNSPORT	PR00173
110362	g304.t1	e_gw.100.17.1	32.03	281	176	5	5	279	1	272	6e-33	129	dicarboxylic acid transport	3901	GO:0006835	membrane	7826	GO:0016020	sodium:dicarboxylate symporter activity	8851	GO:0017153	#N/A	#N/A	#N/A	#N/A	#N/A	#N/A	Glutamate/aspartate and neutral amino acid transporters	Amino acid transport and metabolism	KOG3787	#N/A	#N/A	#N/A	Sodium:dicarboxylate symporter	EDTRNSPORT	PR00173
173595	g9656.t1	estExt_gwp.C_2590049	38.13	459	266	6	12	464	24	470	4e-98	308	dicarboxylic acid transport	3901	GO:0006835	membrane	7826	GO:0016020	sodium:dicarboxylate symporter activity	8851	GO:0017153	#N/A	#N/A	#N/A	#N/A	#N/A	#N/A	Glutamate/aspartate and neutral amino acid transporters	Amino acid transport and metabolism	KOG3787	#N/A	#N/A	#N/A	Sodium:dicarboxylate symporter	EDTRNSPORT	PR00173
173595	g21925.t1	estExt_gwp.C_2590049	33.83	269	162	4	12	274	24	282	2e-41	150	dicarboxylic acid transport	3901	GO:0006835	membrane	7826	GO:0016020	sodium:dicarboxylate symporter activity	8851	GO:0017153	#N/A	#N/A	#N/A	#N/A	#N/A	#N/A	Glutamate/aspartate and neutral amino acid transporters	Amino acid transport and metabolism	KOG3787	#N/A	#N/A	#N/A	Sodium:dicarboxylate symporter	EDTRNSPORT	PR00173
173595	g305.t1	estExt_gwp.C_2590049	38	250	133	9	61	300	279	516	2e-33	128	dicarboxylic acid transport	3901	GO:0006835	membrane	7826	GO:0016020	sodium:dicarboxylate symporter activity	8851	GO:0017153	#N/A	#N/A	#N/A	#N/A	#N/A	#N/A	Glutamate/aspartate and neutral amino acid transporters	Amino acid transport and metabolism	KOG3787	#N/A	#N/A	#N/A	Sodium:dicarboxylate symporter	EDTRNSPORT	PR00173
173595	g12299.t1	estExt_gwp.C_2590049	45.22	157	82	3	1	155	362	516	9e-35	127	dicarboxylic acid transport	3901	GO:0006835	membrane	7826	GO:0016020	sodium:dicarboxylate symporter activity	8851	GO:0017153	#N/A	#N/A	#N/A	#N/A	#N/A	#N/A	Glutamate/aspartate and neutral amino acid transporters	Amino acid transport and metabolism	KOG3787	#N/A	#N/A	#N/A	Sodium:dicarboxylate symporter	EDTRNSPORT	PR00173
230013	g244.t1	fgenesh1_pm.scaffold_130000003	35.64	404	208	9	52	407	3	402	3e-54	188	dicarboxylic acid transport	3901	GO:0006835	membrane	7826	GO:0016020	sodium:dicarboxylate symporter activity	8851	GO:0017153	#N/A	#N/A	#N/A	#N/A	#N/A	#N/A	Glutamate/aspartate and neutral amino acid transporters	Amino acid transport and metabolism	KOG3787	#N/A	#N/A	#N/A	Sodium:dicarboxylate symporter	EDTRNSPORT	PR00173
230013	g17796.t1	fgenesh1_pm.scaffold_130000003	30.88	408	213	12	61	411	3	398	8e-41	151	dicarboxylic acid transport	3901	GO:0006835	membrane	7826	GO:0016020	sodium:dicarboxylate symporter activity	8851	GO:0017153	#N/A	#N/A	#N/A	#N/A	#N/A	#N/A	Glutamate/aspartate and neutral amino acid transporters	Amino acid transport and metabolism	KOG3787	#N/A	#N/A	#N/A	Sodium:dicarboxylate symporter	EDTRNSPORT	PR00173
109727	g10087.t1	e_gw.96.22.1	48.71	464	175	9	2	416	1	450	7e-143	422	DNA integration	6909	GO:0015074	#N/A	#N/A	#N/A	#N/A	#N/A	#N/A	#N/A	#N/A	#N/A	#N/A	#N/A	#N/A	#N/A	#N/A	#N/A	WD40 repeat-containing protein	Function unknown	KOG0270	G-protein beta WD-40 repeat	sp_Q869X0_DICDI_Q869X0;	PD000018
245550	g8624.t1	estExt_fgenesh1_pg.C_1660033	61.98	526	189	6	53	571	49	570	0	655	DNA metabolism	3358	GO:0006259	nucleus	2757	GO:0005634	exonuclease activity	1813	GO:0004527	#N/A	#N/A	#N/A	DNA repair exonuclease MRE11	Replication, recombination and repair	KOG2310	#N/A	#N/A	#N/A	#N/A	#N/A	#N/A	Metallophosphoesterase	Metallophos	PF00149
127336	g360.t1	e_gw.237.6.1	45.82	275	95	2	1	221	41	315	3e-77	248	DNA metabolism	3358	GO:0006259	#N/A	#N/A	#N/A	ATP binding	2653	GO:0005524	#N/A	#N/A	#N/A	ATP-dependent DNA helicase	Replication, recombination and repair	KOG0352	#N/A	#N/A	#N/A	#N/A	#N/A	#N/A	DEAD/DEAH box helicase, N-terminal	DEAD	PF00270
127336	g2986.t1	e_gw.237.6.1	30.17	411	235	13	56	438	38	424	5e-46	168	DNA metabolism	3358	GO:0006259	#N/A	#N/A	#N/A	ATP binding	2653	GO:0005524	#N/A	#N/A	#N/A	ATP-dependent DNA helicase	Replication, recombination and repair	KOG0352	#N/A	#N/A	#N/A	#N/A	#N/A	#N/A	DEAD/DEAH box helicase, N-terminal	DEAD	PF00270
174598	g22192.t1	estExt_gwp.C_3130045	50.88	342	164	2	278	619	377	714	2e-116	366	DNA metabolism	3358	GO:0006259	#N/A	#N/A	#N/A	ATP binding	2653	GO:0005524	#N/A	#N/A	#N/A	ATP-dependent DNA helicase	Replication, recombination and repair	KOG0351	#N/A	#N/A	#N/A	#N/A	#N/A	#N/A	DEAD/DEAH box helicase, N-terminal	DEAD	PF00270
174598	g15988.t1	estExt_gwp.C_3130045	52.45	326	151	2	191	516	393	714	2e-116	363	DNA metabolism	3358	GO:0006259	#N/A	#N/A	#N/A	ATP binding	2653	GO:0005524	#N/A	#N/A	#N/A	ATP-dependent DNA helicase	Replication, recombination and repair	KOG0351	#N/A	#N/A	#N/A	#N/A	#N/A	#N/A	DEAD/DEAH box helicase, N-terminal	DEAD	PF00270
174598	g15103.t1	estExt_gwp.C_3130045	72.31	242	65	2	792	1032	1	241	3e-109	359	DNA metabolism	3358	GO:0006259	#N/A	#N/A	#N/A	ATP binding	2653	GO:0005524	#N/A	#N/A	#N/A	ATP-dependent DNA helicase	Replication, recombination and repair	KOG0351	#N/A	#N/A	#N/A	#N/A	#N/A	#N/A	DEAD/DEAH box helicase, N-terminal	DEAD	PF00270
200367	g18832.t1	fgenesh1_pg.scaffold_21000052	31.69	445	230	17	10	425	19	418	4e-45	166	DNA metabolism	3358	GO:0006259	#N/A	#N/A	#N/A	ATP binding	2653	GO:0005524	#N/A	#N/A	#N/A	ATP-dependent DNA helicase	Replication, recombination and repair	KOG0351	#N/A	#N/A	#N/A	#N/A	#N/A	#N/A	DEAD/DEAH box helicase, N-terminal	DEAD	PF00270
200367	g11394.t1	fgenesh1_pg.scaffold_21000052	31.82	198	112	5	6	199	185	363	4e-21	91.3	DNA metabolism	3358	GO:0006259	#N/A	#N/A	#N/A	ATP binding	2653	GO:0005524	#N/A	#N/A	#N/A	ATP-dependent DNA helicase	Replication, recombination and repair	KOG0351	#N/A	#N/A	#N/A	#N/A	#N/A	#N/A	DEAD/DEAH box helicase, N-terminal	DEAD	PF00270
174448	g4037.t1	estExt_gwp.C_3070032	55.48	575	206	3	11	536	6	579	0	639	DNA metabolism	3358	GO:0006259	#N/A	#N/A	#N/A	ATP binding	2653	GO:0005524	#N/A	#N/A	#N/A	#N/A	#N/A	#N/A	#N/A	#N/A	#N/A	ATP-dependent DNA helicase	General function prediction only	KOG0353	DEAD/DEAH box helicase, N-terminal	DEAD	PF00270
174448	g21579.t1	estExt_gwp.C_3070032	38.44	450	230	15	132	550	47	480	1e-78	266	DNA metabolism	3358	GO:0006259	#N/A	#N/A	#N/A	ATP binding	2653	GO:0005524	#N/A	#N/A	#N/A	#N/A	#N/A	#N/A	#N/A	#N/A	#N/A	ATP-dependent DNA helicase	General function prediction only	KOG0353	DEAD/DEAH box helicase, N-terminal	DEAD	PF00270
203170	g22051.t1	fgenesh1_pg.scaffold_41000009	45.07	355	195	0	13	367	13	367	2e-116	347	DNA metabolism	3358	GO:0006259	#N/A	#N/A	#N/A	DNA binding	1056	GO:0003677	#N/A	#N/A	#N/A	Catalytic subunit of the meiotic double strand break transesterase	Replication, recombination and repair	KOG2795	#N/A	#N/A	#N/A	#N/A	#N/A	#N/A	DNA topoisomerase, type II	TOP6AFAMILY	PR01550
225783	g11499.t1	fgenesh1_pg.scaffold_12043000001	50.35	288	129	4	359	641	2	280	7e-90	283	DNA metabolism	3358	GO:0006259	#N/A	#N/A	#N/A	DNA binding	1056	GO:0003677	#N/A	#N/A	#N/A	DNA topoisomerase type II	Chromatin structure and dynamics	KOG0355	#N/A	#N/A	#N/A	#N/A	#N/A	#N/A	DNA gyrase B	sp_Q8A277_BACTN_Q8A277;	PD149633
225783	g7253.t1	fgenesh1_pg.scaffold_12043000001	34.29	210	124	4	546	742	65	273	3e-27	113	DNA metabolism	3358	GO:0006259	#N/A	#N/A	#N/A	DNA binding	1056	GO:0003677	#N/A	#N/A	#N/A	DNA topoisomerase type II	Chromatin structure and dynamics	KOG0355	#N/A	#N/A	#N/A	#N/A	#N/A	#N/A	DNA gyrase B	sp_Q8A277_BACTN_Q8A277;	PD149633
162970	g12704.t1	estExt_gwp.C_350222	68.41	497	149	6	2	491	21	516	0	696	DNA metabolism	3358	GO:0006259	#N/A	#N/A	#N/A	DNA binding	1056	GO:0003677	#N/A	#N/A	#N/A	DNA topoisomerase type II	Chromatin structure and dynamics	KOG0355	#N/A	#N/A	#N/A	#N/A	#N/A	#N/A	DNA topoisomerase II	TPI2FAMILY	PR00418
168557	g10368.t1	estExt_gwp.C_1080095	59.11	291	71	2	138	381	536	825	2e-108	342	DNA metabolism	3358	GO:0006259	#N/A	#N/A	#N/A	nucleic acid binding	1055	GO:0003676	#N/A	#N/A	#N/A	Structure-specific endonuclease ERCC1-XPF, catalytic component XPF/ERCC4	Replication, recombination and repair	KOG0442	#N/A	#N/A	#N/A	#N/A	#N/A	#N/A	ERCC4	ERCC4	PF02732
168557	g15417.t1	estExt_gwp.C_1080095	49.78	227	62	3	43	218	600	825	1e-63	214	DNA metabolism	3358	GO:0006259	#N/A	#N/A	#N/A	nucleic acid binding	1055	GO:0003676	#N/A	#N/A	#N/A	Structure-specific endonuclease ERCC1-XPF, catalytic component XPF/ERCC4	Replication, recombination and repair	KOG0442	#N/A	#N/A	#N/A	#N/A	#N/A	#N/A	ERCC4	ERCC4	PF02732
168557	g11544.t1	estExt_gwp.C_1080095	78.95	57	12	0	139	195	537	593	8e-22	100	DNA metabolism	3358	GO:0006259	#N/A	#N/A	#N/A	nucleic acid binding	1055	GO:0003676	#N/A	#N/A	#N/A	Structure-specific endonuclease ERCC1-XPF, catalytic component XPF/ERCC4	Replication, recombination and repair	KOG0442	#N/A	#N/A	#N/A	#N/A	#N/A	#N/A	ERCC4	ERCC4	PF02732
95408	g16079.t1	e_gw.39.117.1	33.92	967	553	24	7	950	626	1529	4e-159	511	DNA methylation	3403	GO:0006306	extracellular matrix	11798	GO:0031012	DNA binding	1056	GO:0003677	Disintegrin metalloproteinases with thrombospondin repeats	Posttranslational modification, protein turnover, chaperones	KOG3538	#N/A	#N/A	#N/A	#N/A	#N/A	#N/A	#N/A	#N/A	#N/A	Thrombospondin, type I	TSP_1	PF00090
95408	g626.t1	e_gw.39.117.1	47.07	410	192	9	257	659	10	401	2e-107	357	DNA methylation	3403	GO:0006306	extracellular matrix	11798	GO:0031012	DNA binding	1056	GO:0003677	Disintegrin metalloproteinases with thrombospondin repeats	Posttranslational modification, protein turnover, chaperones	KOG3538	#N/A	#N/A	#N/A	#N/A	#N/A	#N/A	#N/A	#N/A	#N/A	Thrombospondin, type I	TSP_1	PF00090
95408	g21082.t1	e_gw.39.117.1	34.14	372	221	11	177	536	3	362	8e-58	219	DNA methylation	3403	GO:0006306	extracellular matrix	11798	GO:0031012	DNA binding	1056	GO:0003677	Disintegrin metalloproteinases with thrombospondin repeats	Posttranslational modification, protein turnover, chaperones	KOG3538	#N/A	#N/A	#N/A	#N/A	#N/A	#N/A	#N/A	#N/A	#N/A	Thrombospondin, type I	TSP_1	PF00090
95408	g20418.t1	e_gw.39.117.1	25.98	893	473	49	311	1162	665	1410	2e-23	108	DNA methylation	3403	GO:0006306	extracellular matrix	11798	GO:0031012	DNA binding	1056	GO:0003677	Disintegrin metalloproteinases with thrombospondin repeats	Posttranslational modification, protein turnover, chaperones	KOG3538	#N/A	#N/A	#N/A	#N/A	#N/A	#N/A	#N/A	#N/A	#N/A	Thrombospondin, type I	TSP_1	PF00090
238865	g20637.t1	estExt_fgenesh1_pg.C_90076	35.99	978	453	28	273	1141	70	983	4e-142	457	DNA methylation	3403	GO:0006306	intracellular	2746	GO:0005622	nucleic acid binding	1055	GO:0003676	#N/A	#N/A	#N/A	#N/A	#N/A	#N/A	#N/A	#N/A	#N/A	RNA-binding protein RBM5 and related proteins, contain G-patch and RRM domains	General function prediction only	KOG0154	RNA-binding region RNP-1 (RNA recognition motif)	RRM_1	PF00076
95490	g13314.t1	e_gw.39.44.1	50.47	214	92	2	80	293	31	230	1e-70	221	DNA methylation	3403	GO:0006306	nucleus	2757	GO:0005634	DNA binding	1056	GO:0003677	Transcriptional activator, adenine-specific DNA methyltransferase	Signal transduction mechanisms	KOG2356	Transcriptional activator, adenine-specific DNA methyltransferase	Transcription	KOG2356	#N/A	#N/A	#N/A	#N/A	#N/A	#N/A	MT-A70	MT-A70	PF05063
247222	g22684.t1	estExt_fgenesh1_pg.C_2800002	51.66	151	71	1	174	324	190	338	9e-54	184	DNA methylation	3403	GO:0006306	ubiquitin ligase complex	143	GO:0000151	DNA binding	1056	GO:0003677	#N/A	#N/A	#N/A	Protein involved in mRNA turnover and stability	RNA processing and modification	KOG1609	#N/A	#N/A	#N/A	#N/A	#N/A	#N/A	Zn-finger, RING	zf-C3HC4	PF00097
247222	g7557.t1	estExt_fgenesh1_pg.C_2800002	51.66	151	71	1	174	324	190	338	3e-53	183	DNA methylation	3403	GO:0006306	ubiquitin ligase complex	143	GO:0000151	DNA binding	1056	GO:0003677	#N/A	#N/A	#N/A	Protein involved in mRNA turnover and stability	RNA processing and modification	KOG1609	#N/A	#N/A	#N/A	#N/A	#N/A	#N/A	Zn-finger, RING	zf-C3HC4	PF00097
92223	g22424.t1	e_gw.29.32.1	49.65	423	185	4	958	1352	11	433	5e-139	439	DNA methylation	3403	GO:0006306	#N/A	#N/A	#N/A	DNA binding	1056	GO:0003677	Ankyrin	Cell wall/membrane/envelope biogenesis	KOG4177	#N/A	#N/A	#N/A	#N/A	#N/A	#N/A	#N/A	#N/A	#N/A	ZU5	ZU5	PF00791
132811	g7618.t1	e_gw.312.54.1	54.39	171	72	2	7	173	4	172	2e-52	174	DNA methylation	3403	GO:0006306	#N/A	#N/A	#N/A	DNA binding	1056	GO:0003677	#N/A	#N/A	#N/A	C-5 cytosine-specific DNA methylase	Transcription	KOG0919	#N/A	#N/A	#N/A	#N/A	#N/A	#N/A	C-5 cytosine-specific DNA methylase	C5METTRFRASE	PR00105
125496	g11138.t1	e_gw.220.1.1	65.74	683	193	5	6	687	607	1249	0	882	DNA methylation	3403	GO:0006306	#N/A	#N/A	#N/A	DNA binding	1056	GO:0003677	#N/A	#N/A	#N/A	F-box protein JEMMA and related proteins with JmjC, PHD, F-box and LRR domains	Chromatin structure and dynamics	KOG1633	#N/A	#N/A	#N/A	#N/A	#N/A	#N/A	C-5 cytosine-specific DNA methylase	C5METTRFRASE	PR00105
125496	g23513.t1	e_gw.220.1.1	52.92	771	332	12	203	966	1	747	0	823	DNA methylation	3403	GO:0006306	#N/A	#N/A	#N/A	DNA binding	1056	GO:0003677	#N/A	#N/A	#N/A	F-box protein JEMMA and related proteins with JmjC, PHD, F-box and LRR domains	Chromatin structure and dynamics	KOG1633	#N/A	#N/A	#N/A	#N/A	#N/A	#N/A	C-5 cytosine-specific DNA methylase	C5METTRFRASE	PR00105
127267	g12663.t1	e_gw.236.7.1	50.24	629	222	12	589	1135	1	620	0	612	DNA methylation	3403	GO:0006306	#N/A	#N/A	#N/A	DNA binding	1056	GO:0003677	#N/A	#N/A	#N/A	Transcription regulator XNP/ATRX, DEAD-box superfamily	Transcription	KOG1015	#N/A	#N/A	#N/A	#N/A	#N/A	#N/A	C-5 cytosine-specific DNA methylase	DNA_methylase	PF00145
127267	g12950.t1	e_gw.236.7.1	65.55	357	115	3	339	689	266	620	3e-166	494	DNA methylation	3403	GO:0006306	#N/A	#N/A	#N/A	DNA binding	1056	GO:0003677	#N/A	#N/A	#N/A	Transcription regulator XNP/ATRX, DEAD-box superfamily	Transcription	KOG1015	#N/A	#N/A	#N/A	#N/A	#N/A	#N/A	C-5 cytosine-specific DNA methylase	DNA_methylase	PF00145
198399	g21603.t1	fgenesh1_pg.scaffold_9000188	31.51	292	169	7	20	308	4	267	6e-37	135	DNA methylation	3403	GO:0006306	#N/A	#N/A	#N/A	DNA binding	1056	GO:0003677	#N/A	#N/A	#N/A	#N/A	#N/A	#N/A	#N/A	#N/A	#N/A	Protein phosphatase 4 regulatory subunit 2 related protein	General function prediction only	KOG3175	Site-specific DNA-methyltransferase (cytosine-N4-specific)	N4_MTASE	PS00093
187131	g3742.t1	estExt_GenewiseH_1.C_950028	51.22	164	78	1	304	465	19	182	4e-52	181	DNA methylation	3403	GO:0006306	#N/A	#N/A	#N/A	S-adenosylmethionine-dependent methyltransferase activity	5367	GO:0008757	#N/A	#N/A	#N/A	Predicted N6-DNA-methyltransferase	Translation, ribosomal structure and biogenesis	KOG3191	#N/A	#N/A	#N/A	#N/A	#N/A	#N/A	Putative methylase	hemK_rel_arch	TIGR00537
187131	g4734.t1	estExt_GenewiseH_1.C_950028	46.11	167	83	2	15	174	16	182	3e-44	155	DNA methylation	3403	GO:0006306	#N/A	#N/A	#N/A	S-adenosylmethionine-dependent methyltransferase activity	5367	GO:0008757	#N/A	#N/A	#N/A	Predicted N6-DNA-methyltransferase	Translation, ribosomal structure and biogenesis	KOG3191	#N/A	#N/A	#N/A	#N/A	#N/A	#N/A	Putative methylase	hemK_rel_arch	TIGR00537
224919	g184.t1	fgenesh1_pg.scaffold_6646000001	31.64	177	101	5	5	175	61	223	9e-20	85.1	DNA methylation	3403	GO:0006306	#N/A	#N/A	#N/A	S-adenosylmethionine-dependent methyltransferase activity	5367	GO:0008757	#N/A	#N/A	#N/A	#N/A	#N/A	#N/A	#N/A	#N/A	#N/A	Predicted methyltransferase	General function prediction only	KOG2904	Modification methylase HemK	hemK_fam	TIGR00536
225887	g200.t1	fgenesh1_pg.scaffold_13786000001	32.88	295	180	6	300	580	1	291	4e-41	152	DNA methylation	3403	GO:0006306	#N/A	#N/A	#N/A	S-adenosylmethionine-dependent methyltransferase activity	5367	GO:0008757	#N/A	#N/A	#N/A	#N/A	#N/A	#N/A	#N/A	#N/A	#N/A	#N/A	#N/A	#N/A	N6 adenine-specific DNA methyltransferase, N12 class	N12N6MTFRASE	PR00507
245085	g13363.t1	estExt_fgenesh1_pg.C_1450007	32.28	539	300	9	319	853	240	717	6e-75	268	DNA recombination	3407	GO:0006310	nucleus	2757	GO:0005634	DNA binding	1056	GO:0003677	#N/A	#N/A	#N/A	Heterochromatin-associated protein HP1 and related CHROMO domain proteins	Chromatin structure and dynamics	KOG1911	#N/A	#N/A	#N/A	#N/A	#N/A	#N/A	Phage integrase	Phage_integrase	PF00589
245085	g13461.t1	estExt_fgenesh1_pg.C_1450007	35.62	438	240	8	398	831	240	639	1e-71	258	DNA recombination	3407	GO:0006310	nucleus	2757	GO:0005634	DNA binding	1056	GO:0003677	#N/A	#N/A	#N/A	Heterochromatin-associated protein HP1 and related CHROMO domain proteins	Chromatin structure and dynamics	KOG1911	#N/A	#N/A	#N/A	#N/A	#N/A	#N/A	Phage integrase	Phage_integrase	PF00589
245085	g14341.t1	estExt_fgenesh1_pg.C_1450007	31.13	530	312	7	457	986	240	716	7e-70	254	DNA recombination	3407	GO:0006310	nucleus	2757	GO:0005634	DNA binding	1056	GO:0003677	#N/A	#N/A	#N/A	Heterochromatin-associated protein HP1 and related CHROMO domain proteins	Chromatin structure and dynamics	KOG1911	#N/A	#N/A	#N/A	#N/A	#N/A	#N/A	Phage integrase	Phage_integrase	PF00589
245085	g21657.t1	estExt_fgenesh1_pg.C_1450007	31.13	530	312	7	433	962	240	716	6e-70	254	DNA recombination	3407	GO:0006310	nucleus	2757	GO:0005634	DNA binding	1056	GO:0003677	#N/A	#N/A	#N/A	Heterochromatin-associated protein HP1 and related CHROMO domain proteins	Chromatin structure and dynamics	KOG1911	#N/A	#N/A	#N/A	#N/A	#N/A	#N/A	Phage integrase	Phage_integrase	PF00589
245085	g4202.t1	estExt_fgenesh1_pg.C_1450007	30.94	530	313	7	457	986	240	716	2e-69	253	DNA recombination	3407	GO:0006310	nucleus	2757	GO:0005634	DNA binding	1056	GO:0003677	#N/A	#N/A	#N/A	Heterochromatin-associated protein HP1 and related CHROMO domain proteins	Chromatin structure and dynamics	KOG1911	#N/A	#N/A	#N/A	#N/A	#N/A	#N/A	Phage integrase	Phage_integrase	PF00589
245085	g14211.t1	estExt_fgenesh1_pg.C_1450007	30.94	530	313	7	307	836	240	716	1e-68	251	DNA recombination	3407	GO:0006310	nucleus	2757	GO:0005634	DNA binding	1056	GO:0003677	#N/A	#N/A	#N/A	Heterochromatin-associated protein HP1 and related CHROMO domain proteins	Chromatin structure and dynamics	KOG1911	#N/A	#N/A	#N/A	#N/A	#N/A	#N/A	Phage integrase	Phage_integrase	PF00589
245085	g10980.t1	estExt_fgenesh1_pg.C_1450007	29.11	529	330	12	323	844	227	717	3e-57	213	DNA recombination	3407	GO:0006310	nucleus	2757	GO:0005634	DNA binding	1056	GO:0003677	#N/A	#N/A	#N/A	Heterochromatin-associated protein HP1 and related CHROMO domain proteins	Chromatin structure and dynamics	KOG1911	#N/A	#N/A	#N/A	#N/A	#N/A	#N/A	Phage integrase	Phage_integrase	PF00589
245085	g16987.t1	estExt_fgenesh1_pg.C_1450007	30.1	505	287	13	252	748	243	689	3e-55	206	DNA recombination	3407	GO:0006310	nucleus	2757	GO:0005634	DNA binding	1056	GO:0003677	#N/A	#N/A	#N/A	Heterochromatin-associated protein HP1 and related CHROMO domain proteins	Chromatin structure and dynamics	KOG1911	#N/A	#N/A	#N/A	#N/A	#N/A	#N/A	Phage integrase	Phage_integrase	PF00589
245085	g20141.t1	estExt_fgenesh1_pg.C_1450007	31	429	228	11	45	448	774	1159	1e-45	172	DNA recombination	3407	GO:0006310	nucleus	2757	GO:0005634	DNA binding	1056	GO:0003677	#N/A	#N/A	#N/A	Heterochromatin-associated protein HP1 and related CHROMO domain proteins	Chromatin structure and dynamics	KOG1911	#N/A	#N/A	#N/A	#N/A	#N/A	#N/A	Phage integrase	Phage_integrase	PF00589
245085	g9663.t1	estExt_fgenesh1_pg.C_1450007	32.36	343	193	10	12	332	315	640	6e-41	156	DNA recombination	3407	GO:0006310	nucleus	2757	GO:0005634	DNA binding	1056	GO:0003677	#N/A	#N/A	#N/A	Heterochromatin-associated protein HP1 and related CHROMO domain proteins	Chromatin structure and dynamics	KOG1911	#N/A	#N/A	#N/A	#N/A	#N/A	#N/A	Phage integrase	Phage_integrase	PF00589
245085	g2453.t1	estExt_fgenesh1_pg.C_1450007	28.11	370	213	11	199	546	351	689	9e-31	127	DNA recombination	3407	GO:0006310	nucleus	2757	GO:0005634	DNA binding	1056	GO:0003677	#N/A	#N/A	#N/A	Heterochromatin-associated protein HP1 and related CHROMO domain proteins	Chromatin structure and dynamics	KOG1911	#N/A	#N/A	#N/A	#N/A	#N/A	#N/A	Phage integrase	Phage_integrase	PF00589
222621	g10384.t1	fgenesh1_pg.scaffold_1784000001	34.38	349	215	5	91	429	422	766	4e-60	213	DNA recombination	3407	GO:0006310	#N/A	#N/A	#N/A	DNA binding	1056	GO:0003677	Rap1-GTPase-activating protein (Rap1GAP)	Signal transduction mechanisms	KOG3686	#N/A	#N/A	#N/A	#N/A	#N/A	#N/A	#N/A	#N/A	#N/A	Phage integrase	Phage_integrase	PF00589
222621	g11964.t1	fgenesh1_pg.scaffold_1784000001	25.53	329	204	10	365	684	469	765	6e-20	94.4	DNA recombination	3407	GO:0006310	#N/A	#N/A	#N/A	DNA binding	1056	GO:0003677	Rap1-GTPase-activating protein (Rap1GAP)	Signal transduction mechanisms	KOG3686	#N/A	#N/A	#N/A	#N/A	#N/A	#N/A	#N/A	#N/A	#N/A	Phage integrase	Phage_integrase	PF00589
222621	g16197.t1	fgenesh1_pg.scaffold_1784000001	25.53	329	204	10	97	416	469	765	4e-20	93.6	DNA recombination	3407	GO:0006310	#N/A	#N/A	#N/A	DNA binding	1056	GO:0003677	Rap1-GTPase-activating protein (Rap1GAP)	Signal transduction mechanisms	KOG3686	#N/A	#N/A	#N/A	#N/A	#N/A	#N/A	#N/A	#N/A	#N/A	Phage integrase	Phage_integrase	PF00589
222621	g2542.t1	fgenesh1_pg.scaffold_1784000001	25.53	329	204	10	236	555	469	765	7e-20	93.2	DNA recombination	3407	GO:0006310	#N/A	#N/A	#N/A	DNA binding	1056	GO:0003677	Rap1-GTPase-activating protein (Rap1GAP)	Signal transduction mechanisms	KOG3686	#N/A	#N/A	#N/A	#N/A	#N/A	#N/A	#N/A	#N/A	#N/A	Phage integrase	Phage_integrase	PF00589
222621	g16323.t1	fgenesh1_pg.scaffold_1784000001	38.95	95	55	1	1	92	661	755	2e-14	71.6	DNA recombination	3407	GO:0006310	#N/A	#N/A	#N/A	DNA binding	1056	GO:0003677	Rap1-GTPase-activating protein (Rap1GAP)	Signal transduction mechanisms	KOG3686	#N/A	#N/A	#N/A	#N/A	#N/A	#N/A	#N/A	#N/A	#N/A	Phage integrase	Phage_integrase	PF00589
222621	g7688.t1	fgenesh1_pg.scaffold_1784000001	27.84	176	110	6	111	281	469	632	7e-11	62.4	DNA recombination	3407	GO:0006310	#N/A	#N/A	#N/A	DNA binding	1056	GO:0003677	Rap1-GTPase-activating protein (Rap1GAP)	Signal transduction mechanisms	KOG3686	#N/A	#N/A	#N/A	#N/A	#N/A	#N/A	#N/A	#N/A	#N/A	Phage integrase	Phage_integrase	PF00589
174298	g1856.t1	estExt_gwp.C_2970021	46.1	295	123	5	7	298	8	269	3e-90	273	DNA repair	3378	GO:0006281	intracellular	2746	GO:0005622	nuclease activity	1804	GO:0004518	#N/A	#N/A	#N/A	#N/A	#N/A	#N/A	#N/A	#N/A	#N/A	GIY-YIG type nuclease	General function prediction only	KOG3005	Excinuclease ABC, C subunit, N-terminal	GIY-YIG	PF01541
30213	g15623.t1	gw.1.31.1	39.53	903	414	19	20	823	1	870	0	581	DNA repair	3378	GO:0006281	intracellular	2746	GO:0005622	telomerase activity	1094	GO:0003720	#N/A	#N/A	#N/A	Translesion DNA polymerase - REV1 deoxycytidyl transferase	Replication, recombination and repair	KOG2093	#N/A	#N/A	#N/A	#N/A	#N/A	#N/A	BRCT	BRCT	PF00533
193548	g8656.t1	estExt_GenewiseH_1.C_3000027	76.92	273	63	0	1	273	1	273	1e-161	455	DNA repair	3378	GO:0006281	nucleus	2757	GO:0005634	damaged DNA binding	1062	GO:0003684	#N/A	#N/A	#N/A	Checkpoint 9-1-1 complex, RAD1 component	Replication, recombination and repair	KOG3194	Checkpoint 9-1-1 complex, RAD1 component	Cell cycle control, cell division, chromosome partitioning	KOG3194	#N/A	#N/A	#N/A	Repair protein Rad1/Rec1	RAD1REC1	PR01245
244165	g447.t1	estExt_fgenesh1_pg.C_1110055	65.8	459	156	1	28	485	13	471	0	662	DNA repair	3378	GO:0006281	nucleus	2757	GO:0005634	transcription factor activity	1076	GO:0003700	#N/A	#N/A	#N/A	RNA polymerase II transcription initiation/nucleotide excision repair factor TFIIH, subunit TFB2	Transcription	KOG3471	#N/A	#N/A	#N/A	#N/A	#N/A	#N/A	Transcription factor Tfb2	Tfb2	PF03849
245039	g23109.t1	estExt_fgenesh1_pg.C_1420054	39.01	223	101	3	3	224	2	190	1e-47	161	DNA repair	3378	GO:0006281	nucleus	2757	GO:0005634	transcription factor activity	1076	GO:0003700	#N/A	#N/A	#N/A	RNA polymerase II transcription initiation/nucleotide excision repair factor TFIIH, subunit TFB4	Transcription	KOG2487	#N/A	#N/A	#N/A	#N/A	#N/A	#N/A	Transcription factor Tfb4	Tfb4	PF03850
208115	g20393.t1	fgenesh1_pg.scaffold_88000080	44.25	226	73	5	120	293	1	225	2e-53	178	DNA repair	3378	GO:0006281	#N/A	#N/A	#N/A	damaged DNA binding	1062	GO:0003684	#N/A	#N/A	#N/A	DNA repair protein RAD51/RHP55	Replication, recombination and repair	KOG1433	#N/A	#N/A	#N/A	#N/A	#N/A	#N/A	RecA bacterial DNA recombination protein	sp_Q9FKM5_ARATH_Q9FKM5;	PD000229
208115	g4164.t1	fgenesh1_pg.scaffold_88000080	32.14	140	87	3	118	250	2	140	3e-15	72	DNA repair	3378	GO:0006281	#N/A	#N/A	#N/A	damaged DNA binding	1062	GO:0003684	#N/A	#N/A	#N/A	DNA repair protein RAD51/RHP55	Replication, recombination and repair	KOG1433	#N/A	#N/A	#N/A	#N/A	#N/A	#N/A	RecA bacterial DNA recombination protein	sp_Q9FKM5_ARATH_Q9FKM5;	PD000229
146476	g21876.t1	e_gw.1681.7.1	77.53	89	18	1	136	224	2	88	1e-42	144	DNA repair	3378	GO:0006281	#N/A	#N/A	#N/A	damaged DNA binding	1062	GO:0003684	#N/A	#N/A	#N/A	Meiotic recombination protein Dmc1	Replication, recombination and repair	KOG1434	Meiotic recombination protein Dmc1	Cell cycle control, cell division, chromosome partitioning	KOG1434	#N/A	#N/A	#N/A	RecA bacterial DNA recombination protein	sp_O01680_BOMMO_O01680;	PD000229
146476	g9920.t1	e_gw.1681.7.1	51.35	74	34	1	201	272	10	83	3e-15	70.5	DNA repair	3378	GO:0006281	#N/A	#N/A	#N/A	damaged DNA binding	1062	GO:0003684	#N/A	#N/A	#N/A	Meiotic recombination protein Dmc1	Replication, recombination and repair	KOG1434	Meiotic recombination protein Dmc1	Cell cycle control, cell division, chromosome partitioning	KOG1434	#N/A	#N/A	#N/A	RecA bacterial DNA recombination protein	sp_O01680_BOMMO_O01680;	PD000229
226051	g20035.t1	fgenesh1_pg.scaffold_17320000001	35.58	312	181	7	526	818	1	311	7e-44	164	DNA repair	3378	GO:0006281	#N/A	#N/A	#N/A	DNA binding	1056	GO:0003677	#N/A	#N/A	#N/A	3'-5' DNA helicase	Replication, recombination and repair	KOG2108	#N/A	#N/A	#N/A	#N/A	#N/A	#N/A	UvrD/REP helicase	UvrD-helicase	PF00580
226051	g8049.t1	fgenesh1_pg.scaffold_17320000001	33.88	304	179	5	240	540	1	285	1e-38	145	DNA repair	3378	GO:0006281	#N/A	#N/A	#N/A	DNA binding	1056	GO:0003677	#N/A	#N/A	#N/A	3'-5' DNA helicase	Replication, recombination and repair	KOG2108	#N/A	#N/A	#N/A	#N/A	#N/A	#N/A	UvrD/REP helicase	UvrD-helicase	PF00580
12162	g1338.t1	gw.383.8.1	66.34	306	97	1	1	300	1	306	1e-147	437	DNA repair	3378	GO:0006281	#N/A	#N/A	#N/A	DNA binding	1056	GO:0003677	#N/A	#N/A	#N/A	5'-3' exonuclease	Replication, recombination and repair	KOG2518	#N/A	#N/A	#N/A	#N/A	#N/A	#N/A	DNA repair protein (XPGC)/yeast Rad	XPGRADSUPER	PR00853
93716	g23086.t1	e_gw.33.210.1	50.24	211	82	4	542	750	3	192	2e-55	193	DNA repair	3378	GO:0006281	#N/A	#N/A	#N/A	DNA binding	1056	GO:0003677	#N/A	#N/A	#N/A	5'-3' exonuclease	Replication, recombination and repair	KOG2519	#N/A	#N/A	#N/A	#N/A	#N/A	#N/A	DNA repair protein (XPGC)/yeast Rad	XPGRADSUPER	PR00853
201054	g2163.t1	fgenesh1_pg.scaffold_25000122	64.53	358	96	4	2	331	23	377	1e-163	465	DNA repair	3378	GO:0006281	#N/A	#N/A	#N/A	DNA binding	1056	GO:0003677	#N/A	#N/A	#N/A	5'-3' exonuclease	Replication, recombination and repair	KOG2519	#N/A	#N/A	#N/A	#N/A	#N/A	#N/A	DNA repair protein (XPGC)/yeast Rad	XPGRADSUPER	PR00853
106062	g4306.t1	e_gw.80.38.1	39.91	218	126	3	8	220	17	234	4e-46	161	DNA repair	3378	GO:0006281	#N/A	#N/A	#N/A	DNA photolyase activity	1254	GO:0003913	Deoxyribodipyrimidine photolyase/cryptochrome	Signal transduction mechanisms	KOG0133	Deoxyribodipyrimidine photolyase/cryptochrome	Replication, recombination and repair	KOG0133	#N/A	#N/A	#N/A	#N/A	#N/A	#N/A	DNA photolyase, FAD- binding N-terminal	sp_Q90WY1_XENLA_Q90WY1;	PD004390
106062	g20528.t1	e_gw.80.38.1	44.68	141	78	0	118	258	8	148	7e-35	131	DNA repair	3378	GO:0006281	#N/A	#N/A	#N/A	DNA photolyase activity	1254	GO:0003913	Deoxyribodipyrimidine photolyase/cryptochrome	Signal transduction mechanisms	KOG0133	Deoxyribodipyrimidine photolyase/cryptochrome	Replication, recombination and repair	KOG0133	#N/A	#N/A	#N/A	#N/A	#N/A	#N/A	DNA photolyase, FAD- binding N-terminal	sp_Q90WY1_XENLA_Q90WY1;	PD004390
163561	g6998.t1	estExt_gwp.C_410177	36.53	386	198	11	30	411	37	379	1e-70	229	DNA repair	3378	GO:0006281	#N/A	#N/A	#N/A	DNA photolyase activity	1254	GO:0003913	Deoxyribodipyrimidine photolyase/cryptochrome	Signal transduction mechanisms	KOG0133	Deoxyribodipyrimidine photolyase/cryptochrome	Replication, recombination and repair	KOG0133	#N/A	#N/A	#N/A	#N/A	#N/A	#N/A	DNA photolyase, FAD- binding N-terminal	sp_Q8TIS6_METAC_Q8TIS6;	PD004390
168581	g20526.t1	estExt_gwp.C_1090036	47.52	303	156	3	9	309	194	495	2e-102	313	DNA repair	3378	GO:0006281	#N/A	#N/A	#N/A	DNA photolyase activity	1254	GO:0003913	Deoxyribodipyrimidine photolyase/cryptochrome	Signal transduction mechanisms	KOG0133	Deoxyribodipyrimidine photolyase/cryptochrome	Replication, recombination and repair	KOG0133	#N/A	#N/A	#N/A	#N/A	#N/A	#N/A	DNA photolyase, FAD- binding N-terminal	sp_Q90WY1_XENLA_Q90WY1;	PD004390
219650	g9943.t1	fgenesh1_pg.scaffold_426000011	54.47	459	194	8	2	456	64	511	2e-172	498	DNA repair	3378	GO:0006281	#N/A	#N/A	#N/A	DNA photolyase activity	1254	GO:0003913	Deoxyribodipyrimidine photolyase/cryptochrome	Signal transduction mechanisms	KOG0133	Deoxyribodipyrimidine photolyase/cryptochrome	Replication, recombination and repair	KOG0133	#N/A	#N/A	#N/A	#N/A	#N/A	#N/A	DNA photolyase, FAD- binding N-terminal	sp_P77967_SYNY3_P77967;	PD004390
21291	g11663.t1	gw.107.12.1	67.02	191	63	0	57	247	1	191	3e-82	271	DNA repair	3378	GO:0006281	#N/A	#N/A	#N/A	DNA-directed DNA polymerase activity	1233	GO:0003887	#N/A	#N/A	#N/A	Predicted DNA damage inducible protein	Replication, recombination and repair	KOG2094	#N/A	#N/A	#N/A	#N/A	#N/A	#N/A	UMUC-like DNA-repair protein	IMS	PF00817
21291	g14860.t1	gw.107.12.1	65.97	191	65	0	57	247	1	191	8e-81	267	DNA repair	3378	GO:0006281	#N/A	#N/A	#N/A	DNA-directed DNA polymerase activity	1233	GO:0003887	#N/A	#N/A	#N/A	Predicted DNA damage inducible protein	Replication, recombination and repair	KOG2094	#N/A	#N/A	#N/A	#N/A	#N/A	#N/A	UMUC-like DNA-repair protein	IMS	PF00817
129266	g20204.t1	e_gw.263.9.1	60.85	258	75	4	3	260	26	257	4e-108	317	DNA repair	3378	GO:0006281	#N/A	#N/A	#N/A	endonuclease activity	1805	GO:0004519	#N/A	#N/A	#N/A	Apurinic/apyrimidinic endonuclease and related enzymes	Replication, recombination and repair	KOG1294	#N/A	#N/A	#N/A	#N/A	#N/A	#N/A	Endonuclease/exonuclease/phosphatase	Exo_endo_phos	PF03372
129266	g146.t1	e_gw.263.9.1	43.32	187	102	3	377	560	29	214	4e-39	145	DNA repair	3378	GO:0006281	#N/A	#N/A	#N/A	endonuclease activity	1805	GO:0004519	#N/A	#N/A	#N/A	Apurinic/apyrimidinic endonuclease and related enzymes	Replication, recombination and repair	KOG1294	#N/A	#N/A	#N/A	#N/A	#N/A	#N/A	Endonuclease/exonuclease/phosphatase	Exo_endo_phos	PF03372
161616	g2572.t1	estExt_gwp.C_230001	49.7	505	217	10	1	469	1	504	4e-167	484	DNA repair	3378	GO:0006281	#N/A	#N/A	#N/A	endonuclease activity	1805	GO:0004519	#N/A	#N/A	#N/A	Apurinic/apyrimidinic endonuclease and related enzymes	Replication, recombination and repair	KOG1294	#N/A	#N/A	#N/A	#N/A	#N/A	#N/A	Endonuclease/exonuclease/phosphatase	Exo_endo_phos	PF03372
169033	g8614.t1	estExt_gwp.C_1180135	54	250	101	4	1	237	1	249	1e-89	270	DNA repair	3378	GO:0006281	#N/A	#N/A	#N/A	endonuclease activity	1805	GO:0004519	#N/A	#N/A	#N/A	#N/A	#N/A	#N/A	#N/A	#N/A	#N/A	Predicted endonuclease	General function prediction only	KOG4417	Endonuclease V	Endonuclease_5	PF04493
142771	g11746.t1	e_gw.700.6.1	46.04	139	71	3	15	151	1	137	5e-40	134	DNA repair	3378	GO:0006281	#N/A	#N/A	#N/A	methylated-DNA-[protein]-cysteine S-methyltransferase activity	1249	GO:0003908	#N/A	#N/A	#N/A	6-O-methylguanine-DNA methyltransferase MGMT/MGT1, involved in DNA repair	Replication, recombination and repair	KOG4062	#N/A	#N/A	#N/A	#N/A	#N/A	#N/A	Methylated-DNA-[protein]-cysteine S-methyltransferase	Methyltransf_1	PF01035
157288	g2952.t1	e_gw.15540.3.1	39.42	104	55	2	82	179	57	158	4e-17	75.1	DNA repair	3378	GO:0006281	#N/A	#N/A	#N/A	methylated-DNA-[protein]-cysteine S-methyltransferase activity	1249	GO:0003908	#N/A	#N/A	#N/A	6-O-methylguanine-DNA methyltransferase MGMT/MGT1, involved in DNA repair	Replication, recombination and repair	KOG4062	#N/A	#N/A	#N/A	#N/A	#N/A	#N/A	Methylated-DNA-[protein]-cysteine S-methyltransferase	Methyltransf_1	PF01035
219712	g23456.t1	fgenesh1_pg.scaffold_432000004	57.2	257	85	2	1	232	1	257	5e-91	283	DNA repair	3378	GO:0006281	#N/A	#N/A	#N/A	uracil DNA N-glycosylase activity	2105	GO:0004844	#N/A	#N/A	#N/A	Uracil DNA glycosylase	Replication, recombination and repair	KOG2994	#N/A	#N/A	#N/A	#N/A	#N/A	#N/A	Uracil-DNA glycosylase, not poxvirus	sp_UNG_MOUSE_P97931;	PD001589
167213	g214.t1	estExt_gwp.C_840109	43.4	424	196	9	9	392	1	420	1e-103	318	DNA replication	3359	GO:0006260	DNA replication factor C complex	2782	GO:0005663	DNA binding	1056	GO:0003677	#N/A	#N/A	#N/A	ATPase related to the helicase subunit of the Holliday junction resolvase	Replication, recombination and repair	KOG2028	#N/A	#N/A	#N/A	#N/A	#N/A	#N/A	AAA ATPase, central region	AAA	PF00004
167213	g8179.t1	estExt_gwp.C_840109	53.07	277	110	4	43	299	106	382	7e-90	283	DNA replication	3359	GO:0006260	DNA replication factor C complex	2782	GO:0005663	DNA binding	1056	GO:0003677	#N/A	#N/A	#N/A	ATPase related to the helicase subunit of the Holliday junction resolvase	Replication, recombination and repair	KOG2028	#N/A	#N/A	#N/A	#N/A	#N/A	#N/A	AAA ATPase, central region	AAA	PF00004
167213	g8178.t1	estExt_gwp.C_840109	63.3	109	40	0	83	191	1	109	3e-46	159	DNA replication	3359	GO:0006260	DNA replication factor C complex	2782	GO:0005663	DNA binding	1056	GO:0003677	#N/A	#N/A	#N/A	ATPase related to the helicase subunit of the Holliday junction resolvase	Replication, recombination and repair	KOG2028	#N/A	#N/A	#N/A	#N/A	#N/A	#N/A	AAA ATPase, central region	AAA	PF00004
125757	g5865.t1	e_gw.223.7.1	39.04	502	191	9	665	1057	3	498	3e-101	332	DNA replication	3359	GO:0006260	DNA replication factor C complex	2782	GO:0005663	DNA binding	1056	GO:0003677	#N/A	#N/A	#N/A	Checkpoint RAD17-RFC complex, RAD17/RAD24 component	Replication, recombination and repair	KOG1970	Checkpoint RAD17-RFC complex, RAD17/RAD24 component	Cell cycle control, cell division, chromosome partitioning	KOG1970	#N/A	#N/A	#N/A	Checkpoint protein Rad24	Rad17	PF03215
84034	g9104.t1	e_gw.8.19.1	53.62	401	152	8	248	614	19	419	3e-138	419	DNA replication	3359	GO:0006260	DNA replication factor C complex	2782	GO:0005663	DNA binding	1056	GO:0003677	#N/A	#N/A	#N/A	DNA replication checkpoint protein CHL12/CTF18	Replication, recombination and repair	KOG1969	DNA replication checkpoint protein CHL12/CTF18	Cell cycle control, cell division, chromosome partitioning	KOG1969	#N/A	#N/A	#N/A	AAA ATPase	AAA	SM00382
132328	g4853.t1	e_gw.308.5.1	53.65	794	318	7	1298	2063	4	775	0	827	DNA replication	3359	GO:0006260	DNA replication factor C complex	2782	GO:0005663	DNA binding	1056	GO:0003677	#N/A	#N/A	#N/A	Replication factor C, subunit RFC1 (large subunit)	Replication, recombination and repair	KOG1968	#N/A	#N/A	#N/A	#N/A	#N/A	#N/A	AAA ATPase, central region	AAA	PF00004
209082	g11334.t1	fgenesh1_pg.scaffold_101000009	76.88	320	40	1	1	286	79	398	0	509	DNA replication	3359	GO:0006260	DNA replication factor C complex	2782	GO:0005663	DNA binding	1056	GO:0003677	#N/A	#N/A	#N/A	Replication factor C, subunit RFC2	Replication, recombination and repair	KOG0991	#N/A	#N/A	#N/A	#N/A	#N/A	#N/A	AAA ATPase, central region	AAA	PF00004
209082	g12243.t1	fgenesh1_pg.scaffold_101000009	74.36	195	37	1	5	186	1	195	9e-100	297	DNA replication	3359	GO:0006260	DNA replication factor C complex	2782	GO:0005663	DNA binding	1056	GO:0003677	#N/A	#N/A	#N/A	Replication factor C, subunit RFC2	Replication, recombination and repair	KOG0991	#N/A	#N/A	#N/A	#N/A	#N/A	#N/A	AAA ATPase, central region	AAA	PF00004
166966	g1862.t1	estExt_gwp.C_800235	77.75	355	79	0	1	355	1	355	0	596	DNA replication	3359	GO:0006260	DNA replication factor C complex	2782	GO:0005663	DNA binding	1056	GO:0003677	#N/A	#N/A	#N/A	Replication factor C, subunit RFC3	Replication, recombination and repair	KOG2035	Replication factor C, subunit RFC3	Cell cycle control, cell division, chromosome partitioning	KOG2035	#N/A	#N/A	#N/A	AAA ATPase	AAA	SM00382
166966	g7272.t1	estExt_gwp.C_800235	77.54	325	73	0	2	326	31	355	0	544	DNA replication	3359	GO:0006260	DNA replication factor C complex	2782	GO:0005663	DNA binding	1056	GO:0003677	#N/A	#N/A	#N/A	Replication factor C, subunit RFC3	Replication, recombination and repair	KOG2035	Replication factor C, subunit RFC3	Cell cycle control, cell division, chromosome partitioning	KOG2035	#N/A	#N/A	#N/A	AAA ATPase	AAA	SM00382
166761	g21295.t1	estExt_gwp.C_780064	54.06	357	107	4	1	303	1	354	4e-128	373	DNA replication	3359	GO:0006260	DNA replication factor C complex	2782	GO:0005663	DNA binding	1056	GO:0003677	#N/A	#N/A	#N/A	Replication factor C, subunit RFC4	Replication, recombination and repair	KOG0989	#N/A	#N/A	#N/A	#N/A	#N/A	#N/A	AAA ATPase, central region	AAA	PF00004
166761	g20034.t1	estExt_gwp.C_780064	23.36	274	200	4	18	290	36	300	7e-12	66.6	DNA replication	3359	GO:0006260	DNA replication factor C complex	2782	GO:0005663	DNA binding	1056	GO:0003677	#N/A	#N/A	#N/A	Replication factor C, subunit RFC4	Replication, recombination and repair	KOG0989	#N/A	#N/A	#N/A	#N/A	#N/A	#N/A	AAA ATPase, central region	AAA	PF00004
166542	g6518.t1	estExt_gwp.C_750027	69.74	271	64	1	1	271	77	329	2e-139	399	DNA replication	3359	GO:0006260	DNA replication factor C complex	2782	GO:0005663	DNA binding	1056	GO:0003677	#N/A	#N/A	#N/A	Replication factor C, subunit RFC5	Replication, recombination and repair	KOG0990	#N/A	#N/A	#N/A	#N/A	#N/A	#N/A	AAA ATPase, central region	AAA	PF00004
10127	g7445.t1	gw.62.13.1	57.75	1129	414	13	36	1112	1	1118	0	1308	DNA replication	3359	GO:0006260	gamma DNA polymerase complex	2875	GO:0005760	DNA binding	1056	GO:0003677	#N/A	#N/A	#N/A	Mitochondrial DNA polymerase gamma, catalytic subunit	Replication, recombination and repair	KOG3657	#N/A	#N/A	#N/A	#N/A	#N/A	#N/A	DNA-polymerase gamma A	DNAPOLG	PR00867
171103	g21992.t1	estExt_gwp.C_1680067	51.74	344	120	6	1	306	1	336	3e-118	347	DNA replication	3359	GO:0006260	intracellular	2746	GO:0005622	DNA binding	1056	GO:0003677	#N/A	#N/A	#N/A	DNA polymerase IV (family X)	Replication, recombination and repair	KOG2534	#N/A	#N/A	#N/A	#N/A	#N/A	#N/A	DNA polymerase X	DNAPOLX	PR00869
230404	g16069.t1	fgenesh1_pm.scaffold_183000001	50	300	136	3	272	557	384	683	2e-89	301	DNA replication	3359	GO:0006260	intracellular	2746	GO:0005622	DNA ligase (ATP) activity	1251	GO:0003910	#N/A	#N/A	#N/A	ATP-dependent DNA ligase IV	Replication, recombination and repair	KOG0966	#N/A	#N/A	#N/A	#N/A	#N/A	#N/A	ATP-dependent DNA ligase	DNA_ligase_A_M	PF01068
244083	g2467.t1	estExt_fgenesh1_pg.C_1080032	49.61	383	160	7	39	407	84	447	3e-123	376	DNA replication	3359	GO:0006260	membrane	7826	GO:0016020	DNA ligase (ATP) activity	1251	GO:0003910	Ca2+-permeable cation channel OSM-9 and related channels (OTRPC family)	Signal transduction mechanisms	KOG3676	#N/A	#N/A	#N/A	Ca2+-permeable cation channel OSM-9 and related channels (OTRPC family)	Inorganic ion transport and metabolism	KOG3676	#N/A	#N/A	#N/A	Cation (not K+) channel, TM region	CATION_CHANNEL_TRPL	PS50272
199634	g2261.t1	fgenesh1_pg.scaffold_16000084	27.64	246	166	7	19	259	212	450	1e-20	95.9	DNA replication	3359	GO:0006260	nuclear chromosome, telomeric region	479	GO:0000784	DNA binding	1056	GO:0003677	#N/A	#N/A	#N/A	#N/A	#N/A	#N/A	#N/A	#N/A	#N/A	Predicted telomere binding protein	General function prediction only	KOG4757	Telomere end binding protein	Telo_bind	PF02765
108175	g10177.t1	e_gw.89.45.1	52.62	420	160	4	513	895	22	439	1e-153	466	DNA replication	3359	GO:0006260	nucleus	2757	GO:0005634	DNA binding	1056	GO:0003677	#N/A	#N/A	#N/A	DNA polymerase epsilon, subunit B	Replication, recombination and repair	KOG3818	#N/A	#N/A	#N/A	#N/A	#N/A	#N/A	DNA polymerase epsilon subunit B	DNA_pol_E_B	PF04042
230001	g6278.t1	fgenesh1_pm.scaffold_129000007	50.39	768	259	12	104	817	190	889	0	704	DNA replication	3359	GO:0006260	nucleus	2757	GO:0005634	DNA ligase (ATP) activity	1251	GO:0003910	#N/A	#N/A	#N/A	ATP-dependent DNA ligase III	Replication, recombination and repair	KOG4437	#N/A	#N/A	#N/A	#N/A	#N/A	#N/A	Zn-finger, NAD(+) ADP-ribosyltransferase	sp_Q96DF0_HUMAN_Q96DF0;	PD004675
166478	g5064.t1	estExt_gwp.C_740154	39.64	386	168	7	3	325	1	384	6e-74	251	DNA replication	3359	GO:0006260	nucleus	2757	GO:0005634	DNA-directed DNA polymerase activity	1233	GO:0003887	#N/A	#N/A	#N/A	DNA polymerase alpha-primase complex, polymerase-associated subunit B	Replication, recombination and repair	KOG1625	#N/A	#N/A	#N/A	#N/A	#N/A	#N/A	DNA polymerase alpha subunit B	DNA_pol_alpha_B	PF04058
171280	g21435.t1	estExt_gwp.C_1720089	57.3	445	185	5	57	498	180	622	0	541	DNA replication	3359	GO:0006260	nucleus	2757	GO:0005634	nucleic acid binding	1055	GO:0003676	#N/A	#N/A	#N/A	Single-stranded DNA-binding replication protein A (RPA), large (70 kD) subunit and related ssDNA-binding proteins	Replication, recombination and repair	KOG0851	#N/A	#N/A	#N/A	#N/A	#N/A	#N/A	OB-fold nucleic acid binding	tRNA_anti	PF01336
168297	g8264.t1	estExt_gwp.C_1020112	47.37	475	188	9	2	415	767	1240	3e-135	421	DNA replication	3359	GO:0006260	nucleus	2757	GO:0005634	nucleotide binding	157	GO:0000166	#N/A	#N/A	#N/A	DNA polymerase alpha, catalytic subunit	Replication, recombination and repair	KOG0970	#N/A	#N/A	#N/A	#N/A	#N/A	#N/A	DNA-directed DNA polymerase B	DNAPOLB	PR00106
168297	g8262.t1	estExt_gwp.C_1020112	53.96	328	96	6	698	985	397	709	1e-95	331	DNA replication	3359	GO:0006260	nucleus	2757	GO:0005634	nucleotide binding	157	GO:0000166	#N/A	#N/A	#N/A	DNA polymerase alpha, catalytic subunit	Replication, recombination and repair	KOG0970	#N/A	#N/A	#N/A	#N/A	#N/A	#N/A	DNA-directed DNA polymerase B	DNAPOLB	PR00106
233970	g4218.t1	estExt_fgenesh1_pm.C_40029	66.94	1113	268	8	6	1067	5	1068	0	1494	DNA replication	3359	GO:0006260	nucleus	2757	GO:0005634	nucleotide binding	157	GO:0000166	#N/A	#N/A	#N/A	DNA polymerase delta, catalytic subunit	Replication, recombination and repair	KOG0969	#N/A	#N/A	#N/A	#N/A	#N/A	#N/A	DNA-directed DNA polymerase B	DNAPOLB	PR00106
173306	g4522.t1	estExt_gwp.C_2450019	57.14	77	33	0	30	106	68	144	2e-26	98.6	DNA replication	3359	GO:0006260	nucleus	2757	GO:0005634	#N/A	#N/A	#N/A	#N/A	#N/A	#N/A	#N/A	#N/A	#N/A	#N/A	#N/A	#N/A	Uncharacterized conserved protein	Function unknown	KOG4071	Protein of unknown function DUF392	Psf2	PF04128
100805	g6283.t1	e_gw.58.108.1	63.91	338	121	1	173	509	1	338	2e-159	460	DNA replication	3359	GO:0006260	origin recognition complex	503	GO:0000808	#N/A	#N/A	#N/A	#N/A	#N/A	#N/A	Origin recognition complex, subunit 2	Replication, recombination and repair	KOG2928	#N/A	#N/A	#N/A	#N/A	#N/A	#N/A	Origin recognition complex subunit 2	ORC2	PF04084
105359	g11035.t1	e_gw.76.12.1	45.7	639	291	7	345	943	4	626	0	554	DNA replication	3359	GO:0006260	#N/A	#N/A	#N/A	DNA binding	1056	GO:0003677	#N/A	#N/A	#N/A	SNF2 family DNA-dependent ATPase	Chromatin structure and dynamics	KOG0389	#N/A	#N/A	#N/A	#N/A	#N/A	#N/A	SNF2-related	SNF2_N	PF00176
98820	g2955.t1	e_gw.51.179.1	40	195	114	2	629	820	1	195	1e-36	138	DNA replication	3359	GO:0006260	#N/A	#N/A	#N/A	DNA binding	1056	GO:0003677	#N/A	#N/A	#N/A	#N/A	#N/A	#N/A	#N/A	#N/A	#N/A	DNA polymerase theta/eta, DEAD-box superfamily	General function prediction only	KOG0950	DNA polymerase A	DNAPOLI	PR00868
113379	g6463.t1	e_gw.117.51.1	47.08	463	189	7	528	976	1	421	6e-129	403	DNA replication	3359	GO:0006260	#N/A	#N/A	#N/A	DNA binding	1056	GO:0003677	#N/A	#N/A	#N/A	#N/A	#N/A	#N/A	#N/A	#N/A	#N/A	DNA polymerase theta/eta, DEAD-box superfamily	General function prediction only	KOG0950	DNA-directed DNA polymerase	DNA_pol_A	PF00476
225622	g8043.t1	fgenesh1_pg.scaffold_9848000001	39.02	123	52	3	263	368	1	117	2e-16	76.6	DNA replication	3359	GO:0006260	#N/A	#N/A	#N/A	DNA helicase activity	1057	GO:0003678	#N/A	#N/A	#N/A	#N/A	#N/A	#N/A	#N/A	#N/A	#N/A	#N/A	#N/A	#N/A	DnaB-like helicase, C-terminal	sp_Q93PC7_BBBBB_Q93PC7;	PD332834
188209	g12187.t1	estExt_GenewiseH_1.C_1180017	74.25	501	127	1	265	765	111	609	0	802	DNA replication	3359	GO:0006260	#N/A	#N/A	#N/A	DNA ligase (ATP) activity	1251	GO:0003910	#N/A	#N/A	#N/A	ATP-dependent DNA ligase I	Replication, recombination and repair	KOG0967	#N/A	#N/A	#N/A	#N/A	#N/A	#N/A	ATP-dependent DNA ligase	DNA_ligase_A_M	PF01068
91086	g11863.t1	e_gw.26.77.1	39.96	488	210	11	111	526	1	477	2e-108	337	DNA replication	3359	GO:0006260	#N/A	#N/A	#N/A	DNA ligase (ATP) activity	1251	GO:0003910	#N/A	#N/A	#N/A	#N/A	#N/A	#N/A	#N/A	#N/A	#N/A	#N/A	#N/A	#N/A	ATP-dependent DNA ligase	DNA_LIGASE_A1	PS00697
232141	g3235.t1	fgsh_est.C_scaffold_24000006	48.55	1069	479	19	214	1247	581	1613	0	988	DNA replication	3359	GO:0006260	#N/A	#N/A	#N/A	nucleotide binding	157	GO:0000166	Phospholipid scramblase	Cell wall/membrane/envelope biogenesis	KOG0621	#N/A	#N/A	#N/A	#N/A	#N/A	#N/A	#N/A	#N/A	#N/A	DNA polymerase type B, organellar and viral	DNA_pol_B_2	PF03175
232141	g15675.t1	fgsh_est.C_scaffold_24000006	48.64	1063	475	18	421	1449	588	1613	0	986	DNA replication	3359	GO:0006260	#N/A	#N/A	#N/A	nucleotide binding	157	GO:0000166	Phospholipid scramblase	Cell wall/membrane/envelope biogenesis	KOG0621	#N/A	#N/A	#N/A	#N/A	#N/A	#N/A	#N/A	#N/A	#N/A	DNA polymerase type B, organellar and viral	DNA_pol_B_2	PF03175
232141	g2.t1	fgsh_est.C_scaffold_24000006	48.54	1063	476	18	229	1257	588	1613	0	985	DNA replication	3359	GO:0006260	#N/A	#N/A	#N/A	nucleotide binding	157	GO:0000166	Phospholipid scramblase	Cell wall/membrane/envelope biogenesis	KOG0621	#N/A	#N/A	#N/A	#N/A	#N/A	#N/A	#N/A	#N/A	#N/A	DNA polymerase type B, organellar and viral	DNA_pol_B_2	PF03175
232141	g2622.t1	fgsh_est.C_scaffold_24000006	48.78	1062	473	19	931	1957	588	1613	0	985	DNA replication	3359	GO:0006260	#N/A	#N/A	#N/A	nucleotide binding	157	GO:0000166	Phospholipid scramblase	Cell wall/membrane/envelope biogenesis	KOG0621	#N/A	#N/A	#N/A	#N/A	#N/A	#N/A	#N/A	#N/A	#N/A	DNA polymerase type B, organellar and viral	DNA_pol_B_2	PF03175
232141	g1.t1	fgsh_est.C_scaffold_24000006	48.59	1064	474	20	365	1393	588	1613	0	984	DNA replication	3359	GO:0006260	#N/A	#N/A	#N/A	nucleotide binding	157	GO:0000166	Phospholipid scramblase	Cell wall/membrane/envelope biogenesis	KOG0621	#N/A	#N/A	#N/A	#N/A	#N/A	#N/A	#N/A	#N/A	#N/A	DNA polymerase type B, organellar and viral	DNA_pol_B_2	PF03175
232141	g23166.t1	fgsh_est.C_scaffold_24000006	48.59	1062	475	19	226	1252	588	1613	0	977	DNA replication	3359	GO:0006260	#N/A	#N/A	#N/A	nucleotide binding	157	GO:0000166	Phospholipid scramblase	Cell wall/membrane/envelope biogenesis	KOG0621	#N/A	#N/A	#N/A	#N/A	#N/A	#N/A	#N/A	#N/A	#N/A	DNA polymerase type B, organellar and viral	DNA_pol_B_2	PF03175
232141	g12965.t1	fgsh_est.C_scaffold_24000006	48.54	1059	473	19	229	1252	588	1609	0	975	DNA replication	3359	GO:0006260	#N/A	#N/A	#N/A	nucleotide binding	157	GO:0000166	Phospholipid scramblase	Cell wall/membrane/envelope biogenesis	KOG0621	#N/A	#N/A	#N/A	#N/A	#N/A	#N/A	#N/A	#N/A	#N/A	DNA polymerase type B, organellar and viral	DNA_pol_B_2	PF03175
232141	g19220.t1	fgsh_est.C_scaffold_24000006	48.17	1063	480	18	221	1249	588	1613	0	974	DNA replication	3359	GO:0006260	#N/A	#N/A	#N/A	nucleotide binding	157	GO:0000166	Phospholipid scramblase	Cell wall/membrane/envelope biogenesis	KOG0621	#N/A	#N/A	#N/A	#N/A	#N/A	#N/A	#N/A	#N/A	#N/A	DNA polymerase type B, organellar and viral	DNA_pol_B_2	PF03175
232141	g11320.t1	fgsh_est.C_scaffold_24000006	47.98	1063	482	18	221	1249	588	1613	0	969	DNA replication	3359	GO:0006260	#N/A	#N/A	#N/A	nucleotide binding	157	GO:0000166	Phospholipid scramblase	Cell wall/membrane/envelope biogenesis	KOG0621	#N/A	#N/A	#N/A	#N/A	#N/A	#N/A	#N/A	#N/A	#N/A	DNA polymerase type B, organellar and viral	DNA_pol_B_2	PF03175
232141	g5970.t1	fgsh_est.C_scaffold_24000006	47.27	1064	471	17	214	1222	581	1609	0	950	DNA replication	3359	GO:0006260	#N/A	#N/A	#N/A	nucleotide binding	157	GO:0000166	Phospholipid scramblase	Cell wall/membrane/envelope biogenesis	KOG0621	#N/A	#N/A	#N/A	#N/A	#N/A	#N/A	#N/A	#N/A	#N/A	DNA polymerase type B, organellar and viral	DNA_pol_B_2	PF03175
232141	g15408.t1	fgsh_est.C_scaffold_24000006	47.95	880	393	15	229	1077	588	1433	0	811	DNA replication	3359	GO:0006260	#N/A	#N/A	#N/A	nucleotide binding	157	GO:0000166	Phospholipid scramblase	Cell wall/membrane/envelope biogenesis	KOG0621	#N/A	#N/A	#N/A	#N/A	#N/A	#N/A	#N/A	#N/A	#N/A	DNA polymerase type B, organellar and viral	DNA_pol_B_2	PF03175
232141	g11301.t1	fgsh_est.C_scaffold_24000006	46.77	804	363	15	221	993	588	1357	0	718	DNA replication	3359	GO:0006260	#N/A	#N/A	#N/A	nucleotide binding	157	GO:0000166	Phospholipid scramblase	Cell wall/membrane/envelope biogenesis	KOG0621	#N/A	#N/A	#N/A	#N/A	#N/A	#N/A	#N/A	#N/A	#N/A	DNA polymerase type B, organellar and viral	DNA_pol_B_2	PF03175
232141	g2620.t1	fgsh_est.C_scaffold_24000006	46.94	767	342	16	218	952	588	1321	0	674	DNA replication	3359	GO:0006260	#N/A	#N/A	#N/A	nucleotide binding	157	GO:0000166	Phospholipid scramblase	Cell wall/membrane/envelope biogenesis	KOG0621	#N/A	#N/A	#N/A	#N/A	#N/A	#N/A	#N/A	#N/A	#N/A	DNA polymerase type B, organellar and viral	DNA_pol_B_2	PF03175
232141	g14043.t1	fgsh_est.C_scaffold_24000006	46.22	768	348	15	229	965	588	1321	0	670	DNA replication	3359	GO:0006260	#N/A	#N/A	#N/A	nucleotide binding	157	GO:0000166	Phospholipid scramblase	Cell wall/membrane/envelope biogenesis	KOG0621	#N/A	#N/A	#N/A	#N/A	#N/A	#N/A	#N/A	#N/A	#N/A	DNA polymerase type B, organellar and viral	DNA_pol_B_2	PF03175
232141	g16688.t1	fgsh_est.C_scaffold_24000006	46.68	769	343	17	229	965	588	1321	0	670	DNA replication	3359	GO:0006260	#N/A	#N/A	#N/A	nucleotide binding	157	GO:0000166	Phospholipid scramblase	Cell wall/membrane/envelope biogenesis	KOG0621	#N/A	#N/A	#N/A	#N/A	#N/A	#N/A	#N/A	#N/A	#N/A	DNA polymerase type B, organellar and viral	DNA_pol_B_2	PF03175
232141	g19143.t1	fgsh_est.C_scaffold_24000006	53.63	619	250	6	1	616	1029	1613	0	654	DNA replication	3359	GO:0006260	#N/A	#N/A	#N/A	nucleotide binding	157	GO:0000166	Phospholipid scramblase	Cell wall/membrane/envelope biogenesis	KOG0621	#N/A	#N/A	#N/A	#N/A	#N/A	#N/A	#N/A	#N/A	#N/A	DNA polymerase type B, organellar and viral	DNA_pol_B_2	PF03175
232141	g15915.t1	fgsh_est.C_scaffold_24000006	54.71	563	221	5	12	571	1082	1613	0	615	DNA replication	3359	GO:0006260	#N/A	#N/A	#N/A	nucleotide binding	157	GO:0000166	Phospholipid scramblase	Cell wall/membrane/envelope biogenesis	KOG0621	#N/A	#N/A	#N/A	#N/A	#N/A	#N/A	#N/A	#N/A	#N/A	DNA polymerase type B, organellar and viral	DNA_pol_B_2	PF03175
232141	g8509.t1	fgsh_est.C_scaffold_24000006	41.96	572	227	13	749	1226	738	1298	2e-113	393	DNA replication	3359	GO:0006260	#N/A	#N/A	#N/A	nucleotide binding	157	GO:0000166	Phospholipid scramblase	Cell wall/membrane/envelope biogenesis	KOG0621	#N/A	#N/A	#N/A	#N/A	#N/A	#N/A	#N/A	#N/A	#N/A	DNA polymerase type B, organellar and viral	DNA_pol_B_2	PF03175
232141	g11999.t1	fgsh_est.C_scaffold_24000006	41.43	490	250	13	229	687	588	1071	5e-111	369	DNA replication	3359	GO:0006260	#N/A	#N/A	#N/A	nucleotide binding	157	GO:0000166	Phospholipid scramblase	Cell wall/membrane/envelope biogenesis	KOG0621	#N/A	#N/A	#N/A	#N/A	#N/A	#N/A	#N/A	#N/A	#N/A	DNA polymerase type B, organellar and viral	DNA_pol_B_2	PF03175
232141	g15916.t1	fgsh_est.C_scaffold_24000006	41.51	465	234	13	229	658	588	1049	4e-103	345	DNA replication	3359	GO:0006260	#N/A	#N/A	#N/A	nucleotide binding	157	GO:0000166	Phospholipid scramblase	Cell wall/membrane/envelope biogenesis	KOG0621	#N/A	#N/A	#N/A	#N/A	#N/A	#N/A	#N/A	#N/A	#N/A	DNA polymerase type B, organellar and viral	DNA_pol_B_2	PF03175
232141	g8871.t1	fgsh_est.C_scaffold_24000006	40.83	458	237	12	221	647	588	1042	1e-102	344	DNA replication	3359	GO:0006260	#N/A	#N/A	#N/A	nucleotide binding	157	GO:0000166	Phospholipid scramblase	Cell wall/membrane/envelope biogenesis	KOG0621	#N/A	#N/A	#N/A	#N/A	#N/A	#N/A	#N/A	#N/A	#N/A	DNA polymerase type B, organellar and viral	DNA_pol_B_2	PF03175
232141	g12824.t1	fgsh_est.C_scaffold_24000006	54.01	324	118	3	1	324	1029	1321	6e-106	341	DNA replication	3359	GO:0006260	#N/A	#N/A	#N/A	nucleotide binding	157	GO:0000166	Phospholipid scramblase	Cell wall/membrane/envelope biogenesis	KOG0621	#N/A	#N/A	#N/A	#N/A	#N/A	#N/A	#N/A	#N/A	#N/A	DNA polymerase type B, organellar and viral	DNA_pol_B_2	PF03175
232141	g19142.t1	fgsh_est.C_scaffold_24000006	53.05	311	140	3	17	324	1306	1613	8e-101	326	DNA replication	3359	GO:0006260	#N/A	#N/A	#N/A	nucleotide binding	157	GO:0000166	Phospholipid scramblase	Cell wall/membrane/envelope biogenesis	KOG0621	#N/A	#N/A	#N/A	#N/A	#N/A	#N/A	#N/A	#N/A	#N/A	DNA polymerase type B, organellar and viral	DNA_pol_B_2	PF03175
232141	g4342.t1	fgsh_est.C_scaffold_24000006	41.74	448	180	9	1	378	1130	1566	2e-97	326	DNA replication	3359	GO:0006260	#N/A	#N/A	#N/A	nucleotide binding	157	GO:0000166	Phospholipid scramblase	Cell wall/membrane/envelope biogenesis	KOG0621	#N/A	#N/A	#N/A	#N/A	#N/A	#N/A	#N/A	#N/A	#N/A	DNA polymerase type B, organellar and viral	DNA_pol_B_2	PF03175
232141	g12825.t1	fgsh_est.C_scaffold_24000006	52.53	257	116	3	1	254	1360	1613	3e-80	265	DNA replication	3359	GO:0006260	#N/A	#N/A	#N/A	nucleotide binding	157	GO:0000166	Phospholipid scramblase	Cell wall/membrane/envelope biogenesis	KOG0621	#N/A	#N/A	#N/A	#N/A	#N/A	#N/A	#N/A	#N/A	#N/A	DNA polymerase type B, organellar and viral	DNA_pol_B_2	PF03175
232141	g14484.t1	fgsh_est.C_scaffold_24000006	38.03	376	218	9	1548	1910	567	940	8e-71	263	DNA replication	3359	GO:0006260	#N/A	#N/A	#N/A	nucleotide binding	157	GO:0000166	Phospholipid scramblase	Cell wall/membrane/envelope biogenesis	KOG0621	#N/A	#N/A	#N/A	#N/A	#N/A	#N/A	#N/A	#N/A	#N/A	DNA polymerase type B, organellar and viral	DNA_pol_B_2	PF03175
232141	g2621.t1	fgsh_est.C_scaffold_24000006	52.53	257	116	3	1	254	1360	1613	1e-79	263	DNA replication	3359	GO:0006260	#N/A	#N/A	#N/A	nucleotide binding	157	GO:0000166	Phospholipid scramblase	Cell wall/membrane/envelope biogenesis	KOG0621	#N/A	#N/A	#N/A	#N/A	#N/A	#N/A	#N/A	#N/A	#N/A	DNA polymerase type B, organellar and viral	DNA_pol_B_2	PF03175
232141	g14042.t1	fgsh_est.C_scaffold_24000006	52.53	257	116	3	1	254	1360	1613	2e-79	262	DNA replication	3359	GO:0006260	#N/A	#N/A	#N/A	nucleotide binding	157	GO:0000166	Phospholipid scramblase	Cell wall/membrane/envelope biogenesis	KOG0621	#N/A	#N/A	#N/A	#N/A	#N/A	#N/A	#N/A	#N/A	#N/A	DNA polymerase type B, organellar and viral	DNA_pol_B_2	PF03175
232141	g12826.t1	fgsh_est.C_scaffold_24000006	52.14	257	117	3	1	254	1360	1613	7e-79	261	DNA replication	3359	GO:0006260	#N/A	#N/A	#N/A	nucleotide binding	157	GO:0000166	Phospholipid scramblase	Cell wall/membrane/envelope biogenesis	KOG0621	#N/A	#N/A	#N/A	#N/A	#N/A	#N/A	#N/A	#N/A	#N/A	DNA polymerase type B, organellar and viral	DNA_pol_B_2	PF03175
232141	g7892.t1	fgsh_est.C_scaffold_24000006	51.75	257	118	3	1	254	1360	1613	5e-78	258	DNA replication	3359	GO:0006260	#N/A	#N/A	#N/A	nucleotide binding	157	GO:0000166	Phospholipid scramblase	Cell wall/membrane/envelope biogenesis	KOG0621	#N/A	#N/A	#N/A	#N/A	#N/A	#N/A	#N/A	#N/A	#N/A	DNA polymerase type B, organellar and viral	DNA_pol_B_2	PF03175
232141	g7891.t1	fgsh_est.C_scaffold_24000006	58.41	226	82	4	12	234	1082	1298	3e-77	256	DNA replication	3359	GO:0006260	#N/A	#N/A	#N/A	nucleotide binding	157	GO:0000166	Phospholipid scramblase	Cell wall/membrane/envelope biogenesis	KOG0621	#N/A	#N/A	#N/A	#N/A	#N/A	#N/A	#N/A	#N/A	#N/A	DNA polymerase type B, organellar and viral	DNA_pol_B_2	PF03175
232141	g12823.t1	fgsh_est.C_scaffold_24000006	38.53	353	202	10	20	358	581	932	6e-71	243	DNA replication	3359	GO:0006260	#N/A	#N/A	#N/A	nucleotide binding	157	GO:0000166	Phospholipid scramblase	Cell wall/membrane/envelope biogenesis	KOG0621	#N/A	#N/A	#N/A	#N/A	#N/A	#N/A	#N/A	#N/A	#N/A	DNA polymerase type B, organellar and viral	DNA_pol_B_2	PF03175
232141	g14852.t1	fgsh_est.C_scaffold_24000006	45.72	304	125	6	294	569	960	1251	1e-66	237	DNA replication	3359	GO:0006260	#N/A	#N/A	#N/A	nucleotide binding	157	GO:0000166	Phospholipid scramblase	Cell wall/membrane/envelope biogenesis	KOG0621	#N/A	#N/A	#N/A	#N/A	#N/A	#N/A	#N/A	#N/A	#N/A	DNA polymerase type B, organellar and viral	DNA_pol_B_2	PF03175
232141	g13521.t1	fgsh_est.C_scaffold_24000006	45.72	304	125	6	85	360	960	1251	2e-68	235	DNA replication	3359	GO:0006260	#N/A	#N/A	#N/A	nucleotide binding	157	GO:0000166	Phospholipid scramblase	Cell wall/membrane/envelope biogenesis	KOG0621	#N/A	#N/A	#N/A	#N/A	#N/A	#N/A	#N/A	#N/A	#N/A	DNA polymerase type B, organellar and viral	DNA_pol_B_2	PF03175
232141	g16941.t1	fgsh_est.C_scaffold_24000006	55.56	198	84	2	1	197	1029	1223	2e-62	216	DNA replication	3359	GO:0006260	#N/A	#N/A	#N/A	nucleotide binding	157	GO:0000166	Phospholipid scramblase	Cell wall/membrane/envelope biogenesis	KOG0621	#N/A	#N/A	#N/A	#N/A	#N/A	#N/A	#N/A	#N/A	#N/A	DNA polymerase type B, organellar and viral	DNA_pol_B_2	PF03175
232141	g19393.t1	fgsh_est.C_scaffold_24000006	53.3	182	65	1	25	206	1262	1423	3e-57	201	DNA replication	3359	GO:0006260	#N/A	#N/A	#N/A	nucleotide binding	157	GO:0000166	Phospholipid scramblase	Cell wall/membrane/envelope biogenesis	KOG0621	#N/A	#N/A	#N/A	#N/A	#N/A	#N/A	#N/A	#N/A	#N/A	DNA polymerase type B, organellar and viral	DNA_pol_B_2	PF03175
232141	g19396.t1	fgsh_est.C_scaffold_24000006	53.3	182	65	1	25	206	1262	1423	3e-57	201	DNA replication	3359	GO:0006260	#N/A	#N/A	#N/A	nucleotide binding	157	GO:0000166	Phospholipid scramblase	Cell wall/membrane/envelope biogenesis	KOG0621	#N/A	#N/A	#N/A	#N/A	#N/A	#N/A	#N/A	#N/A	#N/A	DNA polymerase type B, organellar and viral	DNA_pol_B_2	PF03175
232141	g19489.t1	fgsh_est.C_scaffold_24000006	52.2	182	67	1	122	303	1262	1423	3e-53	195	DNA replication	3359	GO:0006260	#N/A	#N/A	#N/A	nucleotide binding	157	GO:0000166	Phospholipid scramblase	Cell wall/membrane/envelope biogenesis	KOG0621	#N/A	#N/A	#N/A	#N/A	#N/A	#N/A	#N/A	#N/A	#N/A	DNA polymerase type B, organellar and viral	DNA_pol_B_2	PF03175
232141	g10438.t1	fgsh_est.C_scaffold_24000006	56.64	143	60	1	12	154	1283	1423	3e-48	173	DNA replication	3359	GO:0006260	#N/A	#N/A	#N/A	nucleotide binding	157	GO:0000166	Phospholipid scramblase	Cell wall/membrane/envelope biogenesis	KOG0621	#N/A	#N/A	#N/A	#N/A	#N/A	#N/A	#N/A	#N/A	#N/A	DNA polymerase type B, organellar and viral	DNA_pol_B_2	PF03175
232141	g7885.t1	fgsh_est.C_scaffold_24000006	57.55	139	59	0	5	143	1075	1213	8e-49	170	DNA replication	3359	GO:0006260	#N/A	#N/A	#N/A	nucleotide binding	157	GO:0000166	Phospholipid scramblase	Cell wall/membrane/envelope biogenesis	KOG0621	#N/A	#N/A	#N/A	#N/A	#N/A	#N/A	#N/A	#N/A	#N/A	DNA polymerase type B, organellar and viral	DNA_pol_B_2	PF03175
232141	g7890.t1	fgsh_est.C_scaffold_24000006	44.05	168	88	2	2	163	807	974	2e-42	152	DNA replication	3359	GO:0006260	#N/A	#N/A	#N/A	nucleotide binding	157	GO:0000166	Phospholipid scramblase	Cell wall/membrane/envelope biogenesis	KOG0621	#N/A	#N/A	#N/A	#N/A	#N/A	#N/A	#N/A	#N/A	#N/A	DNA polymerase type B, organellar and viral	DNA_pol_B_2	PF03175
232141	g9288.t1	fgsh_est.C_scaffold_24000006	56.41	117	51	0	2	118	1314	1430	8e-42	149	DNA replication	3359	GO:0006260	#N/A	#N/A	#N/A	nucleotide binding	157	GO:0000166	Phospholipid scramblase	Cell wall/membrane/envelope biogenesis	KOG0621	#N/A	#N/A	#N/A	#N/A	#N/A	#N/A	#N/A	#N/A	#N/A	DNA polymerase type B, organellar and viral	DNA_pol_B_2	PF03175
232141	g12827.t1	fgsh_est.C_scaffold_24000006	53.17	126	50	2	1	125	1181	1298	8e-36	132	DNA replication	3359	GO:0006260	#N/A	#N/A	#N/A	nucleotide binding	157	GO:0000166	Phospholipid scramblase	Cell wall/membrane/envelope biogenesis	KOG0621	#N/A	#N/A	#N/A	#N/A	#N/A	#N/A	#N/A	#N/A	#N/A	DNA polymerase type B, organellar and viral	DNA_pol_B_2	PF03175
232141	g10121.t1	fgsh_est.C_scaffold_24000006	50.46	109	54	0	531	639	1332	1440	3e-25	113	DNA replication	3359	GO:0006260	#N/A	#N/A	#N/A	nucleotide binding	157	GO:0000166	Phospholipid scramblase	Cell wall/membrane/envelope biogenesis	KOG0621	#N/A	#N/A	#N/A	#N/A	#N/A	#N/A	#N/A	#N/A	#N/A	DNA polymerase type B, organellar and viral	DNA_pol_B_2	PF03175
232141	g16942.t1	fgsh_est.C_scaffold_24000006	43.4	106	57	1	1	106	1508	1610	5e-20	85.9	DNA replication	3359	GO:0006260	#N/A	#N/A	#N/A	nucleotide binding	157	GO:0000166	Phospholipid scramblase	Cell wall/membrane/envelope biogenesis	KOG0621	#N/A	#N/A	#N/A	#N/A	#N/A	#N/A	#N/A	#N/A	#N/A	DNA polymerase type B, organellar and viral	DNA_pol_B_2	PF03175
102086	g20347.t1	e_gw.63.81.1	75.81	310	75	0	1790	2099	184	493	2e-159	504	DNA replication	3359	GO:0006260	#N/A	#N/A	#N/A	nucleotide binding	157	GO:0000166	#N/A	#N/A	#N/A	DNA polymerase zeta, catalytic subunit	Replication, recombination and repair	KOG0968	#N/A	#N/A	#N/A	#N/A	#N/A	#N/A	DNA-directed DNA polymerase B	DNAPOLB	PR00106
50718	g21561.t1	gw.103.123.1	46.84	822	384	11	551	1365	2	777	0	757	DNA replication	3359	GO:0006260	#N/A	#N/A	#N/A	nucleotide binding	157	GO:0000166	#N/A	#N/A	#N/A	#N/A	#N/A	#N/A	#N/A	#N/A	#N/A	#N/A	#N/A	#N/A	DNA-directed DNA polymerase B	DNAPOLB	PR00106
50718	g11733.t1	gw.103.123.1	46.84	822	384	11	45	859	2	777	0	756	DNA replication	3359	GO:0006260	#N/A	#N/A	#N/A	nucleotide binding	157	GO:0000166	#N/A	#N/A	#N/A	#N/A	#N/A	#N/A	#N/A	#N/A	#N/A	#N/A	#N/A	#N/A	DNA-directed DNA polymerase B	DNAPOLB	PR00106
50718	g6093.t1	gw.103.123.1	47.69	759	351	8	500	1252	2	720	0	728	DNA replication	3359	GO:0006260	#N/A	#N/A	#N/A	nucleotide binding	157	GO:0000166	#N/A	#N/A	#N/A	#N/A	#N/A	#N/A	#N/A	#N/A	#N/A	#N/A	#N/A	#N/A	DNA-directed DNA polymerase B	DNAPOLB	PR00106
50718	g15964.t1	gw.103.123.1	46.57	801	396	9	546	1339	2	777	0	725	DNA replication	3359	GO:0006260	#N/A	#N/A	#N/A	nucleotide binding	157	GO:0000166	#N/A	#N/A	#N/A	#N/A	#N/A	#N/A	#N/A	#N/A	#N/A	#N/A	#N/A	#N/A	DNA-directed DNA polymerase B	DNAPOLB	PR00106
50718	g7635.t1	gw.103.123.1	46.44	801	397	9	398	1191	2	777	0	725	DNA replication	3359	GO:0006260	#N/A	#N/A	#N/A	nucleotide binding	157	GO:0000166	#N/A	#N/A	#N/A	#N/A	#N/A	#N/A	#N/A	#N/A	#N/A	#N/A	#N/A	#N/A	DNA-directed DNA polymerase B	DNAPOLB	PR00106
50718	g18193.t1	gw.103.123.1	46.57	801	396	9	518	1311	2	777	0	723	DNA replication	3359	GO:0006260	#N/A	#N/A	#N/A	nucleotide binding	157	GO:0000166	#N/A	#N/A	#N/A	#N/A	#N/A	#N/A	#N/A	#N/A	#N/A	#N/A	#N/A	#N/A	DNA-directed DNA polymerase B	DNAPOLB	PR00106
50718	g2239.t1	gw.103.123.1	46.32	801	398	9	557	1350	2	777	0	722	DNA replication	3359	GO:0006260	#N/A	#N/A	#N/A	nucleotide binding	157	GO:0000166	#N/A	#N/A	#N/A	#N/A	#N/A	#N/A	#N/A	#N/A	#N/A	#N/A	#N/A	#N/A	DNA-directed DNA polymerase B	DNAPOLB	PR00106
50718	g18571.t1	gw.103.123.1	46.44	801	397	9	529	1322	2	777	0	721	DNA replication	3359	GO:0006260	#N/A	#N/A	#N/A	nucleotide binding	157	GO:0000166	#N/A	#N/A	#N/A	#N/A	#N/A	#N/A	#N/A	#N/A	#N/A	#N/A	#N/A	#N/A	DNA-directed DNA polymerase B	DNAPOLB	PR00106
50718	g18123.t1	gw.103.123.1	46.44	801	397	9	512	1305	2	777	0	720	DNA replication	3359	GO:0006260	#N/A	#N/A	#N/A	nucleotide binding	157	GO:0000166	#N/A	#N/A	#N/A	#N/A	#N/A	#N/A	#N/A	#N/A	#N/A	#N/A	#N/A	#N/A	DNA-directed DNA polymerase B	DNAPOLB	PR00106
50718	g6129.t1	gw.103.123.1	46.44	801	397	9	554	1347	2	777	0	720	DNA replication	3359	GO:0006260	#N/A	#N/A	#N/A	nucleotide binding	157	GO:0000166	#N/A	#N/A	#N/A	#N/A	#N/A	#N/A	#N/A	#N/A	#N/A	#N/A	#N/A	#N/A	DNA-directed DNA polymerase B	DNAPOLB	PR00106
50718	g12343.t1	gw.103.123.1	46.88	802	392	10	541	1334	2	777	0	719	DNA replication	3359	GO:0006260	#N/A	#N/A	#N/A	nucleotide binding	157	GO:0000166	#N/A	#N/A	#N/A	#N/A	#N/A	#N/A	#N/A	#N/A	#N/A	#N/A	#N/A	#N/A	DNA-directed DNA polymerase B	DNAPOLB	PR00106
50718	g18204.t1	gw.103.123.1	46.44	801	397	9	514	1307	2	777	0	719	DNA replication	3359	GO:0006260	#N/A	#N/A	#N/A	nucleotide binding	157	GO:0000166	#N/A	#N/A	#N/A	#N/A	#N/A	#N/A	#N/A	#N/A	#N/A	#N/A	#N/A	#N/A	DNA-directed DNA polymerase B	DNAPOLB	PR00106
50718	g19204.t1	gw.103.123.1	46.44	801	397	9	144	937	2	777	0	719	DNA replication	3359	GO:0006260	#N/A	#N/A	#N/A	nucleotide binding	157	GO:0000166	#N/A	#N/A	#N/A	#N/A	#N/A	#N/A	#N/A	#N/A	#N/A	#N/A	#N/A	#N/A	DNA-directed DNA polymerase B	DNAPOLB	PR00106
50718	g5949.t1	gw.103.123.1	46.44	801	397	9	517	1310	2	777	0	719	DNA replication	3359	GO:0006260	#N/A	#N/A	#N/A	nucleotide binding	157	GO:0000166	#N/A	#N/A	#N/A	#N/A	#N/A	#N/A	#N/A	#N/A	#N/A	#N/A	#N/A	#N/A	DNA-directed DNA polymerase B	DNAPOLB	PR00106
50718	g11707.t1	gw.103.123.1	46.44	801	397	9	529	1322	2	777	0	718	DNA replication	3359	GO:0006260	#N/A	#N/A	#N/A	nucleotide binding	157	GO:0000166	#N/A	#N/A	#N/A	#N/A	#N/A	#N/A	#N/A	#N/A	#N/A	#N/A	#N/A	#N/A	DNA-directed DNA polymerase B	DNAPOLB	PR00106
50718	g18342.t1	gw.103.123.1	46.32	801	398	9	529	1322	2	777	0	718	DNA replication	3359	GO:0006260	#N/A	#N/A	#N/A	nucleotide binding	157	GO:0000166	#N/A	#N/A	#N/A	#N/A	#N/A	#N/A	#N/A	#N/A	#N/A	#N/A	#N/A	#N/A	DNA-directed DNA polymerase B	DNAPOLB	PR00106
50718	g14260.t1	gw.103.123.1	46.57	801	396	9	447	1240	2	777	0	716	DNA replication	3359	GO:0006260	#N/A	#N/A	#N/A	nucleotide binding	157	GO:0000166	#N/A	#N/A	#N/A	#N/A	#N/A	#N/A	#N/A	#N/A	#N/A	#N/A	#N/A	#N/A	DNA-directed DNA polymerase B	DNAPOLB	PR00106
50718	g18867.t1	gw.103.123.1	46.44	801	397	9	131	924	2	777	0	715	DNA replication	3359	GO:0006260	#N/A	#N/A	#N/A	nucleotide binding	157	GO:0000166	#N/A	#N/A	#N/A	#N/A	#N/A	#N/A	#N/A	#N/A	#N/A	#N/A	#N/A	#N/A	DNA-directed DNA polymerase B	DNAPOLB	PR00106
50718	g5280.t1	gw.103.123.1	46.46	790	392	8	506	1288	2	767	0	714	DNA replication	3359	GO:0006260	#N/A	#N/A	#N/A	nucleotide binding	157	GO:0000166	#N/A	#N/A	#N/A	#N/A	#N/A	#N/A	#N/A	#N/A	#N/A	#N/A	#N/A	#N/A	DNA-directed DNA polymerase B	DNAPOLB	PR00106
50718	g14594.t1	gw.103.123.1	46.2	790	394	8	570	1352	2	767	0	713	DNA replication	3359	GO:0006260	#N/A	#N/A	#N/A	nucleotide binding	157	GO:0000166	#N/A	#N/A	#N/A	#N/A	#N/A	#N/A	#N/A	#N/A	#N/A	#N/A	#N/A	#N/A	DNA-directed DNA polymerase B	DNAPOLB	PR00106
50718	g3996.t1	gw.103.123.1	46.32	801	394	10	236	1025	2	777	0	712	DNA replication	3359	GO:0006260	#N/A	#N/A	#N/A	nucleotide binding	157	GO:0000166	#N/A	#N/A	#N/A	#N/A	#N/A	#N/A	#N/A	#N/A	#N/A	#N/A	#N/A	#N/A	DNA-directed DNA polymerase B	DNAPOLB	PR00106
50718	g10680.t1	gw.103.123.1	45.94	801	401	9	514	1307	2	777	0	707	DNA replication	3359	GO:0006260	#N/A	#N/A	#N/A	nucleotide binding	157	GO:0000166	#N/A	#N/A	#N/A	#N/A	#N/A	#N/A	#N/A	#N/A	#N/A	#N/A	#N/A	#N/A	DNA-directed DNA polymerase B	DNAPOLB	PR00106
50718	g19167.t1	gw.103.123.1	45.36	809	392	9	555	1356	2	767	0	707	DNA replication	3359	GO:0006260	#N/A	#N/A	#N/A	nucleotide binding	157	GO:0000166	#N/A	#N/A	#N/A	#N/A	#N/A	#N/A	#N/A	#N/A	#N/A	#N/A	#N/A	#N/A	DNA-directed DNA polymerase B	DNAPOLB	PR00106
50718	g13817.t1	gw.103.123.1	45.12	820	399	10	376	1188	2	777	0	705	DNA replication	3359	GO:0006260	#N/A	#N/A	#N/A	nucleotide binding	157	GO:0000166	#N/A	#N/A	#N/A	#N/A	#N/A	#N/A	#N/A	#N/A	#N/A	#N/A	#N/A	#N/A	DNA-directed DNA polymerase B	DNAPOLB	PR00106
50718	g4535.t1	gw.103.123.1	46.07	801	396	10	477	1266	2	777	0	703	DNA replication	3359	GO:0006260	#N/A	#N/A	#N/A	nucleotide binding	157	GO:0000166	#N/A	#N/A	#N/A	#N/A	#N/A	#N/A	#N/A	#N/A	#N/A	#N/A	#N/A	#N/A	DNA-directed DNA polymerase B	DNAPOLB	PR00106
50718	g8967.t1	gw.103.123.1	46.07	801	400	9	131	924	2	777	0	699	DNA replication	3359	GO:0006260	#N/A	#N/A	#N/A	nucleotide binding	157	GO:0000166	#N/A	#N/A	#N/A	#N/A	#N/A	#N/A	#N/A	#N/A	#N/A	#N/A	#N/A	#N/A	DNA-directed DNA polymerase B	DNAPOLB	PR00106
50718	g23014.t1	gw.103.123.1	45.32	790	401	8	526	1308	2	767	0	696	DNA replication	3359	GO:0006260	#N/A	#N/A	#N/A	nucleotide binding	157	GO:0000166	#N/A	#N/A	#N/A	#N/A	#N/A	#N/A	#N/A	#N/A	#N/A	#N/A	#N/A	#N/A	DNA-directed DNA polymerase B	DNAPOLB	PR00106
50718	g4005.t1	gw.103.123.1	44.66	786	406	9	599	1377	14	777	0	696	DNA replication	3359	GO:0006260	#N/A	#N/A	#N/A	nucleotide binding	157	GO:0000166	#N/A	#N/A	#N/A	#N/A	#N/A	#N/A	#N/A	#N/A	#N/A	#N/A	#N/A	#N/A	DNA-directed DNA polymerase B	DNAPOLB	PR00106
50718	g13156.t1	gw.103.123.1	45.28	784	398	8	548	1324	2	761	0	685	DNA replication	3359	GO:0006260	#N/A	#N/A	#N/A	nucleotide binding	157	GO:0000166	#N/A	#N/A	#N/A	#N/A	#N/A	#N/A	#N/A	#N/A	#N/A	#N/A	#N/A	#N/A	DNA-directed DNA polymerase B	DNAPOLB	PR00106
50718	g23011.t1	gw.103.123.1	46.77	727	362	6	413	1133	2	709	0	675	DNA replication	3359	GO:0006260	#N/A	#N/A	#N/A	nucleotide binding	157	GO:0000166	#N/A	#N/A	#N/A	#N/A	#N/A	#N/A	#N/A	#N/A	#N/A	#N/A	#N/A	#N/A	DNA-directed DNA polymerase B	DNAPOLB	PR00106
50718	g9511.t1	gw.103.123.1	45.91	771	354	8	524	1236	2	767	0	672	DNA replication	3359	GO:0006260	#N/A	#N/A	#N/A	nucleotide binding	157	GO:0000166	#N/A	#N/A	#N/A	#N/A	#N/A	#N/A	#N/A	#N/A	#N/A	#N/A	#N/A	#N/A	DNA-directed DNA polymerase B	DNAPOLB	PR00106
50718	g15893.t1	gw.103.123.1	43.47	789	414	9	551	1332	14	777	0	668	DNA replication	3359	GO:0006260	#N/A	#N/A	#N/A	nucleotide binding	157	GO:0000166	#N/A	#N/A	#N/A	#N/A	#N/A	#N/A	#N/A	#N/A	#N/A	#N/A	#N/A	#N/A	DNA-directed DNA polymerase B	DNAPOLB	PR00106
50718	g14755.t1	gw.103.123.1	44.32	801	388	10	257	1024	2	777	0	666	DNA replication	3359	GO:0006260	#N/A	#N/A	#N/A	nucleotide binding	157	GO:0000166	#N/A	#N/A	#N/A	#N/A	#N/A	#N/A	#N/A	#N/A	#N/A	#N/A	#N/A	#N/A	DNA-directed DNA polymerase B	DNAPOLB	PR00106
50718	g23289.t1	gw.103.123.1	47.57	721	352	8	286	988	55	767	0	665	DNA replication	3359	GO:0006260	#N/A	#N/A	#N/A	nucleotide binding	157	GO:0000166	#N/A	#N/A	#N/A	#N/A	#N/A	#N/A	#N/A	#N/A	#N/A	#N/A	#N/A	#N/A	DNA-directed DNA polymerase B	DNAPOLB	PR00106
50718	g15512.t1	gw.103.123.1	43.64	802	377	10	400	1152	2	777	0	655	DNA replication	3359	GO:0006260	#N/A	#N/A	#N/A	nucleotide binding	157	GO:0000166	#N/A	#N/A	#N/A	#N/A	#N/A	#N/A	#N/A	#N/A	#N/A	#N/A	#N/A	#N/A	DNA-directed DNA polymerase B	DNAPOLB	PR00106
50718	g18863.t1	gw.103.123.1	43.7	801	378	9	499	1251	2	777	0	655	DNA replication	3359	GO:0006260	#N/A	#N/A	#N/A	nucleotide binding	157	GO:0000166	#N/A	#N/A	#N/A	#N/A	#N/A	#N/A	#N/A	#N/A	#N/A	#N/A	#N/A	#N/A	DNA-directed DNA polymerase B	DNAPOLB	PR00106
50718	g21130.t1	gw.103.123.1	46.36	701	354	5	445	1139	2	686	0	643	DNA replication	3359	GO:0006260	#N/A	#N/A	#N/A	nucleotide binding	157	GO:0000166	#N/A	#N/A	#N/A	#N/A	#N/A	#N/A	#N/A	#N/A	#N/A	#N/A	#N/A	#N/A	DNA-directed DNA polymerase B	DNAPOLB	PR00106
50718	g15975.t1	gw.103.123.1	45.05	737	368	10	1	725	66	777	0	632	DNA replication	3359	GO:0006260	#N/A	#N/A	#N/A	nucleotide binding	157	GO:0000166	#N/A	#N/A	#N/A	#N/A	#N/A	#N/A	#N/A	#N/A	#N/A	#N/A	#N/A	#N/A	DNA-directed DNA polymerase B	DNAPOLB	PR00106
50718	g7657.t1	gw.103.123.1	45.54	740	327	12	1	710	84	777	0	632	DNA replication	3359	GO:0006260	#N/A	#N/A	#N/A	nucleotide binding	157	GO:0000166	#N/A	#N/A	#N/A	#N/A	#N/A	#N/A	#N/A	#N/A	#N/A	#N/A	#N/A	#N/A	DNA-directed DNA polymerase B	DNAPOLB	PR00106
50718	g12922.t1	gw.103.123.1	46.47	708	347	9	1	701	95	777	0	624	DNA replication	3359	GO:0006260	#N/A	#N/A	#N/A	nucleotide binding	157	GO:0000166	#N/A	#N/A	#N/A	#N/A	#N/A	#N/A	#N/A	#N/A	#N/A	#N/A	#N/A	#N/A	DNA-directed DNA polymerase B	DNAPOLB	PR00106
50718	g4423.t1	gw.103.123.1	46.69	664	328	5	554	1207	2	649	0	616	DNA replication	3359	GO:0006260	#N/A	#N/A	#N/A	nucleotide binding	157	GO:0000166	#N/A	#N/A	#N/A	#N/A	#N/A	#N/A	#N/A	#N/A	#N/A	#N/A	#N/A	#N/A	DNA-directed DNA polymerase B	DNAPOLB	PR00106
50718	g11950.t1	gw.103.123.1	42.17	785	347	9	446	1142	2	767	0	609	DNA replication	3359	GO:0006260	#N/A	#N/A	#N/A	nucleotide binding	157	GO:0000166	#N/A	#N/A	#N/A	#N/A	#N/A	#N/A	#N/A	#N/A	#N/A	#N/A	#N/A	#N/A	DNA-directed DNA polymerase B	DNAPOLB	PR00106
50718	g23366.t1	gw.103.123.1	47.81	617	306	4	275	875	55	671	0	588	DNA replication	3359	GO:0006260	#N/A	#N/A	#N/A	nucleotide binding	157	GO:0000166	#N/A	#N/A	#N/A	#N/A	#N/A	#N/A	#N/A	#N/A	#N/A	#N/A	#N/A	#N/A	DNA-directed DNA polymerase B	DNAPOLB	PR00106
50718	g5031.t1	gw.103.123.1	40.35	798	389	13	41	780	9	777	0	585	DNA replication	3359	GO:0006260	#N/A	#N/A	#N/A	nucleotide binding	157	GO:0000166	#N/A	#N/A	#N/A	#N/A	#N/A	#N/A	#N/A	#N/A	#N/A	#N/A	#N/A	#N/A	DNA-directed DNA polymerase B	DNAPOLB	PR00106
50718	g9849.t1	gw.103.123.1	42.79	666	319	8	464	1104	2	630	2e-179	561	DNA replication	3359	GO:0006260	#N/A	#N/A	#N/A	nucleotide binding	157	GO:0000166	#N/A	#N/A	#N/A	#N/A	#N/A	#N/A	#N/A	#N/A	#N/A	#N/A	#N/A	#N/A	DNA-directed DNA polymerase B	DNAPOLB	PR00106
50718	g5511.t1	gw.103.123.1	46.31	596	299	4	541	1131	2	581	0	560	DNA replication	3359	GO:0006260	#N/A	#N/A	#N/A	nucleotide binding	157	GO:0000166	#N/A	#N/A	#N/A	#N/A	#N/A	#N/A	#N/A	#N/A	#N/A	#N/A	#N/A	#N/A	DNA-directed DNA polymerase B	DNAPOLB	PR00106
50718	g18242.t1	gw.103.123.1	40.69	784	345	12	295	967	2	776	0	551	DNA replication	3359	GO:0006260	#N/A	#N/A	#N/A	nucleotide binding	157	GO:0000166	#N/A	#N/A	#N/A	#N/A	#N/A	#N/A	#N/A	#N/A	#N/A	#N/A	#N/A	#N/A	DNA-directed DNA polymerase B	DNAPOLB	PR00106
50718	g10647.t1	gw.103.123.1	42.88	597	283	6	529	1084	2	581	2e-157	489	DNA replication	3359	GO:0006260	#N/A	#N/A	#N/A	nucleotide binding	157	GO:0000166	#N/A	#N/A	#N/A	#N/A	#N/A	#N/A	#N/A	#N/A	#N/A	#N/A	#N/A	#N/A	DNA-directed DNA polymerase B	DNAPOLB	PR00106
50718	g18725.t1	gw.103.123.1	36.58	790	449	18	289	1063	26	778	1e-150	471	DNA replication	3359	GO:0006260	#N/A	#N/A	#N/A	nucleotide binding	157	GO:0000166	#N/A	#N/A	#N/A	#N/A	#N/A	#N/A	#N/A	#N/A	#N/A	#N/A	#N/A	#N/A	DNA-directed DNA polymerase B	DNAPOLB	PR00106
50718	g14911.t1	gw.103.123.1	42.96	547	291	4	76	617	2	532	2e-154	469	DNA replication	3359	GO:0006260	#N/A	#N/A	#N/A	nucleotide binding	157	GO:0000166	#N/A	#N/A	#N/A	#N/A	#N/A	#N/A	#N/A	#N/A	#N/A	#N/A	#N/A	#N/A	DNA-directed DNA polymerase B	DNAPOLB	PR00106
50718	g18716.t1	gw.103.123.1	37.87	750	414	17	467	1200	6	719	4e-147	465	DNA replication	3359	GO:0006260	#N/A	#N/A	#N/A	nucleotide binding	157	GO:0000166	#N/A	#N/A	#N/A	#N/A	#N/A	#N/A	#N/A	#N/A	#N/A	#N/A	#N/A	#N/A	DNA-directed DNA polymerase B	DNAPOLB	PR00106
50718	g4377.t1	gw.103.123.1	43.67	529	278	5	79	588	7	534	1e-150	456	DNA replication	3359	GO:0006260	#N/A	#N/A	#N/A	nucleotide binding	157	GO:0000166	#N/A	#N/A	#N/A	#N/A	#N/A	#N/A	#N/A	#N/A	#N/A	#N/A	#N/A	#N/A	DNA-directed DNA polymerase B	DNAPOLB	PR00106
50718	g7825.t1	gw.103.123.1	43.02	523	272	5	437	949	28	534	3e-141	444	DNA replication	3359	GO:0006260	#N/A	#N/A	#N/A	nucleotide binding	157	GO:0000166	#N/A	#N/A	#N/A	#N/A	#N/A	#N/A	#N/A	#N/A	#N/A	#N/A	#N/A	#N/A	DNA-directed DNA polymerase B	DNAPOLB	PR00106
50718	g4089.t1	gw.103.123.1	35.32	790	446	19	128	883	20	778	2e-140	439	DNA replication	3359	GO:0006260	#N/A	#N/A	#N/A	nucleotide binding	157	GO:0000166	#N/A	#N/A	#N/A	#N/A	#N/A	#N/A	#N/A	#N/A	#N/A	#N/A	#N/A	#N/A	DNA-directed DNA polymerase B	DNAPOLB	PR00106
50718	g18715.t1	gw.103.123.1	36.55	736	424	16	419	1133	6	719	2e-137	438	DNA replication	3359	GO:0006260	#N/A	#N/A	#N/A	nucleotide binding	157	GO:0000166	#N/A	#N/A	#N/A	#N/A	#N/A	#N/A	#N/A	#N/A	#N/A	#N/A	#N/A	#N/A	DNA-directed DNA polymerase B	DNAPOLB	PR00106
50718	g9691.t1	gw.103.123.1	38.35	618	283	6	558	1093	2	603	1e-137	438	DNA replication	3359	GO:0006260	#N/A	#N/A	#N/A	nucleotide binding	157	GO:0000166	#N/A	#N/A	#N/A	#N/A	#N/A	#N/A	#N/A	#N/A	#N/A	#N/A	#N/A	#N/A	DNA-directed DNA polymerase B	DNAPOLB	PR00106
50718	g846.t1	gw.103.123.1	42.74	496	248	8	471	950	85	560	6e-129	411	DNA replication	3359	GO:0006260	#N/A	#N/A	#N/A	nucleotide binding	157	GO:0000166	#N/A	#N/A	#N/A	#N/A	#N/A	#N/A	#N/A	#N/A	#N/A	#N/A	#N/A	#N/A	DNA-directed DNA polymerase B	DNAPOLB	PR00106
50718	g851.t1	gw.103.123.1	42.74	496	248	8	471	950	85	560	6e-129	411	DNA replication	3359	GO:0006260	#N/A	#N/A	#N/A	nucleotide binding	157	GO:0000166	#N/A	#N/A	#N/A	#N/A	#N/A	#N/A	#N/A	#N/A	#N/A	#N/A	#N/A	#N/A	DNA-directed DNA polymerase B	DNAPOLB	PR00106
50718	g18726.t1	gw.103.123.1	35.15	771	434	20	405	1127	26	778	5e-126	407	DNA replication	3359	GO:0006260	#N/A	#N/A	#N/A	nucleotide binding	157	GO:0000166	#N/A	#N/A	#N/A	#N/A	#N/A	#N/A	#N/A	#N/A	#N/A	#N/A	#N/A	#N/A	DNA-directed DNA polymerase B	DNAPOLB	PR00106
50718	g19577.t1	gw.103.123.1	38.18	550	270	4	155	646	2	539	8e-125	391	DNA replication	3359	GO:0006260	#N/A	#N/A	#N/A	nucleotide binding	157	GO:0000166	#N/A	#N/A	#N/A	#N/A	#N/A	#N/A	#N/A	#N/A	#N/A	#N/A	#N/A	#N/A	DNA-directed DNA polymerase B	DNAPOLB	PR00106
50718	g13168.t1	gw.103.123.1	39.88	519	246	8	187	655	55	557	2e-122	385	DNA replication	3359	GO:0006260	#N/A	#N/A	#N/A	nucleotide binding	157	GO:0000166	#N/A	#N/A	#N/A	#N/A	#N/A	#N/A	#N/A	#N/A	#N/A	#N/A	#N/A	#N/A	DNA-directed DNA polymerase B	DNAPOLB	PR00106
50718	g6102.t1	gw.103.123.1	39	482	265	6	517	993	2	459	8e-105	351	DNA replication	3359	GO:0006260	#N/A	#N/A	#N/A	nucleotide binding	157	GO:0000166	#N/A	#N/A	#N/A	#N/A	#N/A	#N/A	#N/A	#N/A	#N/A	#N/A	#N/A	#N/A	DNA-directed DNA polymerase B	DNAPOLB	PR00106
50718	g21563.t1	gw.103.123.1	42.96	398	189	4	551	947	2	362	6e-103	341	DNA replication	3359	GO:0006260	#N/A	#N/A	#N/A	nucleotide binding	157	GO:0000166	#N/A	#N/A	#N/A	#N/A	#N/A	#N/A	#N/A	#N/A	#N/A	#N/A	#N/A	#N/A	DNA-directed DNA polymerase B	DNAPOLB	PR00106
50718	g18432.t1	gw.103.123.1	43.46	382	193	3	45	420	2	366	5e-104	337	DNA replication	3359	GO:0006260	#N/A	#N/A	#N/A	nucleotide binding	157	GO:0000166	#N/A	#N/A	#N/A	#N/A	#N/A	#N/A	#N/A	#N/A	#N/A	#N/A	#N/A	#N/A	DNA-directed DNA polymerase B	DNAPOLB	PR00106
50718	g23361.t1	gw.103.123.1	40.34	414	233	4	191	590	2	415	4e-101	332	DNA replication	3359	GO:0006260	#N/A	#N/A	#N/A	nucleotide binding	157	GO:0000166	#N/A	#N/A	#N/A	#N/A	#N/A	#N/A	#N/A	#N/A	#N/A	#N/A	#N/A	#N/A	DNA-directed DNA polymerase B	DNAPOLB	PR00106
50718	g19203.t1	gw.103.123.1	41.42	379	205	3	541	918	2	364	1e-95	321	DNA replication	3359	GO:0006260	#N/A	#N/A	#N/A	nucleotide binding	157	GO:0000166	#N/A	#N/A	#N/A	#N/A	#N/A	#N/A	#N/A	#N/A	#N/A	#N/A	#N/A	#N/A	DNA-directed DNA polymerase B	DNAPOLB	PR00106
50718	g8717.t1	gw.103.123.1	40.9	379	207	3	553	930	2	364	1e-94	318	DNA replication	3359	GO:0006260	#N/A	#N/A	#N/A	nucleotide binding	157	GO:0000166	#N/A	#N/A	#N/A	#N/A	#N/A	#N/A	#N/A	#N/A	#N/A	#N/A	#N/A	#N/A	DNA-directed DNA polymerase B	DNAPOLB	PR00106
50718	g15880.t1	gw.103.123.1	40.58	377	207	3	417	792	2	362	3e-91	317	DNA replication	3359	GO:0006260	#N/A	#N/A	#N/A	nucleotide binding	157	GO:0000166	#N/A	#N/A	#N/A	#N/A	#N/A	#N/A	#N/A	#N/A	#N/A	#N/A	#N/A	#N/A	DNA-directed DNA polymerase B	DNAPOLB	PR00106
50718	g2696.t1	gw.103.123.1	43.77	361	180	3	38	392	4	347	2e-99	316	DNA replication	3359	GO:0006260	#N/A	#N/A	#N/A	nucleotide binding	157	GO:0000166	#N/A	#N/A	#N/A	#N/A	#N/A	#N/A	#N/A	#N/A	#N/A	#N/A	#N/A	#N/A	DNA-directed DNA polymerase B	DNAPOLB	PR00106
50718	g3853.t1	gw.103.123.1	40.37	379	209	3	553	930	2	364	6e-94	316	DNA replication	3359	GO:0006260	#N/A	#N/A	#N/A	nucleotide binding	157	GO:0000166	#N/A	#N/A	#N/A	#N/A	#N/A	#N/A	#N/A	#N/A	#N/A	#N/A	#N/A	#N/A	DNA-directed DNA polymerase B	DNAPOLB	PR00106
50718	g2271.t1	gw.103.123.1	40.58	377	207	3	540	915	2	362	4e-92	313	DNA replication	3359	GO:0006260	#N/A	#N/A	#N/A	nucleotide binding	157	GO:0000166	#N/A	#N/A	#N/A	#N/A	#N/A	#N/A	#N/A	#N/A	#N/A	#N/A	#N/A	#N/A	DNA-directed DNA polymerase B	DNAPOLB	PR00106
50718	g15402.t1	gw.103.123.1	42.47	365	172	4	1548	1911	2	329	2e-89	311	DNA replication	3359	GO:0006260	#N/A	#N/A	#N/A	nucleotide binding	157	GO:0000166	#N/A	#N/A	#N/A	#N/A	#N/A	#N/A	#N/A	#N/A	#N/A	#N/A	#N/A	#N/A	DNA-directed DNA polymerase B	DNAPOLB	PR00106
50718	g15765.t1	gw.103.123.1	38.95	380	215	3	321	699	2	365	2e-90	301	DNA replication	3359	GO:0006260	#N/A	#N/A	#N/A	nucleotide binding	157	GO:0000166	#N/A	#N/A	#N/A	#N/A	#N/A	#N/A	#N/A	#N/A	#N/A	#N/A	#N/A	#N/A	DNA-directed DNA polymerase B	DNAPOLB	PR00106
50718	g18588.t1	gw.103.123.1	39.42	416	223	8	41	448	9	403	1e-91	301	DNA replication	3359	GO:0006260	#N/A	#N/A	#N/A	nucleotide binding	157	GO:0000166	#N/A	#N/A	#N/A	#N/A	#N/A	#N/A	#N/A	#N/A	#N/A	#N/A	#N/A	#N/A	DNA-directed DNA polymerase B	DNAPOLB	PR00106
50718	g21771.t1	gw.103.123.1	40.51	390	187	7	474	859	2	350	4e-88	299	DNA replication	3359	GO:0006260	#N/A	#N/A	#N/A	nucleotide binding	157	GO:0000166	#N/A	#N/A	#N/A	#N/A	#N/A	#N/A	#N/A	#N/A	#N/A	#N/A	#N/A	#N/A	DNA-directed DNA polymerase B	DNAPOLB	PR00106
50718	g9483.t1	gw.103.123.1	40.87	367	196	4	1	362	66	416	2e-90	296	DNA replication	3359	GO:0006260	#N/A	#N/A	#N/A	nucleotide binding	157	GO:0000166	#N/A	#N/A	#N/A	#N/A	#N/A	#N/A	#N/A	#N/A	#N/A	#N/A	#N/A	#N/A	DNA-directed DNA polymerase B	DNAPOLB	PR00106
50718	g15213.t1	gw.103.123.1	37.13	404	206	4	374	745	2	389	8e-84	291	DNA replication	3359	GO:0006260	#N/A	#N/A	#N/A	nucleotide binding	157	GO:0000166	#N/A	#N/A	#N/A	#N/A	#N/A	#N/A	#N/A	#N/A	#N/A	#N/A	#N/A	#N/A	DNA-directed DNA polymerase B	DNAPOLB	PR00106
50718	g10908.t1	gw.103.123.1	38.73	377	192	4	550	903	2	362	1e-84	290	DNA replication	3359	GO:0006260	#N/A	#N/A	#N/A	nucleotide binding	157	GO:0000166	#N/A	#N/A	#N/A	#N/A	#N/A	#N/A	#N/A	#N/A	#N/A	#N/A	#N/A	#N/A	DNA-directed DNA polymerase B	DNAPOLB	PR00106
50718	g3374.t1	gw.103.123.1	39.78	357	198	3	518	873	2	342	7e-85	290	DNA replication	3359	GO:0006260	#N/A	#N/A	#N/A	nucleotide binding	157	GO:0000166	#N/A	#N/A	#N/A	#N/A	#N/A	#N/A	#N/A	#N/A	#N/A	#N/A	#N/A	#N/A	DNA-directed DNA polymerase B	DNAPOLB	PR00106
50718	g18818.t1	gw.103.123.1	40.45	403	175	5	301	642	267	665	3e-83	288	DNA replication	3359	GO:0006260	#N/A	#N/A	#N/A	nucleotide binding	157	GO:0000166	#N/A	#N/A	#N/A	#N/A	#N/A	#N/A	#N/A	#N/A	#N/A	#N/A	#N/A	#N/A	DNA-directed DNA polymerase B	DNAPOLB	PR00106
50718	g16055.t1	gw.103.123.1	40.81	321	173	3	547	866	2	306	8e-76	265	DNA replication	3359	GO:0006260	#N/A	#N/A	#N/A	nucleotide binding	157	GO:0000166	#N/A	#N/A	#N/A	#N/A	#N/A	#N/A	#N/A	#N/A	#N/A	#N/A	#N/A	#N/A	DNA-directed DNA polymerase B	DNAPOLB	PR00106
50718	g4000.t1	gw.103.123.1	44	300	145	3	1	294	84	366	2e-75	256	DNA replication	3359	GO:0006260	#N/A	#N/A	#N/A	nucleotide binding	157	GO:0000166	#N/A	#N/A	#N/A	#N/A	#N/A	#N/A	#N/A	#N/A	#N/A	#N/A	#N/A	#N/A	DNA-directed DNA polymerase B	DNAPOLB	PR00106
50718	g16004.t1	gw.103.123.1	47.69	260	130	2	224	477	298	557	9e-75	253	DNA replication	3359	GO:0006260	#N/A	#N/A	#N/A	nucleotide binding	157	GO:0000166	#N/A	#N/A	#N/A	#N/A	#N/A	#N/A	#N/A	#N/A	#N/A	#N/A	#N/A	#N/A	DNA-directed DNA polymerase B	DNAPOLB	PR00106
50718	g9634.t1	gw.103.123.1	34.75	377	188	3	74	408	2	362	9e-75	250	DNA replication	3359	GO:0006260	#N/A	#N/A	#N/A	nucleotide binding	157	GO:0000166	#N/A	#N/A	#N/A	#N/A	#N/A	#N/A	#N/A	#N/A	#N/A	#N/A	#N/A	#N/A	DNA-directed DNA polymerase B	DNAPOLB	PR00106
50718	g3825.t1	gw.103.123.1	43.94	289	135	6	213	496	26	292	1e-69	239	DNA replication	3359	GO:0006260	#N/A	#N/A	#N/A	nucleotide binding	157	GO:0000166	#N/A	#N/A	#N/A	#N/A	#N/A	#N/A	#N/A	#N/A	#N/A	#N/A	#N/A	#N/A	DNA-directed DNA polymerase B	DNAPOLB	PR00106
50718	g16354.t1	gw.103.123.1	39.06	297	169	3	1	285	66	362	2e-71	236	DNA replication	3359	GO:0006260	#N/A	#N/A	#N/A	nucleotide binding	157	GO:0000166	#N/A	#N/A	#N/A	#N/A	#N/A	#N/A	#N/A	#N/A	#N/A	#N/A	#N/A	#N/A	DNA-directed DNA polymerase B	DNAPOLB	PR00106
50718	g18317.t1	gw.103.123.1	39.46	294	161	3	1	293	95	372	3e-71	236	DNA replication	3359	GO:0006260	#N/A	#N/A	#N/A	nucleotide binding	157	GO:0000166	#N/A	#N/A	#N/A	#N/A	#N/A	#N/A	#N/A	#N/A	#N/A	#N/A	#N/A	#N/A	DNA-directed DNA polymerase B	DNAPOLB	PR00106
50718	g5399.t1	gw.103.123.1	37.78	315	154	3	1	289	66	364	4e-69	230	DNA replication	3359	GO:0006260	#N/A	#N/A	#N/A	nucleotide binding	157	GO:0000166	#N/A	#N/A	#N/A	#N/A	#N/A	#N/A	#N/A	#N/A	#N/A	#N/A	#N/A	#N/A	DNA-directed DNA polymerase B	DNAPOLB	PR00106
50718	g4648.t1	gw.103.123.1	44.61	269	124	4	1	261	84	335	9e-67	226	DNA replication	3359	GO:0006260	#N/A	#N/A	#N/A	nucleotide binding	157	GO:0000166	#N/A	#N/A	#N/A	#N/A	#N/A	#N/A	#N/A	#N/A	#N/A	#N/A	#N/A	#N/A	DNA-directed DNA polymerase B	DNAPOLB	PR00106
50718	g1883.t1	gw.103.123.1	39.43	279	153	2	377	655	2	264	9e-63	224	DNA replication	3359	GO:0006260	#N/A	#N/A	#N/A	nucleotide binding	157	GO:0000166	#N/A	#N/A	#N/A	#N/A	#N/A	#N/A	#N/A	#N/A	#N/A	#N/A	#N/A	#N/A	DNA-directed DNA polymerase B	DNAPOLB	PR00106
50718	g16809.t1	gw.103.123.1	33.15	365	178	3	155	465	2	354	4e-63	220	DNA replication	3359	GO:0006260	#N/A	#N/A	#N/A	nucleotide binding	157	GO:0000166	#N/A	#N/A	#N/A	#N/A	#N/A	#N/A	#N/A	#N/A	#N/A	#N/A	#N/A	#N/A	DNA-directed DNA polymerase B	DNAPOLB	PR00106
50718	g15683.t1	gw.103.123.1	38.23	293	138	3	1	250	84	376	7e-63	218	DNA replication	3359	GO:0006260	#N/A	#N/A	#N/A	nucleotide binding	157	GO:0000166	#N/A	#N/A	#N/A	#N/A	#N/A	#N/A	#N/A	#N/A	#N/A	#N/A	#N/A	#N/A	DNA-directed DNA polymerase B	DNAPOLB	PR00106
50718	g9478.t1	gw.103.123.1	38.23	293	138	3	1	250	84	376	7e-63	218	DNA replication	3359	GO:0006260	#N/A	#N/A	#N/A	nucleotide binding	157	GO:0000166	#N/A	#N/A	#N/A	#N/A	#N/A	#N/A	#N/A	#N/A	#N/A	#N/A	#N/A	#N/A	DNA-directed DNA polymerase B	DNAPOLB	PR00106
50718	g8416.t1	gw.103.123.1	39.54	263	143	2	373	635	2	248	9e-59	212	DNA replication	3359	GO:0006260	#N/A	#N/A	#N/A	nucleotide binding	157	GO:0000166	#N/A	#N/A	#N/A	#N/A	#N/A	#N/A	#N/A	#N/A	#N/A	#N/A	#N/A	#N/A	DNA-directed DNA polymerase B	DNAPOLB	PR00106
50718	g5490.t1	gw.103.123.1	43.08	260	126	4	1	238	84	343	1e-59	205	DNA replication	3359	GO:0006260	#N/A	#N/A	#N/A	nucleotide binding	157	GO:0000166	#N/A	#N/A	#N/A	#N/A	#N/A	#N/A	#N/A	#N/A	#N/A	#N/A	#N/A	#N/A	DNA-directed DNA polymerase B	DNAPOLB	PR00106
50718	g16789.t1	gw.103.123.1	40.91	264	134	5	41	303	9	251	4e-59	203	DNA replication	3359	GO:0006260	#N/A	#N/A	#N/A	nucleotide binding	157	GO:0000166	#N/A	#N/A	#N/A	#N/A	#N/A	#N/A	#N/A	#N/A	#N/A	#N/A	#N/A	#N/A	DNA-directed DNA polymerase B	DNAPOLB	PR00106
50718	g6197.t1	gw.103.123.1	40.78	255	131	5	212	463	55	292	3e-57	203	DNA replication	3359	GO:0006260	#N/A	#N/A	#N/A	nucleotide binding	157	GO:0000166	#N/A	#N/A	#N/A	#N/A	#N/A	#N/A	#N/A	#N/A	#N/A	#N/A	#N/A	#N/A	DNA-directed DNA polymerase B	DNAPOLB	PR00106
50718	g18625.t1	gw.103.123.1	34.04	332	171	5	12	313	29	342	3e-57	198	DNA replication	3359	GO:0006260	#N/A	#N/A	#N/A	nucleotide binding	157	GO:0000166	#N/A	#N/A	#N/A	#N/A	#N/A	#N/A	#N/A	#N/A	#N/A	#N/A	#N/A	#N/A	DNA-directed DNA polymerase B	DNAPOLB	PR00106
50718	g5959.t1	gw.103.123.1	41.82	220	116	1	467	686	2	209	2e-53	196	DNA replication	3359	GO:0006260	#N/A	#N/A	#N/A	nucleotide binding	157	GO:0000166	#N/A	#N/A	#N/A	#N/A	#N/A	#N/A	#N/A	#N/A	#N/A	#N/A	#N/A	#N/A	DNA-directed DNA polymerase B	DNAPOLB	PR00106
50718	g18886.t1	gw.103.123.1	42.15	242	121	3	10	236	308	545	3e-56	192	DNA replication	3359	GO:0006260	#N/A	#N/A	#N/A	nucleotide binding	157	GO:0000166	#N/A	#N/A	#N/A	#N/A	#N/A	#N/A	#N/A	#N/A	#N/A	#N/A	#N/A	#N/A	DNA-directed DNA polymerase B	DNAPOLB	PR00106
50718	g16171.t1	gw.103.123.1	35.09	342	192	7	1	335	70	388	2e-53	188	DNA replication	3359	GO:0006260	#N/A	#N/A	#N/A	nucleotide binding	157	GO:0000166	#N/A	#N/A	#N/A	#N/A	#N/A	#N/A	#N/A	#N/A	#N/A	#N/A	#N/A	#N/A	DNA-directed DNA polymerase B	DNAPOLB	PR00106
50718	g9292.t1	gw.103.123.1	46.32	190	102	0	45	234	2	191	7e-54	187	DNA replication	3359	GO:0006260	#N/A	#N/A	#N/A	nucleotide binding	157	GO:0000166	#N/A	#N/A	#N/A	#N/A	#N/A	#N/A	#N/A	#N/A	#N/A	#N/A	#N/A	#N/A	DNA-directed DNA polymerase B	DNAPOLB	PR00106
50718	g2287.t1	gw.103.123.1	32.17	345	165	6	190	475	28	362	8e-51	186	DNA replication	3359	GO:0006260	#N/A	#N/A	#N/A	nucleotide binding	157	GO:0000166	#N/A	#N/A	#N/A	#N/A	#N/A	#N/A	#N/A	#N/A	#N/A	#N/A	#N/A	#N/A	DNA-directed DNA polymerase B	DNAPOLB	PR00106
50718	g13296.t1	gw.103.123.1	36.64	262	136	5	41	277	9	265	6e-52	185	DNA replication	3359	GO:0006260	#N/A	#N/A	#N/A	nucleotide binding	157	GO:0000166	#N/A	#N/A	#N/A	#N/A	#N/A	#N/A	#N/A	#N/A	#N/A	#N/A	#N/A	#N/A	DNA-directed DNA polymerase B	DNAPOLB	PR00106
50718	g4124.t1	gw.103.123.1	47.26	201	85	5	18	214	72	255	1e-50	176	DNA replication	3359	GO:0006260	#N/A	#N/A	#N/A	nucleotide binding	157	GO:0000166	#N/A	#N/A	#N/A	#N/A	#N/A	#N/A	#N/A	#N/A	#N/A	#N/A	#N/A	#N/A	DNA-directed DNA polymerase B	DNAPOLB	PR00106
50718	g4742.t1	gw.103.123.1	31.59	345	167	5	190	475	28	362	2e-46	172	DNA replication	3359	GO:0006260	#N/A	#N/A	#N/A	nucleotide binding	157	GO:0000166	#N/A	#N/A	#N/A	#N/A	#N/A	#N/A	#N/A	#N/A	#N/A	#N/A	#N/A	#N/A	DNA-directed DNA polymerase B	DNAPOLB	PR00106
50718	g16660.t1	gw.103.123.1	43.68	190	89	3	404	592	92	264	2e-44	168	DNA replication	3359	GO:0006260	#N/A	#N/A	#N/A	nucleotide binding	157	GO:0000166	#N/A	#N/A	#N/A	#N/A	#N/A	#N/A	#N/A	#N/A	#N/A	#N/A	#N/A	#N/A	DNA-directed DNA polymerase B	DNAPOLB	PR00106
50718	g12818.t1	gw.103.123.1	46.1	154	83	0	76	229	2	155	5e-42	152	DNA replication	3359	GO:0006260	#N/A	#N/A	#N/A	nucleotide binding	157	GO:0000166	#N/A	#N/A	#N/A	#N/A	#N/A	#N/A	#N/A	#N/A	#N/A	#N/A	#N/A	#N/A	DNA-directed DNA polymerase B	DNAPOLB	PR00106
50718	g14855.t1	gw.103.123.1	40	180	95	2	500	679	72	238	1e-35	144	DNA replication	3359	GO:0006260	#N/A	#N/A	#N/A	nucleotide binding	157	GO:0000166	#N/A	#N/A	#N/A	#N/A	#N/A	#N/A	#N/A	#N/A	#N/A	#N/A	#N/A	#N/A	DNA-directed DNA polymerase B	DNAPOLB	PR00106
50718	g13076.t1	gw.103.123.1	36.87	217	84	4	43	218	2	206	2e-36	138	DNA replication	3359	GO:0006260	#N/A	#N/A	#N/A	nucleotide binding	157	GO:0000166	#N/A	#N/A	#N/A	#N/A	#N/A	#N/A	#N/A	#N/A	#N/A	#N/A	#N/A	#N/A	DNA-directed DNA polymerase B	DNAPOLB	PR00106
50718	g16200.t1	gw.103.123.1	45.99	137	74	0	412	548	2	138	2e-34	138	DNA replication	3359	GO:0006260	#N/A	#N/A	#N/A	nucleotide binding	157	GO:0000166	#N/A	#N/A	#N/A	#N/A	#N/A	#N/A	#N/A	#N/A	#N/A	#N/A	#N/A	#N/A	DNA-directed DNA polymerase B	DNAPOLB	PR00106
50718	g4362.t1	gw.103.123.1	36.87	217	84	4	43	218	2	206	2e-36	138	DNA replication	3359	GO:0006260	#N/A	#N/A	#N/A	nucleotide binding	157	GO:0000166	#N/A	#N/A	#N/A	#N/A	#N/A	#N/A	#N/A	#N/A	#N/A	#N/A	#N/A	#N/A	DNA-directed DNA polymerase B	DNAPOLB	PR00106
50718	g2137.t1	gw.103.123.1	48.84	129	66	0	260	388	2	130	3e-35	137	DNA replication	3359	GO:0006260	#N/A	#N/A	#N/A	nucleotide binding	157	GO:0000166	#N/A	#N/A	#N/A	#N/A	#N/A	#N/A	#N/A	#N/A	#N/A	#N/A	#N/A	#N/A	DNA-directed DNA polymerase B	DNAPOLB	PR00106
50718	g12509.t1	gw.103.123.1	38.07	176	105	2	443	618	2	173	2e-32	133	DNA replication	3359	GO:0006260	#N/A	#N/A	#N/A	nucleotide binding	157	GO:0000166	#N/A	#N/A	#N/A	#N/A	#N/A	#N/A	#N/A	#N/A	#N/A	#N/A	#N/A	#N/A	DNA-directed DNA polymerase B	DNAPOLB	PR00106
50718	g8505.t1	gw.103.123.1	48.08	104	54	0	45	148	2	105	6e-30	115	DNA replication	3359	GO:0006260	#N/A	#N/A	#N/A	nucleotide binding	157	GO:0000166	#N/A	#N/A	#N/A	#N/A	#N/A	#N/A	#N/A	#N/A	#N/A	#N/A	#N/A	#N/A	DNA-directed DNA polymerase B	DNAPOLB	PR00106
50718	g17109.t1	gw.103.123.1	32.51	203	97	5	6	168	323	525	2e-24	100	DNA replication	3359	GO:0006260	#N/A	#N/A	#N/A	nucleotide binding	157	GO:0000166	#N/A	#N/A	#N/A	#N/A	#N/A	#N/A	#N/A	#N/A	#N/A	#N/A	#N/A	#N/A	DNA-directed DNA polymerase B	DNAPOLB	PR00106
50718	g19433.t1	gw.103.123.1	47.78	90	38	5	1	87	430	513	8e-15	73.2	DNA replication	3359	GO:0006260	#N/A	#N/A	#N/A	nucleotide binding	157	GO:0000166	#N/A	#N/A	#N/A	#N/A	#N/A	#N/A	#N/A	#N/A	#N/A	#N/A	#N/A	#N/A	DNA-directed DNA polymerase B	DNAPOLB	PR00106
50718	g18282.t1	gw.103.123.1	33.6	125	76	4	213	332	26	148	2e-13	70.9	DNA replication	3359	GO:0006260	#N/A	#N/A	#N/A	nucleotide binding	157	GO:0000166	#N/A	#N/A	#N/A	#N/A	#N/A	#N/A	#N/A	#N/A	#N/A	#N/A	#N/A	#N/A	DNA-directed DNA polymerase B	DNAPOLB	PR00106
51287	g8973.t1	gw.101.98.1	47.7	610	291	7	479	1069	31	631	0	552	DNA replication	3359	GO:0006260	#N/A	#N/A	#N/A	nucleotide binding	157	GO:0000166	#N/A	#N/A	#N/A	#N/A	#N/A	#N/A	#N/A	#N/A	#N/A	#N/A	#N/A	#N/A	DNA-directed DNA polymerase B	DNAPOLB	PR00106
51287	g5929.t1	gw.101.98.1	45.71	630	313	8	46	655	1	621	0	546	DNA replication	3359	GO:0006260	#N/A	#N/A	#N/A	nucleotide binding	157	GO:0000166	#N/A	#N/A	#N/A	#N/A	#N/A	#N/A	#N/A	#N/A	#N/A	#N/A	#N/A	#N/A	DNA-directed DNA polymerase B	DNAPOLB	PR00106
51287	g19645.t1	gw.101.98.1	46.42	614	307	8	361	961	27	631	0	542	DNA replication	3359	GO:0006260	#N/A	#N/A	#N/A	nucleotide binding	157	GO:0000166	#N/A	#N/A	#N/A	#N/A	#N/A	#N/A	#N/A	#N/A	#N/A	#N/A	#N/A	#N/A	DNA-directed DNA polymerase B	DNAPOLB	PR00106
51287	g8379.t1	gw.101.98.1	48.95	574	278	6	29	596	67	631	0	541	DNA replication	3359	GO:0006260	#N/A	#N/A	#N/A	nucleotide binding	157	GO:0000166	#N/A	#N/A	#N/A	#N/A	#N/A	#N/A	#N/A	#N/A	#N/A	#N/A	#N/A	#N/A	DNA-directed DNA polymerase B	DNAPOLB	PR00106
51287	g18639.t1	gw.101.98.1	48.77	570	277	6	20	583	71	631	0	540	DNA replication	3359	GO:0006260	#N/A	#N/A	#N/A	nucleotide binding	157	GO:0000166	#N/A	#N/A	#N/A	#N/A	#N/A	#N/A	#N/A	#N/A	#N/A	#N/A	#N/A	#N/A	DNA-directed DNA polymerase B	DNAPOLB	PR00106
51287	g2138.t1	gw.101.98.1	45.24	630	296	11	2	591	1	621	1e-180	533	DNA replication	3359	GO:0006260	#N/A	#N/A	#N/A	nucleotide binding	157	GO:0000166	#N/A	#N/A	#N/A	#N/A	#N/A	#N/A	#N/A	#N/A	#N/A	#N/A	#N/A	#N/A	DNA-directed DNA polymerase B	DNAPOLB	PR00106
51287	g9742.t1	gw.101.98.1	46.84	570	281	7	99	657	16	574	1e-173	513	DNA replication	3359	GO:0006260	#N/A	#N/A	#N/A	nucleotide binding	157	GO:0000166	#N/A	#N/A	#N/A	#N/A	#N/A	#N/A	#N/A	#N/A	#N/A	#N/A	#N/A	#N/A	DNA-directed DNA polymerase B	DNAPOLB	PR00106
51287	g12791.t1	gw.101.98.1	46.35	589	285	8	1	571	56	631	8e-174	510	DNA replication	3359	GO:0006260	#N/A	#N/A	#N/A	nucleotide binding	157	GO:0000166	#N/A	#N/A	#N/A	#N/A	#N/A	#N/A	#N/A	#N/A	#N/A	#N/A	#N/A	#N/A	DNA-directed DNA polymerase B	DNAPOLB	PR00106
51287	g5958.t1	gw.101.98.1	50.1	503	236	6	1	497	138	631	5e-163	479	DNA replication	3359	GO:0006260	#N/A	#N/A	#N/A	nucleotide binding	157	GO:0000166	#N/A	#N/A	#N/A	#N/A	#N/A	#N/A	#N/A	#N/A	#N/A	#N/A	#N/A	#N/A	DNA-directed DNA polymerase B	DNAPOLB	PR00106
51287	g18129.t1	gw.101.98.1	50.21	484	226	6	1	478	157	631	1e-157	465	DNA replication	3359	GO:0006260	#N/A	#N/A	#N/A	nucleotide binding	157	GO:0000166	#N/A	#N/A	#N/A	#N/A	#N/A	#N/A	#N/A	#N/A	#N/A	#N/A	#N/A	#N/A	DNA-directed DNA polymerase B	DNAPOLB	PR00106
51287	g19115.t1	gw.101.98.1	48.74	478	234	6	549	1021	160	631	1e-141	441	DNA replication	3359	GO:0006260	#N/A	#N/A	#N/A	nucleotide binding	157	GO:0000166	#N/A	#N/A	#N/A	#N/A	#N/A	#N/A	#N/A	#N/A	#N/A	#N/A	#N/A	#N/A	DNA-directed DNA polymerase B	DNAPOLB	PR00106
51287	g12817.t1	gw.101.98.1	49.45	457	217	5	3	453	173	621	1e-137	423	DNA replication	3359	GO:0006260	#N/A	#N/A	#N/A	nucleotide binding	157	GO:0000166	#N/A	#N/A	#N/A	#N/A	#N/A	#N/A	#N/A	#N/A	#N/A	#N/A	#N/A	#N/A	DNA-directed DNA polymerase B	DNAPOLB	PR00106
51287	g2699.t1	gw.101.98.1	51.26	398	190	1	551	944	115	512	1e-132	416	DNA replication	3359	GO:0006260	#N/A	#N/A	#N/A	nucleotide binding	157	GO:0000166	#N/A	#N/A	#N/A	#N/A	#N/A	#N/A	#N/A	#N/A	#N/A	#N/A	#N/A	#N/A	DNA-directed DNA polymerase B	DNAPOLB	PR00106
51287	g12689.t1	gw.101.98.1	50.11	437	201	7	34	464	206	631	6e-134	404	DNA replication	3359	GO:0006260	#N/A	#N/A	#N/A	nucleotide binding	157	GO:0000166	#N/A	#N/A	#N/A	#N/A	#N/A	#N/A	#N/A	#N/A	#N/A	#N/A	#N/A	#N/A	DNA-directed DNA polymerase B	DNAPOLB	PR00106
51287	g18615.t1	gw.101.98.1	43.31	501	225	4	324	765	121	621	2e-128	404	DNA replication	3359	GO:0006260	#N/A	#N/A	#N/A	nucleotide binding	157	GO:0000166	#N/A	#N/A	#N/A	#N/A	#N/A	#N/A	#N/A	#N/A	#N/A	#N/A	#N/A	#N/A	DNA-directed DNA polymerase B	DNAPOLB	PR00106
51287	g19499.t1	gw.101.98.1	48.88	446	191	7	335	752	195	631	2e-125	391	DNA replication	3359	GO:0006260	#N/A	#N/A	#N/A	nucleotide binding	157	GO:0000166	#N/A	#N/A	#N/A	#N/A	#N/A	#N/A	#N/A	#N/A	#N/A	#N/A	#N/A	#N/A	DNA-directed DNA polymerase B	DNAPOLB	PR00106
51287	g1651.t1	gw.101.98.1	39.63	588	278	17	630	1163	67	631	4e-114	374	DNA replication	3359	GO:0006260	#N/A	#N/A	#N/A	nucleotide binding	157	GO:0000166	#N/A	#N/A	#N/A	#N/A	#N/A	#N/A	#N/A	#N/A	#N/A	#N/A	#N/A	#N/A	DNA-directed DNA polymerase B	DNAPOLB	PR00106
51287	g3192.t1	gw.101.98.1	42.57	498	266	10	7	496	146	631	3e-118	366	DNA replication	3359	GO:0006260	#N/A	#N/A	#N/A	nucleotide binding	157	GO:0000166	#N/A	#N/A	#N/A	#N/A	#N/A	#N/A	#N/A	#N/A	#N/A	#N/A	#N/A	#N/A	DNA-directed DNA polymerase B	DNAPOLB	PR00106
51287	g19405.t1	gw.101.98.1	40	470	271	5	18	484	90	551	4e-112	348	DNA replication	3359	GO:0006260	#N/A	#N/A	#N/A	nucleotide binding	157	GO:0000166	#N/A	#N/A	#N/A	#N/A	#N/A	#N/A	#N/A	#N/A	#N/A	#N/A	#N/A	#N/A	DNA-directed DNA polymerase B	DNAPOLB	PR00106
51287	g13245.t1	gw.101.98.1	50.98	357	160	6	1	351	284	631	1e-111	341	DNA replication	3359	GO:0006260	#N/A	#N/A	#N/A	nucleotide binding	157	GO:0000166	#N/A	#N/A	#N/A	#N/A	#N/A	#N/A	#N/A	#N/A	#N/A	#N/A	#N/A	#N/A	DNA-directed DNA polymerase B	DNAPOLB	PR00106
51287	g16663.t1	gw.101.98.1	45.3	415	177	6	571	936	218	631	5e-103	337	DNA replication	3359	GO:0006260	#N/A	#N/A	#N/A	nucleotide binding	157	GO:0000166	#N/A	#N/A	#N/A	#N/A	#N/A	#N/A	#N/A	#N/A	#N/A	#N/A	#N/A	#N/A	DNA-directed DNA polymerase B	DNAPOLB	PR00106
51287	g15815.t1	gw.101.98.1	42.24	393	189	3	2	356	1	393	2e-107	331	DNA replication	3359	GO:0006260	#N/A	#N/A	#N/A	nucleotide binding	157	GO:0000166	#N/A	#N/A	#N/A	#N/A	#N/A	#N/A	#N/A	#N/A	#N/A	#N/A	#N/A	#N/A	DNA-directed DNA polymerase B	DNAPOLB	PR00106
51287	g16790.t1	gw.101.98.1	43.7	405	195	5	6	378	177	580	8e-107	330	DNA replication	3359	GO:0006260	#N/A	#N/A	#N/A	nucleotide binding	157	GO:0000166	#N/A	#N/A	#N/A	#N/A	#N/A	#N/A	#N/A	#N/A	#N/A	#N/A	#N/A	#N/A	DNA-directed DNA polymerase B	DNAPOLB	PR00106
51287	g1882.t1	gw.101.98.1	50.73	343	158	5	2	342	298	631	3e-106	327	DNA replication	3359	GO:0006260	#N/A	#N/A	#N/A	nucleotide binding	157	GO:0000166	#N/A	#N/A	#N/A	#N/A	#N/A	#N/A	#N/A	#N/A	#N/A	#N/A	#N/A	#N/A	DNA-directed DNA polymerase B	DNAPOLB	PR00106
51287	g19679.t1	gw.101.98.1	48.4	376	177	6	222	589	265	631	8e-102	324	DNA replication	3359	GO:0006260	#N/A	#N/A	#N/A	nucleotide binding	157	GO:0000166	#N/A	#N/A	#N/A	#N/A	#N/A	#N/A	#N/A	#N/A	#N/A	#N/A	#N/A	#N/A	DNA-directed DNA polymerase B	DNAPOLB	PR00106
51287	g15764.t1	gw.101.98.1	53.36	298	131	3	1	297	284	574	6e-103	318	DNA replication	3359	GO:0006260	#N/A	#N/A	#N/A	nucleotide binding	157	GO:0000166	#N/A	#N/A	#N/A	#N/A	#N/A	#N/A	#N/A	#N/A	#N/A	#N/A	#N/A	#N/A	DNA-directed DNA polymerase B	DNAPOLB	PR00106
51287	g11625.t1	gw.101.98.1	41.22	393	188	3	2	351	1	393	5e-102	317	DNA replication	3359	GO:0006260	#N/A	#N/A	#N/A	nucleotide binding	157	GO:0000166	#N/A	#N/A	#N/A	#N/A	#N/A	#N/A	#N/A	#N/A	#N/A	#N/A	#N/A	#N/A	DNA-directed DNA polymerase B	DNAPOLB	PR00106
51287	g3375.t1	gw.101.98.1	48.48	363	156	6	2	362	298	631	6e-102	317	DNA replication	3359	GO:0006260	#N/A	#N/A	#N/A	nucleotide binding	157	GO:0000166	#N/A	#N/A	#N/A	#N/A	#N/A	#N/A	#N/A	#N/A	#N/A	#N/A	#N/A	#N/A	DNA-directed DNA polymerase B	DNAPOLB	PR00106
51287	g18548.t1	gw.101.98.1	38.64	484	273	12	2	476	163	631	2e-99	314	DNA replication	3359	GO:0006260	#N/A	#N/A	#N/A	nucleotide binding	157	GO:0000166	#N/A	#N/A	#N/A	#N/A	#N/A	#N/A	#N/A	#N/A	#N/A	#N/A	#N/A	#N/A	DNA-directed DNA polymerase B	DNAPOLB	PR00106
51287	g23210.t1	gw.101.98.1	41.3	431	230	10	954	1375	67	483	3e-92	313	DNA replication	3359	GO:0006260	#N/A	#N/A	#N/A	nucleotide binding	157	GO:0000166	#N/A	#N/A	#N/A	#N/A	#N/A	#N/A	#N/A	#N/A	#N/A	#N/A	#N/A	#N/A	DNA-directed DNA polymerase B	DNAPOLB	PR00106
51287	g14171.t1	gw.101.98.1	38.17	482	278	11	2	476	163	631	2e-98	312	DNA replication	3359	GO:0006260	#N/A	#N/A	#N/A	nucleotide binding	157	GO:0000166	#N/A	#N/A	#N/A	#N/A	#N/A	#N/A	#N/A	#N/A	#N/A	#N/A	#N/A	#N/A	DNA-directed DNA polymerase B	DNAPOLB	PR00106
51287	g10676.t1	gw.101.98.1	38.17	482	278	11	2	476	163	631	9e-98	310	DNA replication	3359	GO:0006260	#N/A	#N/A	#N/A	nucleotide binding	157	GO:0000166	#N/A	#N/A	#N/A	#N/A	#N/A	#N/A	#N/A	#N/A	#N/A	#N/A	#N/A	#N/A	DNA-directed DNA polymerase B	DNAPOLB	PR00106
51287	g7783.t1	gw.101.98.1	53.87	284	127	2	14	296	294	574	2e-90	300	DNA replication	3359	GO:0006260	#N/A	#N/A	#N/A	nucleotide binding	157	GO:0000166	#N/A	#N/A	#N/A	#N/A	#N/A	#N/A	#N/A	#N/A	#N/A	#N/A	#N/A	#N/A	DNA-directed DNA polymerase B	DNAPOLB	PR00106
51287	g14631.t1	gw.101.98.1	51.43	280	132	2	1	279	298	574	5e-96	298	DNA replication	3359	GO:0006260	#N/A	#N/A	#N/A	nucleotide binding	157	GO:0000166	#N/A	#N/A	#N/A	#N/A	#N/A	#N/A	#N/A	#N/A	#N/A	#N/A	#N/A	#N/A	DNA-directed DNA polymerase B	DNAPOLB	PR00106
51287	g17788.t1	gw.101.98.1	54.35	276	121	3	262	535	302	574	4e-90	297	DNA replication	3359	GO:0006260	#N/A	#N/A	#N/A	nucleotide binding	157	GO:0000166	#N/A	#N/A	#N/A	#N/A	#N/A	#N/A	#N/A	#N/A	#N/A	#N/A	#N/A	#N/A	DNA-directed DNA polymerase B	DNAPOLB	PR00106
51287	g10911.t1	gw.101.98.1	48.7	345	147	6	35	377	315	631	2e-93	295	DNA replication	3359	GO:0006260	#N/A	#N/A	#N/A	nucleotide binding	157	GO:0000166	#N/A	#N/A	#N/A	#N/A	#N/A	#N/A	#N/A	#N/A	#N/A	#N/A	#N/A	#N/A	DNA-directed DNA polymerase B	DNAPOLB	PR00106
51287	g18626.t1	gw.101.98.1	54.65	269	117	2	2	269	298	562	4e-92	293	DNA replication	3359	GO:0006260	#N/A	#N/A	#N/A	nucleotide binding	157	GO:0000166	#N/A	#N/A	#N/A	#N/A	#N/A	#N/A	#N/A	#N/A	#N/A	#N/A	#N/A	#N/A	DNA-directed DNA polymerase B	DNAPOLB	PR00106
51287	g3783.t1	gw.101.98.1	47.11	346	144	6	1	315	284	621	5e-89	291	DNA replication	3359	GO:0006260	#N/A	#N/A	#N/A	nucleotide binding	157	GO:0000166	#N/A	#N/A	#N/A	#N/A	#N/A	#N/A	#N/A	#N/A	#N/A	#N/A	#N/A	#N/A	DNA-directed DNA polymerase B	DNAPOLB	PR00106
51287	g18281.t1	gw.101.98.1	39.03	433	231	8	2	413	163	583	2e-89	288	DNA replication	3359	GO:0006260	#N/A	#N/A	#N/A	nucleotide binding	157	GO:0000166	#N/A	#N/A	#N/A	#N/A	#N/A	#N/A	#N/A	#N/A	#N/A	#N/A	#N/A	#N/A	DNA-directed DNA polymerase B	DNAPOLB	PR00106
51287	g3937.t1	gw.101.98.1	52.69	260	119	1	6	261	176	435	1e-90	287	DNA replication	3359	GO:0006260	#N/A	#N/A	#N/A	nucleotide binding	157	GO:0000166	#N/A	#N/A	#N/A	#N/A	#N/A	#N/A	#N/A	#N/A	#N/A	#N/A	#N/A	#N/A	DNA-directed DNA polymerase B	DNAPOLB	PR00106
51287	g6032.t1	gw.101.98.1	40.58	414	209	12	3	393	28	427	3e-90	287	DNA replication	3359	GO:0006260	#N/A	#N/A	#N/A	nucleotide binding	157	GO:0000166	#N/A	#N/A	#N/A	#N/A	#N/A	#N/A	#N/A	#N/A	#N/A	#N/A	#N/A	#N/A	DNA-directed DNA polymerase B	DNAPOLB	PR00106
[truncated: 13,801 more rows]

## Sheet: blast.e5
Results of the blastp analysis (-evalue 1e-5-seg yes -soft_masking true -lcase_maskin ) against the filtered protein models of Nematostella vectensis, in the tabular format (-outfmt 6). GO terms, KOG processes, and InterPro domains as annotated in the Joint Genome Institute Filtered Protein Model of Nematostella vectensis are included. Only the top gene to protein matches are included. All data a…
[truncated: 2,003 more rows]

[truncated: 1 more sheets: uniprot]
