# Supplementary material for: A hybrid de novo assembly of the sea pansy (Renilla muelleri) genome
Source: Gigascience. 2019 Apr 3;8(4):giz026. doi: 10.1093/gigascience/giz026 (PMC6446218; doi:10.1093/gigascience/giz026)
Supplement: Supplement_Files.zip [file giz026_supplement_files.zip › Jiang_SupplFile4.xlsx]

## Sheet: blast.e10
Results of the blastp analysis (-evalue 1e-10 -seg yes -soft_masking true -lcase_maskin) against the Nematostella vectensis Vienna dataset in the tabular format (-outfmt 6).
R_muelleri_gene id	Nvect_scaffold	pident	length	mismatch	gapopen	qstart	qend	sstart	send	evalue	bitscore
g1.t1	NVE24213	55.56	333	120	2	828	1160	25	329	6e-114	387
g1.t1	NVE19092	35.45	110	69	1	112	221	357	464	1e-13	75.1
g1.t1	NVE18550	38.33	120	71	3	2	121	364	480	3e-13	74.3
g1.t1	NVE1468	31.58	114	72	1	116	223	240	353	5e-11	66.2
g2.t1	NVE24213	55.56	333	120	2	692	1024	25	329	2e-114	386
g2.t1	NVE19092	38.67	75	46	0	11	85	390	464	4e-11	67
g3.t1	NVE20449	67.79	416	127	3	492	900	15	430	0	574
g3.t1	NVE19050	58.7	293	121	0	206	498	35	327	1e-121	375
g3.t1	NVE9577	28.99	238	155	5	499	728	7	238	3e-22	99.4
g3.t1	NVE14404	33.02	106	68	2	795	897	263	368	5e-15	77.8
g3.t1	NVE12397	28.43	204	133	4	497	696	9	203	1e-14	75.1
g3.t1	NVE24473	35.54	121	68	4	789	900	418	537	1e-13	73.9
g3.t1	NVE16040	34.78	161	87	5	493	647	17	165	2e-13	70.5
g3.t1	NVE12751	38.46	104	57	3	797	893	624	727	7e-13	72.4
g3.t1	NVE12751	26.46	223	130	6	498	701	7	214	1e-12	71.2
g3.t1	NVE6452	27.19	228	136	6	496	706	32	246	3e-12	68.6
g3.t1	NVE19099	29.76	168	114	2	501	666	51	216	3e-12	68.9
g3.t1	NVE17059	26.67	195	133	5	501	694	12	197	1e-11	65.9
g4.t1	NVE17697	60.08	243	91	2	1	242	115	352	8e-101	301
g5.t1	NVE16854	44.27	393	209	6	6	391	4	393	1e-113	340
g5.t1	NVE10889	38.87	391	221	9	8	385	6	391	2e-79	253
g6.t1	NVE3258	38.6	114	57	2	1	112	118	220	6e-16	72.4
g6.t1	NVE9388	33.63	113	65	2	1	113	342	444	3e-12	63.5
g8.t1	NVE12857	35.72	1453	662	31	369	1640	112	1473	5e-120	415
g8.t1	NVE12857	39.16	978	470	12	367	1272	280	1204	1e-86	312
g8.t1	NVE12857	37.88	879	410	14	353	1125	356	1204	1e-69	258
g8.t1	NVE12857	38.6	487	225	10	352	811	763	1202	2e-31	134
g8.t1	NVE12912	36.96	1166	604	19	508	1563	194	1338	2e-100	353
g8.t1	NVE12912	37.46	945	441	18	351	1171	249	1167	1e-71	264
g8.t1	NVE19791	33.79	1252	566	25	567	1640	2	1168	6e-86	307
g8.t1	NVE19791	40.23	947	434	15	447	1312	2	897	6e-65	242
g8.t1	NVE19791	38.9	851	380	18	351	1111	46	846	1e-63	237
g8.t1	NVE19791	37.07	615	293	10	351	889	301	897	3e-28	124
g8.t1	NVE21289	40.6	1037	487	15	495	1435	99	1102	2e-79	289
g8.t1	NVE21289	38.32	1062	482	19	439	1378	95	1105	4e-79	288
g8.t1	NVE21289	37.44	999	482	15	566	1427	27	1019	2e-65	244
g8.t1	NVE21289	39.06	955	475	15	353	1256	205	1103	1e-63	239
g8.t1	NVE21289	38.08	772	330	17	359	1021	373	1105	1e-43	174
g8.t1	NVE21289	39.07	599	270	8	936	1442	58	653	4e-42	169
g8.t1	NVE21289	39.09	504	224	6	1017	1443	34	531	5e-37	152
g8.t1	NVE21289	38.88	571	281	8	351	891	575	1107	8e-30	129
g8.t1	NVE18920	36.02	844	382	15	895	1640	3	786	1e-73	264
g8.t1	NVE18920	40.53	486	244	5	535	996	3	467	7e-38	153
g8.t1	NVE18920	40.47	514	246	7	655	1123	3	501	6e-36	147
g8.t1	NVE18920	40.67	477	253	6	761	1219	1	465	2e-35	145
g8.t1	NVE18920	40.59	478	242	6	718	1168	3	465	2e-33	139
g8.t1	NVE18920	39.84	492	257	6	842	1321	1	465	4e-33	139
g8.t1	NVE18920	38.68	517	242	9	570	1062	2	467	2e-32	136
g8.t1	NVE18920	39.06	489	231	10	356	801	3	467	3e-32	135
g8.t1	NVE18920	40.76	471	231	8	463	900	48	503	3e-31	132
g8.t1	NVE18920	38.35	425	193	6	1059	1432	2	408	1e-29	127
g8.t1	NVE18920	38.64	484	237	6	799	1243	3	465	5e-29	125
g8.t1	NVE18920	38.68	468	245	6	467	895	1	465	1e-26	117
g8.t1	NVE18920	37.13	369	200	5	353	703	111	465	1e-15	82.8
g8.t1	NVE18920	36.06	355	158	9	1148	1442	1	346	2e-15	81.3
g8.t1	NVE20648	38.4	810	441	17	443	1222	603	1384	7e-69	256
g8.t1	NVE20648	35.57	880	436	20	562	1324	519	1384	3e-66	248
g8.t1	NVE20648	38.67	812	395	21	730	1443	590	1396	4e-66	247
g8.t1	NVE20648	34.15	1016	484	25	503	1424	530	1454	3e-65	245
g8.t1	NVE20648	35.67	771	363	20	351	1011	652	1399	4e-48	189
g8.t1	NVE20648	34.82	738	402	16	765	1447	528	1241	3e-44	176
g8.t1	NVE20648	37.46	331	136	7	348	651	1113	1399	4e-21	100
g8.t1	NVE12380	40.94	552	275	6	575	1117	283	792	5e-64	236
g8.t1	NVE12380	41.59	541	274	10	663	1194	287	794	2e-57	215
g8.t1	NVE12380	40.37	535	268	7	559	1069	285	792	2e-55	209
g8.t1	NVE12380	41.56	527	281	7	486	1000	281	792	1e-54	206
g8.t1	NVE12380	40.26	534	292	6	724	1251	285	797	7e-54	204
g8.t1	NVE12380	41.06	526	268	10	844	1345	285	792	1e-53	203
g8.t1	NVE12380	39.1	555	275	6	880	1416	285	794	3e-53	202
g8.t1	NVE12380	39.53	554	275	11	936	1453	284	813	4e-52	198
g8.t1	NVE12380	39.66	537	278	9	355	872	284	793	5e-50	192
g8.t1	NVE12380	38.31	543	272	8	787	1299	285	794	3e-48	186
g8.t1	NVE12380	41.91	482	246	7	1003	1454	285	762	7e-48	185
g8.t1	NVE12380	38.3	436	216	6	351	783	409	794	3e-35	145
g8.t1	NVE15238	38.81	894	425	15	368	1186	113	959	4e-63	237
g8.t1	NVE15238	38.83	837	410	12	634	1410	131	925	2e-62	235
g8.t1	NVE15238	38.84	829	369	13	511	1240	134	923	2e-62	235
g8.t1	NVE15238	37.12	827	397	10	579	1318	133	923	3e-59	224
g8.t1	NVE15238	37.61	763	332	13	802	1438	134	878	3e-56	215
g8.t1	NVE15238	39.69	572	306	4	891	1432	133	695	3e-48	189
g8.t1	NVE15238	38.12	711	348	7	351	995	276	960	2e-46	183
g8.t1	NVE15238	39.52	544	281	6	935	1442	132	663	6e-41	165
g8.t1	NVE15238	37.38	511	265	7	351	812	507	1011	3e-23	107
g8.t1	NVE15238	26.29	213	103	7	1473	1639	1224	1428	5e-15	80.9
g8.t1	NVE15239	35.64	724	407	12	921	1634	5	679	4e-61	226
g8.t1	NVE15239	38.59	526	259	7	515	1000	1	502	3e-53	202
g8.t1	NVE15239	41.23	519	288	5	620	1138	1	502	6e-49	188
g8.t1	NVE15239	38	521	255	7	680	1149	1	504	5e-45	175
g8.t1	NVE15239	40	515	254	5	814	1291	6	502	2e-44	173
g8.t1	NVE15239	39.29	504	251	9	766	1217	3	503	3e-42	167
g8.t1	NVE15239	38.77	521	270	7	445	946	12	502	3e-42	166
g8.t1	NVE15239	40.08	499	285	4	880	1369	6	499	1e-41	165
g8.t1	NVE15239	37.43	513	275	4	587	1062	1	504	3e-41	164
g8.t1	NVE15239	38.25	536	289	5	359	890	6	503	2e-37	152
g8.t1	NVE15239	38.05	523	256	13	353	831	6	504	7e-37	150
g8.t1	NVE15239	39.47	266	133	5	1192	1441	3	256	9e-20	95.5
g8.t1	NVE15239	39.35	216	107	4	1231	1443	3	197	5e-16	83.6
g8.t1	NVE15239	40.2	296	158	3	352	643	222	502	2e-15	81.6
g8.t1	NVE15239	34.98	283	134	5	351	603	242	504	1e-11	69.3
g8.t1	NVE20024	39.89	529	255	7	642	1170	54	519	5e-61	223
g8.t1	NVE20024	41.75	503	248	8	462	964	54	511	5e-58	214
g8.t1	NVE20024	39.42	520	252	6	575	1085	53	518	2e-57	212
g8.t1	NVE20024	41.79	524	245	11	674	1194	53	519	3e-56	208
g8.t1	NVE20024	41.28	499	260	5	825	1323	54	519	3e-55	205
g8.t1	NVE20024	40.55	513	257	7	493	1005	55	519	1e-54	204
g8.t1	NVE20024	40.35	513	255	9	907	1416	55	519	1e-53	201
g8.t1	NVE20024	39.68	504	262	5	757	1257	55	519	5e-53	199
g8.t1	NVE20024	38.78	539	251	10	385	922	57	517	9e-53	198
g8.t1	NVE20024	40.36	503	264	5	544	1046	55	521	2e-52	197
g8.t1	NVE20024	36.88	564	316	6	946	1506	55	581	3e-51	193
g8.t1	NVE20024	40	485	238	7	351	829	80	517	5e-51	192
g8.t1	NVE20024	39.39	523	257	8	704	1223	53	518	8e-51	192
g8.t1	NVE20024	39.81	432	237	5	351	761	89	518	5e-43	168
g8.t1	NVE10178	34.7	1392	582	35	334	1438	19	1370	1e-58	223
g8.t1	NVE10178	35.61	1261	581	28	353	1429	299	1512	6e-51	198
g8.t1	NVE10178	37.65	749	376	13	352	1057	812	1512	1e-37	154
g8.t1	NVE10178	33.78	669	270	14	913	1441	42	677	2e-28	125
g8.t1	NVE10178	39.46	299	122	6	1195	1443	45	334	6e-14	77.4
g8.t1	NVE21107	35.34	965	405	14	630	1381	313	1271	1e-57	219
g8.t1	NVE21107	38.22	1010	486	16	476	1362	312	1306	5e-54	207
g8.t1	NVE21107	31.8	1280	632	27	79	1178	54	1272	4e-46	182
g8.t1	NVE21107	39.01	846	390	16	706	1443	314	1141	6e-44	175
g8.t1	NVE21107	34.9	851	373	14	351	1035	471	1306	7e-33	139
g8.t1	NVE11911	38.78	392	185	5	795	1152	6	376	2e-35	141
g8.t1	NVE11911	39.9	381	201	6	927	1291	6	374	1e-33	136
g8.t1	NVE11911	36.71	414	198	8	596	987	5	376	7e-32	130
g8.t1	NVE11911	40.46	388	212	4	1018	1404	10	379	9e-32	130
g8.t1	NVE11911	38.75	400	198	5	527	911	5	372	4e-31	129
g8.t1	NVE11911	38.96	385	195	7	680	1039	5	374	4e-31	128
g8.t1	NVE11911	40.53	375	201	5	711	1072	6	371	3e-30	125
g8.t1	NVE11911	38.37	404	206	4	488	881	5	375	4e-30	125
g8.t1	NVE11911	38.01	413	213	5	358	770	6	375	2e-28	120
g8.t1	NVE11911	39.11	381	204	7	451	818	7	372	2e-28	120
g8.t1	NVE11911	36.25	411	205	8	1040	1433	5	375	2e-26	114
g8.t1	NVE11911	39.48	347	192	4	352	688	36	374	2e-21	98.6
g8.t1	NVE11911	42.02	238	131	2	1197	1433	2	233	4e-19	90.9
g8.t1	NVE11911	40.61	229	126	4	353	578	154	375	1e-13	74.3
g8.t1	NVE11911	36.76	253	121	7	352	597	156	376	1e-13	74.3
g8.t1	NVE15240	42.21	308	163	3	643	947	29	324	5e-33	134
g8.t1	NVE15240	38.69	336	167	2	757	1092	29	325	3e-30	125
g8.t1	NVE15240	44.12	306	156	4	1130	1429	27	323	1e-28	120
g8.t1	NVE15240	41.33	300	173	1	522	821	28	324	2e-28	119
g8.t1	NVE15240	42.07	309	164	4	713	1015	24	323	7e-28	118
g8.t1	NVE15240	41.5	306	170	3	1032	1334	25	324	1e-27	117
g8.t1	NVE15240	39.94	323	167	5	894	1216	28	323	4e-27	115
g8.t1	NVE15240	40.82	316	175	2	436	748	17	323	3e-26	113
g8.t1	NVE15240	40.32	315	158	5	880	1185	32	325	2e-25	110
g8.t1	NVE15240	38.39	323	178	4	967	1277	29	342	6e-25	108
g8.t1	NVE15240	40.64	342	173	6	1090	1431	32	343	7e-25	108
g8.t1	NVE15240	38.87	319	171	4	832	1150	29	323	1e-24	107
g8.t1	NVE15240	39.73	297	170	3	568	861	35	325	2e-24	107
g8.t1	NVE15240	41.88	308	150	6	1152	1454	25	308	2e-24	107
g8.t1	NVE15240	37.64	348	188	6	340	684	7	328	2e-24	107
g8.t1	NVE15240	39.2	301	165	2	990	1275	28	325	3e-23	103
g8.t1	NVE15240	38.46	312	156	5	1070	1360	27	323	2e-22	101
g8.t1	NVE15240	38.78	343	180	5	474	813	28	343	2e-22	101
g8.t1	NVE15240	37.58	330	185	6	320	640	6	323	4e-21	97.1
g8.t1	NVE15240	40.45	178	94	4	1259	1433	24	192	1e-13	74.3
g8.t1	NVE10180	39.89	559	275	10	608	1115	721	1269	2e-32	137
g8.t1	NVE10180	36.3	562	263	11	870	1354	725	1268	2e-31	134
g8.t1	NVE10180	38.6	570	274	13	656	1168	718	1268	2e-31	134
g8.t1	NVE10180	35.35	594	289	12	510	1044	713	1270	1e-30	131
g8.t1	NVE10180	35.88	602	247	18	498	1018	725	1268	9e-30	129
g8.t1	NVE10180	36.67	559	254	11	751	1225	726	1268	5e-28	123
g8.t1	NVE10180	36.68	578	258	13	943	1438	726	1277	9e-27	119
g8.t1	NVE10180	34.88	582	261	14	797	1298	1	544	1e-25	115
g8.t1	NVE10180	34.6	630	297	19	976	1507	3	615	2e-25	114
g8.t1	NVE10180	33.16	561	289	11	893	1395	1	533	2e-24	111
g8.t1	NVE10180	36.32	592	277	14	651	1204	2	531	6e-24	110
g8.t1	NVE10180	34.23	634	320	13	283	850	666	1268	2e-23	108
g8.t1	NVE10180	36.56	558	241	13	527	996	1	533	3e-23	107
g8.t1	NVE10180	39	418	203	10	500	874	117	525	8e-23	106
g8.t1	NVE10180	36.83	524	244	9	1000	1443	729	1245	1e-22	105
g8.t1	NVE10180	36.41	574	281	16	611	1142	1	532	4e-22	103
g8.t1	NVE10180	38.19	453	225	9	989	1414	724	1148	1e-21	102
g8.t1	NVE10180	34.32	574	275	16	374	875	726	1269	3e-21	101
g8.t1	NVE10180	34.1	563	250	20	383	857	3	532	5e-21	100
g8.t1	NVE10180	37.5	448	221	12	360	781	117	531	1e-19	95.5
g8.t1	NVE10180	22.33	206	145	5	33	237	533	724	4e-18	90.9
g8.t1	NVE10180	34.43	456	200	13	357	747	117	538	5e-17	87.4
g8.t1	NVE10180	35.23	352	166	12	351	668	209	532	5e-12	70.9
g8.t1	NVE10918	43.31	254	135	2	802	1055	26	270	4e-29	121
g8.t1	NVE10918	41.57	255	137	2	713	964	24	269	2e-27	116
g8.t1	NVE10918	40.14	284	131	5	750	1033	25	269	1e-26	114
g8.t1	NVE10918	41.43	251	141	2	511	761	26	270	1e-25	111
g8.t1	NVE10918	39.34	272	150	3	689	960	24	280	2e-25	110
g8.t1	NVE10918	42.23	251	130	3	846	1087	25	269	2e-25	110
g8.t1	NVE10918	39.62	260	145	3	484	743	26	273	2e-25	110
g8.t1	NVE10918	37.46	291	137	6	518	808	24	269	3e-25	109
g8.t1	NVE10918	39.23	260	146	3	439	698	23	270	3e-25	109
g8.t1	NVE10918	41.98	243	120	4	1205	1426	24	266	2e-24	107
g8.t1	NVE10918	35.55	301	150	4	334	628	1	263	3e-24	106
g8.t1	NVE10918	41.06	263	137	4	924	1186	25	269	9e-24	105
g8.t1	NVE10918	42.35	255	135	3	880	1131	26	271	9e-24	105
g8.t1	NVE10918	40.98	244	138	2	466	703	26	269	1e-23	105
g8.t1	NVE10918	40.98	266	133	4	743	1002	24	271	1e-23	104
g8.t1	NVE10918	40.96	249	144	1	1171	1419	26	271	2e-23	103
g8.t1	NVE10918	40	245	141	1	673	911	26	270	3e-23	103
g8.t1	NVE10918	41.87	246	137	1	1110	1349	25	270	4e-23	103
g8.t1	NVE10918	39.86	276	136	6	893	1168	24	269	9e-23	102
g8.t1	NVE10918	41.49	241	141	0	1123	1363	26	266	3e-22	100
g8.t1	NVE10918	38.96	249	149	1	568	816	26	271	7e-22	99.4
g8.t1	NVE10918	38.67	256	139	2	1060	1315	29	266	2e-21	97.8
g8.t1	NVE10918	37	273	145	3	592	864	26	271	1e-20	95.5
g8.t1	NVE10918	40.16	254	137	3	972	1225	31	269	5e-20	93.6
g8.t1	NVE10918	33.97	315	165	4	605	918	21	293	4e-19	90.9
g8.t1	NVE10918	39.29	252	147	1	1024	1275	26	271	4e-19	90.5
g8.t1	NVE10918	39.27	247	147	1	958	1204	26	269	1e-18	89.4
g8.t1	NVE10918	35.62	292	154	6	981	1262	25	292	2e-17	85.1
g8.t1	NVE1885	41.33	300	146	6	1028	1314	115	397	8e-24	105
g8.t1	NVE1885	41.38	290	155	4	967	1252	117	395	3e-23	104
g8.t1	NVE1885	38.36	305	160	5	603	901	113	395	3e-23	104
g8.t1	NVE1885	40.8	299	148	8	764	1051	115	395	2e-22	102
g8.t1	NVE1885	39.54	306	157	6	709	1011	117	397	6e-22	100
g8.t1	NVE1885	39.54	306	150	4	1006	1303	117	395	2e-21	98.6
g8.t1	NVE1885	41.11	287	156	4	1148	1422	112	397	3e-21	97.8
g8.t1	NVE1885	40.88	318	141	7	646	955	117	395	7e-21	97.1
g8.t1	NVE1885	39.87	316	151	7	457	771	120	397	7e-21	97.1
g8.t1	NVE1885	40.68	263	140	4	445	695	138	396	8e-21	96.7
g8.t1	NVE1885	41.98	293	153	6	505	792	117	397	5e-20	94.4
g8.t1	NVE1885	40.4	302	143	8	842	1122	112	397	6e-20	94
g8.t1	NVE1885	37.5	304	153	7	974	1262	115	396	4e-18	88.6
g8.t1	NVE1885	39.53	296	151	4	573	856	116	395	3e-17	85.9
g8.t1	NVE1885	31.46	410	186	12	272	647	48	396	3e-17	85.9
g8.t1	NVE1885	37.32	276	123	6	1178	1447	115	346	1e-16	84
g8.t1	NVE20921	38.74	191	114	1	1131	1318	49	239	7e-19	92.8
g8.t1	NVE20921	36.13	191	122	0	583	773	50	240	3e-18	90.5
g8.t1	NVE20921	35.96	203	124	2	662	864	45	241	4e-18	90.1
g8.t1	NVE20921	36.08	194	121	1	718	911	50	240	7e-18	89.4
g8.t1	NVE20921	35.42	192	124	0	529	720	50	241	8e-18	89
g8.t1	NVE20921	36.95	203	124	2	687	886	38	239	2e-17	88.2
g8.t1	NVE20921	36.32	190	121	0	973	1162	50	239	2e-17	87.4
g8.t1	NVE20921	36.32	190	121	0	874	1063	50	239	6e-17	86.3
g8.t1	NVE20921	34.88	215	130	4	1019	1233	37	241	7e-17	86.3
g8.t1	NVE20921	34.38	192	126	0	577	768	50	241	1e-16	85.1
g8.t1	NVE20921	35.79	190	122	0	589	778	50	239	2e-16	84.7
g8.t1	NVE20921	36.13	191	119	1	967	1154	50	240	4e-16	84
g8.t1	NVE20921	35.9	195	122	1	649	843	50	241	8e-16	82.8
g8.t1	NVE20921	35.9	195	122	1	712	906	50	241	8e-16	82.8
g8.t1	NVE20921	34.52	197	123	1	564	760	49	239	2e-15	81.3
g8.t1	NVE20921	35.26	190	123	0	463	652	50	239	3e-15	80.9
g8.t1	NVE20921	34.59	185	121	0	444	628	55	239	3e-15	80.9
g8.t1	NVE20921	34.74	190	124	0	451	640	50	239	2e-14	78.6
g8.t1	NVE20921	35.05	194	123	1	631	824	50	240	2e-14	78.2
g8.t1	NVE20921	34.16	202	121	2	613	814	50	239	2e-14	78.2
g8.t1	NVE22350	44.1	161	84	2	1243	1403	4	158	5e-16	79
g8.t1	NVE22350	41.09	202	74	6	580	781	1	157	4e-15	76.3
g8.t1	NVE22350	41.76	170	87	2	835	1004	1	158	5e-15	75.9
g8.t1	NVE22350	43.31	157	71	3	883	1021	1	157	1e-14	75.1
g8.t1	NVE22350	44.81	154	79	1	925	1072	1	154	1e-14	75.1
g8.t1	NVE22350	43.02	172	83	1	1147	1318	1	157	1e-14	74.7
g8.t1	NVE22350	45.52	134	73	0	445	578	25	158	1e-14	74.7
g8.t1	NVE22350	44.51	164	82	2	1105	1265	1	158	2e-14	74.3
g8.t1	NVE22350	40.62	160	92	1	646	805	1	157	4e-14	73.2
g8.t1	NVE22350	43.48	161	85	2	694	851	1	158	5e-14	72.8
g8.t1	NVE22350	42.6	169	85	2	727	895	1	157	1e-13	71.6
g8.t1	NVE22350	47.06	136	69	1	1300	1432	7	142	3e-13	70.5
g8.t1	NVE22350	37.74	212	75	5	1009	1220	1	155	8e-13	69.3
g8.t1	NVE22350	39.9	208	74	4	547	754	1	157	2e-12	67.8
g8.t1	NVE22350	42.38	151	87	0	667	817	7	157	2e-12	67.8
g8.t1	NVE22350	38.07	197	83	4	790	986	1	158	3e-12	67.4
g8.t1	NVE22350	40.57	175	86	2	943	1117	1	157	5e-12	67
g8.t1	NVE22350	41.9	179	83	3	1261	1439	1	158	3e-11	64.7
g8.t1	NVE24810	29.91	234	128	12	32	251	14904	15115	3e-14	79
g8.t1	NVE24810	28.3	212	129	9	32	237	10119	10313	6e-13	74.3
g8.t1	NVE24810	27.98	218	133	9	34	243	10765	10966	8e-13	73.9
g8.t1	NVE24810	26.89	212	130	8	33	237	292	485	1e-12	73.2
g8.t1	NVE24810	28.44	211	128	9	33	237	10568	10761	4e-12	71.2
g8.t1	NVE21197	40.58	313	144	4	577	874	81	366	3e-14	76.3
g8.t1	NVE21197	41.47	299	163	3	630	928	80	366	5e-14	75.5
g8.t1	NVE21197	41.08	297	160	2	476	766	79	366	2e-13	73.6
g8.t1	NVE21197	40.67	300	154	3	1097	1384	79	366	4e-13	72.8
g8.t1	NVE21197	40.58	308	135	7	1005	1285	80	366	1e-12	71.6
g8.t1	NVE21197	42.57	296	140	5	823	1097	81	367	1e-12	71.2
g8.t1	NVE21197	39.73	297	149	5	1061	1336	79	366	8e-12	68.9
g8.t1	NVE21197	37.38	305	137	4	706	974	81	367	3e-11	67
g8.t1	NVE21197	40.88	296	145	4	850	1133	81	358	3e-11	67
g8.t1	NVE21197	38.94	321	142	5	536	835	79	366	5e-11	66.2
g8.t1	NVE21197	42.72	302	158	2	883	1184	81	367	7e-11	65.9
g8.t1	NVE10454	40.82	147	85	1	956	1100	8	154	7e-14	72.8
g8.t1	NVE10454	40.58	138	82	0	1049	1186	8	145	8e-14	72.4
g8.t1	NVE10454	40.27	149	80	1	827	975	8	147	1e-13	72.4
g8.t1	NVE10454	39.42	137	83	0	970	1106	10	146	1e-13	72
g8.t1	NVE10454	36.13	155	87	1	860	1014	8	150	3e-13	70.9
g8.t1	NVE10454	38.69	137	84	0	982	1118	10	146	3e-13	70.5
g8.t1	NVE10454	41.3	138	78	1	944	1078	8	145	7e-13	69.7
g8.t1	NVE10454	37.41	139	87	0	974	1112	8	146	8e-13	69.3
g8.t1	NVE10454	42.03	138	80	0	1043	1180	8	145	1e-12	68.6
g8.t1	NVE10454	40.67	150	85	2	801	950	1	146	3e-12	67.8
g8.t1	NVE10454	41.18	136	77	1	823	955	10	145	3e-12	67.4
g8.t1	NVE10454	38.62	145	83	1	1103	1247	8	146	4e-12	67.4
g8.t1	NVE10454	40.15	137	79	1	1261	1394	10	146	8e-12	66.2
g8.t1	NVE10454	39.01	141	86	0	1078	1218	10	150	1e-11	65.9
g8.t1	NVE10454	39.13	138	84	0	542	679	8	145	1e-11	65.5
g8.t1	NVE10454	38	150	81	2	1055	1204	8	145	3e-11	64.7
g8.t1	NVE10454	37.34	158	84	2	836	993	5	147	4e-11	64.3
g8.t1	NVE10454	40.88	137	78	1	517	650	10	146	5e-11	63.9
g8.t1	NVE10454	40.77	130	77	0	1231	1360	16	145	5e-11	63.9
g8.t1	NVE10454	36.96	138	87	0	446	583	8	145	6e-11	63.5
g8.t1	NVE10454	39.42	137	83	0	1146	1282	9	145	7e-11	63.5
g8.t1	NVE21105	42.86	105	53	4	1483	1584	28	128	1e-13	72.8
g8.t1	NVE19792	39.89	178	85	3	689	866	35	190	2e-13	71.6
g8.t1	NVE19792	43.51	154	86	1	1281	1434	39	191	5e-13	70.5
g8.t1	NVE19792	41.72	151	84	2	826	973	40	189	2e-12	68.9
g8.t1	NVE19792	38.17	186	77	5	1153	1336	40	189	3e-12	68.2
g8.t1	NVE19792	41.92	167	80	3	355	520	39	189	6e-12	67
g8.t1	NVE19792	41.72	163	63	6	896	1032	38	194	7e-12	66.6
g8.t1	NVE19792	40.38	156	67	2	562	700	40	186	2e-11	65.1
g8.t1	NVE19792	39.74	156	89	1	480	630	36	191	3e-11	64.7
g8.t1	NVE18922	25.12	211	137	7	35	237	25	222	3e-13	71.6
g8.t1	NVE10179	38.61	259	128	5	1122	1358	1	250	2e-12	68.6
g8.t1	NVE11362	26.11	203	130	5	35	237	871	1053	3e-12	71.6
g8.t1	NVE21534	45	100	52	1	880	979	53	149	6e-12	67
g8.t1	NVE11829	27.98	193	123	6	45	237	1	177	8e-12	70.1
g8.t1	NVE11829	29.9	204	126	7	34	237	443	629	2e-11	68.9
g8.t1	NVE24809	25.68	257	154	8	35	268	5896	6138	3e-11	68.6
g8.t1	NVE22226	20.39	569	432	7	511	1058	37	605	4e-11	67.4
g9.t1	NVE11338	56.59	417	177	1	4	416	3	419	8e-173	511
g9.t1	NVE11935	55.88	102	45	0	158	259	3	104	7e-39	140
g9.t1	NVE11371	39.11	225	120	5	532	741	65	287	5e-32	127
g9.t1	NVE14536	27.76	299	183	13	1	275	1	290	2e-13	71.6
g10.t1	NVE12652	35.84	438	257	7	39	453	27	463	1e-81	263
g10.t1	NVE12653	35.75	221	137	4	237	453	2	221	2e-40	145
g10.t1	NVE11265	35.68	199	125	3	109	306	178	374	1e-29	121
g10.t1	NVE8078	26.29	232	156	5	77	306	181	399	3e-20	93.2
g10.t1	NVE25287	26.29	213	149	3	97	306	219	426	2e-17	84.7
g11.t1	NVE11697	57.03	249	106	1	101	348	1	249	2e-100	300
g11.t1	NVE8531	44.77	277	150	3	75	348	3	279	2e-81	252
g11.t1	NVE2902	38.64	295	165	6	3	291	14	298	1e-62	204
g11.t1	NVE25342	46.05	215	115	1	133	347	10	223	1e-58	191
g11.t1	NVE13285	50.67	150	74	0	199	348	1	150	5e-52	172
g11.t1	NVE8528	51.03	145	69	2	206	348	1	145	7e-46	155
g11.t1	NVE8532	38.46	156	80	3	2	149	10	157	3e-27	106
g11.t1	NVE19520	32.02	178	104	6	11	183	19	184	5e-14	69.7
g11.t1	NVE19519	42.42	66	38	0	283	348	1	66	9e-13	63.5
g12.t1	NVE23354	29.8	443	261	11	1	402	1	434	1e-55	194
g12.t1	NVE12043	25.6	293	149	15	80	317	21	299	8e-12	66.2
g13.t1	NVE18045	51.8	139	63	3	6	141	5	142	4e-37	129
g13.t1	NVE13993	31.62	117	78	1	3	117	2	118	7e-16	74.3
g14.t1	NVE19791	34.51	1214	545	26	1171	2202	6	1151	1e-109	382
g14.t1	NVE19791	38.08	969	414	24	1023	1877	2	898	2e-61	231
g14.t1	NVE19791	37.6	875	383	16	998	1749	61	895	8e-57	217
g14.t1	NVE19791	36.96	882	401	20	898	1650	43	898	8e-50	194
g14.t1	NVE19791	34.3	723	304	15	1404	1964	1	714	1e-44	177
g14.t1	NVE18920	34.44	816	374	18	1499	2202	3	769	1e-89	314
g14.t1	NVE18920	37.38	519	232	13	1385	1865	3	466	2e-34	144
g14.t1	NVE18920	37.52	509	251	7	1143	1627	2	467	1e-32	137
g14.t1	NVE18920	36.42	475	225	7	1071	1477	2	467	4e-32	136
g14.t1	NVE18920	38.52	514	242	9	1273	1727	3	501	5e-32	135
g14.t1	NVE18920	36.4	511	242	9	923	1397	2	465	5e-32	135
g14.t1	NVE18920	37.83	497	244	7	1340	1804	3	466	2e-31	134
g14.t1	NVE18920	36.9	458	212	9	902	1341	68	466	3e-30	130
g14.t1	NVE18920	38.66	476	248	7	1114	1557	3	466	5e-27	119
g14.t1	NVE18920	37.44	406	214	5	901	1300	88	459	2e-21	101
g14.t1	NVE18920	33.22	289	126	5	901	1153	208	465	7e-16	84
g14.t1	NVE12857	36.63	1141	533	23	924	1926	114	1202	3e-83	303
g14.t1	NVE12857	38.13	973	455	19	898	1774	282	1203	1e-80	295
g14.t1	NVE12857	38.07	796	368	17	901	1627	465	1204	9e-57	218
g14.t1	NVE6277	27.72	891	590	25	6	871	7	868	2e-80	295
g14.t1	NVE6277	26.01	915	596	28	7	871	689	1572	3e-56	216
g14.t1	NVE20648	38.57	866	424	24	1149	1967	589	1393	2e-76	283
g14.t1	NVE20648	36.56	867	370	21	930	1697	596	1381	3e-75	278
g14.t1	NVE20648	36.65	835	400	20	1030	1761	590	1398	4e-68	255
g14.t1	NVE20648	36.49	833	373	22	898	1646	637	1397	9e-63	238
g14.t1	NVE20648	37.55	703	282	24	1373	1966	541	1195	1e-51	201
g14.t1	NVE20648	35.56	329	130	6	904	1184	1116	1410	7e-19	94.4
g14.t1	NVE20648	31.11	389	145	11	1682	1966	532	901	2e-13	75.9
g14.t1	NVE24872	27.11	922	591	28	6	883	65	949	3e-75	280
g14.t1	NVE24872	25.56	900	599	26	7	871	2810	3673	6e-61	233
g14.t1	NVE24872	26.11	900	574	33	12	871	1449	2297	1e-58	225
g14.t1	NVE24872	24.97	905	596	28	7	871	2124	2985	2e-58	224
g14.t1	NVE24872	25.08	941	615	31	5	903	758	1650	1e-55	215
g14.t1	NVE24872	26.37	842	520	30	7	795	3497	4291	6e-51	200
g14.t1	NVE24872	24.79	468	306	15	446	892	3685	4127	3e-20	99
g14.t1	NVE12912	37	1019	492	16	983	1883	182	1168	3e-75	276
g14.t1	NVE21289	38.16	1022	464	18	901	1787	116	1104	4e-69	258
g14.t1	NVE21289	38.28	674	298	13	1324	1962	99	689	1e-53	207
g14.t1	NVE21289	37.16	697	285	14	901	1553	101	688	2e-48	191
g14.t1	NVE21289	33.02	212	122	3	1995	2202	1190	1385	6e-36	149
g14.t1	NVE21289	36.86	331	173	4	888	1204	380	688	2e-19	95.9
g14.t1	NVE21289	38.08	407	171	10	1616	1964	38	421	5e-19	94.4
g14.t1	NVE15239	35.32	790	410	24	1460	2205	6	738	7e-69	251
g14.t1	NVE15239	39.67	547	244	12	1054	1566	3	497	5e-46	179
g14.t1	NVE15239	38.81	536	258	9	1402	1901	2	503	7e-43	169
g14.t1	NVE15239	38.76	534	258	8	1259	1753	1	504	4e-42	167
g14.t1	NVE15239	37.9	525	250	9	1344	1824	1	493	7e-41	163
g14.t1	NVE15239	38.13	535	257	9	1198	1692	3	503	2e-40	162
g14.t1	NVE15239	38.43	510	255	9	1000	1466	9	502	2e-37	153
g14.t1	NVE15239	37.59	532	270	7	1121	1612	1	510	1e-36	150
g14.t1	NVE15239	34.81	563	231	12	903	1390	3	504	5e-36	148
g14.t1	NVE15239	37.74	461	218	8	902	1334	83	502	5e-30	129
g14.t1	NVE15239	38.69	367	183	7	901	1255	166	502	3e-19	94.4
g14.t1	NVE15239	33.87	310	165	4	892	1192	224	502	9e-13	73.6
g14.t1	NVE15239	32.79	308	149	7	890	1143	201	504	3e-11	68.6
g14.t1	NVE9773	26.26	895	583	29	7	861	88	945	5e-68	251
g14.t1	NVE23802	23.81	903	616	28	6	871	77	944	9e-63	236
g14.t1	NVE23802	26.67	255	160	10	650	884	23	270	5e-14	77.8
g14.t1	NVE15238	37.27	813	377	17	1072	1772	134	925	1e-61	234
g14.t1	NVE15238	37.88	932	448	16	898	1748	78	959	1e-60	230
g14.t1	NVE15238	38.26	826	404	15	1125	1879	133	923	2e-59	226
g14.t1	NVE15238	33.83	813	369	19	903	1564	167	961	2e-49	194
g14.t1	NVE15238	36.88	667	301	14	1378	1935	112	767	2e-42	171
g14.t1	NVE12380	40.69	553	280	9	1338	1885	283	792	2e-55	209
g14.t1	NVE12380	41.25	526	275	8	1307	1811	285	797	5e-55	209
g14.t1	NVE12380	41.12	552	267	9	1041	1571	284	798	1e-53	204
g14.t1	NVE12380	39.86	557	270	10	1005	1544	284	792	2e-53	204
g14.t1	NVE12380	37.99	566	269	11	1144	1685	285	792	7e-50	192
g14.t1	NVE12380	37.86	552	287	6	927	1466	285	792	1e-47	185
g14.t1	NVE12380	38.97	485	257	6	1501	1964	284	750	2e-43	172
g14.t1	NVE12380	38.51	522	229	10	902	1396	338	794	7e-42	167
g14.t1	NVE12380	38.76	387	192	8	1616	1966	288	665	3e-34	143
g14.t1	NVE12380	36.84	456	219	9	901	1312	364	794	3e-34	143
g14.t1	NVE21107	35.87	959	388	20	1010	1785	351	1265	1e-50	197
g14.t1	NVE21107	35.93	988	436	18	901	1723	351	1306	1e-44	178
g14.t1	NVE21107	32.99	970	349	22	1249	1932	314	1268	6e-43	172
g14.t1	NVE21107	33.63	794	301	20	1367	1960	320	1087	2e-36	151
g14.t1	NVE20024	40	485	262	5	1043	1516	53	519	8e-50	190
g14.t1	NVE20024	40	470	248	5	1006	1475	82	517	5e-49	187
g14.t1	NVE20024	41.75	491	273	3	1005	1492	42	522	3e-48	185
g14.t1	NVE20024	39.88	494	272	5	1330	1823	54	522	3e-48	185
g14.t1	NVE20024	41.22	490	263	6	1112	1601	53	517	3e-48	185
g14.t1	NVE20024	40.27	514	245	11	1413	1911	53	519	8e-48	184
g14.t1	NVE20024	40.37	493	254	10	1087	1570	55	516	1e-47	183
g14.t1	NVE20024	39.53	511	256	9	1171	1670	46	514	6e-45	175
g14.t1	NVE20024	40.52	459	236	9	901	1344	89	525	6e-44	172
g14.t1	NVE20024	37.22	532	269	6	930	1461	52	518	2e-43	170
g14.t1	NVE20024	37.45	518	281	8	1506	2003	53	547	6e-38	152
g14.t1	NVE10178	32.96	1244	498	30	1000	1930	296	1516	4e-49	193
g14.t1	NVE10178	36.36	1136	477	30	903	1850	439	1516	2e-42	171
g14.t1	NVE10178	38.07	662	303	16	1325	1910	51	681	1e-26	119
g14.t1	NVE10178	34.76	676	263	21	1390	1926	41	677	4e-24	111
g14.t1	NVE10178	34.82	629	259	17	888	1413	933	1513	2e-19	96.3
g14.t1	NVE24871	24.46	744	491	24	183	883	1	716	8e-42	166
g14.t1	NVE10180	31.12	768	380	22	694	1348	539	1270	5e-36	150
g14.t1	NVE10180	37.65	579	238	13	1355	1846	726	1268	6e-34	143
g14.t1	NVE10180	38.25	570	256	14	1010	1508	724	1268	6e-32	136
g14.t1	NVE10180	37.54	594	256	15	1063	1592	726	1268	6e-31	133
g14.t1	NVE10180	36.77	563	261	18	1063	1563	3	532	2e-28	125
g14.t1	NVE10180	38.02	576	229	18	1183	1681	9	533	6e-26	117
g14.t1	NVE10180	35.75	565	241	15	1496	1959	726	1269	8e-25	113
g14.t1	NVE10180	34.27	569	251	18	903	1391	6	531	9e-24	110
g14.t1	NVE10180	33.33	549	225	14	1451	1867	726	1265	7e-23	107
g14.t1	NVE10180	37.18	433	206	13	1589	1966	726	1147	1e-21	103
g14.t1	NVE10180	34.49	461	198	14	1508	1912	119	531	3e-21	102
g14.t1	NVE10180	33.63	568	213	22	939	1383	6	532	3e-20	98.6
g14.t1	NVE10180	30.05	203	130	6	3	203	533	725	1e-19	96.7
g14.t1	NVE10180	33.87	564	243	17	1354	1821	2	531	2e-19	96.3
g14.t1	NVE10180	36.89	534	220	18	1523	1966	3	509	4e-19	95.1
g14.t1	NVE10180	34.28	598	244	19	1292	1808	1	530	2e-17	89.7
g14.t1	NVE24810	27.27	374	253	12	5	368	10568	10932	3e-30	132
g14.t1	NVE24810	27.79	367	238	11	7	358	10766	11120	7e-24	110
g14.t1	NVE24810	26.27	373	254	10	11	370	4735	5099	2e-23	109
g14.t1	NVE24810	32.2	205	133	5	1	204	10116	10315	1e-21	103
g14.t1	NVE24810	21.5	893	574	34	1	811	14440	15287	8e-21	100
g14.t1	NVE24810	25.99	327	208	9	11	320	13487	13796	9e-19	94
g14.t1	NVE24810	30.62	258	157	10	399	645	241	487	1e-17	90.5
g14.t1	NVE24810	22.74	321	226	9	11	321	14261	14569	1e-17	90.1
g14.t1	NVE24810	33.17	208	119	6	5	204	292	487	4e-17	88.6
g14.t1	NVE24810	31.22	205	120	5	7	203	15172	15363	2e-16	86.3
g14.t1	NVE24810	22.87	363	249	11	28	368	4548	4901	6e-16	84.7
g14.t1	NVE24810	21.86	366	254	10	10	358	5133	5483	9e-15	80.9
g14.t1	NVE24810	22.84	359	238	13	10	350	13289	13626	1e-14	80.9
g14.t1	NVE24810	23.17	328	220	11	10	322	13678	13988	3e-13	75.5
g14.t1	NVE24810	20.89	383	270	11	1	369	14055	14418	8e-13	74.3
g14.t1	NVE24810	22.47	356	252	11	10	358	1321	1659	3e-11	69.3
g14.t1	NVE24810	27.46	193	125	8	22	210	6150	6331	3e-11	69.3
g14.t1	NVE10918	41.8	244	130	2	1063	1300	26	263	1e-27	117
g14.t1	NVE10918	42.13	254	132	3	1002	1249	25	269	3e-27	116
g14.t1	NVE10918	41	261	139	3	1010	1270	24	269	5e-27	115
g14.t1	NVE10918	40.95	232	128	2	1076	1301	24	252	2e-25	111
g14.t1	NVE10918	41.18	238	122	4	998	1235	51	270	2e-24	107
g14.t1	NVE10918	37.68	284	144	3	1419	1702	24	274	2e-21	99
g14.t1	NVE10918	40.47	257	135	4	1331	1584	29	270	2e-21	98.6
g14.t1	NVE10918	37.2	293	136	5	1445	1737	26	270	4e-21	97.8
g14.t1	NVE10918	40.64	251	135	5	1376	1619	26	269	4e-20	94.4
g14.t1	NVE10918	40.86	257	140	2	1349	1605	26	270	5e-20	94
g14.t1	NVE10918	38.53	231	136	2	1685	1910	26	255	5e-20	94
g14.t1	NVE10918	39.77	264	141	4	1381	1644	25	270	7e-20	93.6
g14.t1	NVE10918	37.91	277	141	5	1523	1799	26	271	1e-19	92.8
g14.t1	NVE10918	34.77	302	142	5	898	1199	24	270	2e-19	92.4
g14.t1	NVE10918	38.27	277	138	5	1472	1748	26	269	2e-19	92
g14.t1	NVE10918	38.46	260	139	3	1307	1563	29	270	7e-18	87.4
g14.t1	NVE10918	33.01	306	162	3	857	1156	1	269	3e-16	82
g14.t1	NVE10918	38.02	263	132	6	1556	1818	29	260	4e-16	81.6
g14.t1	NVE10918	41.06	207	105	6	1764	1964	29	224	2e-14	76.6
g14.t1	NVE15240	42.37	321	158	4	1340	1657	29	325	7e-27	115
g14.t1	NVE15240	41.72	302	144	7	1074	1349	28	323	7e-26	112
g14.t1	NVE15240	40.35	347	156	8	1362	1702	27	328	4e-25	110
g14.t1	NVE15240	39.04	333	145	7	1080	1391	28	323	5e-24	107
g14.t1	NVE15240	41.07	319	154	7	1005	1317	28	318	6e-24	106
g14.t1	NVE15240	39.24	288	159	4	998	1272	42	326	1e-22	102
g14.t1	NVE15240	39.45	327	165	6	1568	1871	23	339	3e-22	101
g14.t1	NVE15240	40.62	325	164	5	1588	1912	28	323	6e-22	100
g14.t1	NVE15240	38.71	310	150	5	1170	1449	25	324	8e-22	99.8
g14.t1	NVE15240	41.33	300	175	1	1270	1569	29	327	1e-21	99.4
g14.t1	NVE15240	40.4	297	153	4	1021	1293	29	325	1e-20	96.3
g14.t1	NVE15240	40.58	308	156	4	1447	1751	28	311	1e-20	95.9
g14.t1	NVE15240	38.66	344	171	8	899	1242	22	325	1e-20	95.9
g14.t1	NVE15240	40.94	298	164	2	1313	1601	29	323	2e-20	95.5
g14.t1	NVE15240	38.39	323	151	9	1646	1965	29	306	4e-19	91.3
g14.t1	NVE15240	38.66	313	163	7	1229	1527	27	324	4e-17	85.1
g14.t1	NVE15240	45.2	177	87	4	1794	1966	29	199	6e-16	81.3
g14.t1	NVE15240	34.59	292	146	8	898	1155	45	325	4e-12	69.7
g14.t1	NVE1885	38.15	325	184	5	956	1269	79	397	2e-26	114
g14.t1	NVE1885	40.57	318	129	10	1589	1885	117	395	4e-23	104
g14.t1	NVE1885	40.63	315	133	8	1364	1659	117	396	9e-22	100
g14.t1	NVE1885	38.61	316	152	6	1619	1932	117	392	1e-21	99.8
g14.t1	NVE1885	40	285	138	7	1366	1622	116	395	9e-21	97.1
g14.t1	NVE1885	41.46	287	148	6	1279	1553	117	395	5e-19	91.7
g14.t1	NVE1885	37.25	298	152	6	1127	1409	115	392	9e-19	90.9
g14.t1	NVE1885	33.61	366	169	12	840	1161	62	397	5e-18	89
g14.t1	NVE1885	35.6	309	138	9	1569	1839	112	397	5e-16	82.8
g14.t1	NVE1885	33.99	306	129	7	1493	1753	120	397	1e-12	72
g14.t1	NVE24809	36.22	196	121	2	7	202	5896	6087	7e-26	117
g14.t1	NVE24809	29.9	204	130	4	7	205	6161	6356	5e-21	101
g14.t1	NVE24809	22.66	684	430	30	203	814	5893	6549	7e-20	97.8
g14.t1	NVE24809	24.2	471	271	15	431	885	3815	4215	9e-20	97.4
g14.t1	NVE24809	32.37	207	130	6	7	208	231	432	3e-19	95.5
g14.t1	NVE24809	30.62	209	129	5	7	209	4410	4608	1e-16	86.7
g14.t1	NVE24809	29.29	198	134	5	7	203	4796	4988	8e-16	84.3
g14.t1	NVE24809	29.41	204	138	5	7	209	4022	4220	2e-15	82.8
g14.t1	NVE24809	30.26	228	135	8	400	612	175	393	6e-14	78.2
g14.t1	NVE24809	21.4	458	315	16	7	449	3839	4266	3e-13	75.9
g14.t1	NVE24809	28.52	263	155	13	443	685	4403	4652	8e-11	67.8
g14.t1	NVE24425	27.53	356	227	11	7	350	208	544	2e-24	112
g14.t1	NVE3052	25.31	399	265	12	7	399	694	1065	3e-24	111
g14.t1	NVE3052	24.35	382	236	10	7	357	482	841	2e-21	102
g14.t1	NVE11829	22.92	624	402	24	22	603	6	592	9e-24	110
g14.t1	NVE11829	29.5	200	128	4	7	204	754	942	7e-16	84
g14.t1	NVE11829	30.95	210	127	6	7	214	192	385	1e-14	80.1
g14.t1	NVE11829	28.97	214	130	9	7	214	444	641	6e-14	77.8
g14.t1	NVE11829	25.89	197	136	5	7	203	1021	1207	9e-13	73.9
g14.t1	NVE7526	34.18	196	121	3	7	202	226	413	8e-23	103
g14.t1	NVE6355	24.71	425	276	12	481	871	1	415	2e-22	102
g14.t1	NVE6355	24.33	337	211	12	265	574	39	358	6e-14	76.3
g14.t1	NVE11362	21.73	948	579	37	7	894	871	1715	8e-22	103
g14.t1	NVE26059	21.46	424	260	13	7	371	2961	3370	1e-21	103
g14.t1	NVE26059	22.68	410	240	16	447	816	2955	3327	1e-15	84
g14.t1	NVE26059	28.65	192	127	4	7	198	3206	3387	3e-15	82.4
g14.t1	NVE26059	22.92	384	262	10	206	574	2961	3325	2e-14	79.7
g14.t1	NVE18922	30.58	206	131	6	7	207	25	223	2e-21	97.4
g14.t1	NVE11911	38.44	372	179	9	1435	1758	6	375	3e-21	98.6
g14.t1	NVE11911	37.99	308	160	4	1005	1302	6	292	1e-20	96.3
g14.t1	NVE11911	34.92	421	198	11	900	1294	4	374	2e-20	95.5
g14.t1	NVE11911	37.89	351	172	7	998	1302	14	364	4e-20	95.1
g14.t1	NVE11911	33.11	441	200	12	1069	1487	7	374	2e-18	89.4
g14.t1	NVE11911	36.73	392	189	12	1148	1511	2	362	2e-16	83.2
g14.t1	NVE11911	34.44	392	188	10	898	1277	41	375	2e-15	80.1
g14.t1	NVE11911	34.86	436	203	12	1451	1873	7	374	4e-15	79.3
g14.t1	NVE11911	34.54	414	204	12	1517	1909	7	374	5e-15	79
g14.t1	NVE11911	34.91	401	217	7	1529	1915	7	377	1e-14	78.2
g14.t1	NVE11911	35.41	370	187	7	1592	1926	7	359	6e-13	72.8
g14.t1	NVE11911	33.71	448	196	10	1246	1671	7	375	1e-11	68.9
g14.t1	NVE25332	21.59	894	608	32	3	883	1800	2613	3e-21	102
g14.t1	NVE25332	21.64	379	262	10	5	374	3137	3489	6e-14	78.2
g14.t1	NVE255	22.62	893	551	36	7	872	5931	6710	9e-20	97.4
g14.t1	NVE255	23	313	187	12	7	287	2543	2833	3e-12	72.8
g14.t1	NVE255	23.28	421	268	13	7	411	3586	3967	4e-12	72
g14.t1	NVE255	27.32	205	127	6	6	210	3775	3957	9e-11	67.8
g14.t1	NVE21105	33.85	195	114	8	2010	2198	49	234	2e-19	91.7
g14.t1	NVE18976	28.93	197	135	4	7	202	80	272	6e-18	87.4
g14.t1	NVE18976	28.3	212	128	7	400	596	24	226	7e-13	71.6
g14.t1	NVE1555	26.81	235	164	3	7	241	226	452	1e-17	87.8
g14.t1	NVE25334	22.48	863	524	37	100	883	1432	2228	3e-17	89
g14.t1	NVE25334	22.46	521	323	24	202	676	3911	4396	4e-14	78.6
g14.t1	NVE25334	29.44	197	117	6	11	202	3920	4099	1e-13	77
g14.t1	NVE20921	34.65	202	120	2	1343	1544	50	239	5e-17	87.4
g14.t1	NVE20921	35.2	196	120	3	1289	1481	48	239	1e-15	82.8
g14.t1	NVE20921	30.53	226	117	2	901	1123	51	239	9e-14	76.6
g14.t1	NVE20921	32.39	213	121	3	1631	1843	50	239	4e-12	71.6
g14.t1	NVE19495	31.82	198	117	7	5	199	11	193	5e-16	80.1
g14.t1	NVE24874	28.35	194	133	5	10	202	88	276	5e-16	80.9
g14.t1	NVE24874	29.15	223	134	10	642	857	47	252	2e-12	69.7
g14.t1	NVE11863	29.59	196	128	4	7	202	1133	1318	6e-16	84.3
g14.t1	NVE22350	43.95	157	85	1	1126	1282	4	157	6e-16	79.3
g14.t1	NVE22350	41.51	159	72	3	1331	1489	16	153	3e-13	71.2
g14.t1	NVE22350	42.35	170	74	4	1763	1932	12	157	3e-13	71.2
g14.t1	NVE22350	43.75	160	84	2	1135	1294	1	154	4e-13	70.9
g14.t1	NVE22350	44.74	152	81	1	1060	1208	7	158	1e-12	69.3
g14.t1	NVE22350	40.33	181	85	6	1776	1956	1	158	2e-12	68.9
g14.t1	NVE22350	37.29	177	75	3	1005	1181	15	155	2e-12	68.6
g14.t1	NVE22350	43.67	158	89	0	1433	1590	1	158	1e-11	66.2
g14.t1	NVE22350	39.41	170	81	3	1183	1352	7	154	9e-11	63.5
g14.t1	NVE22350	42.17	166	81	4	1586	1751	4	154	1e-10	63.5
g14.t1	NVE5607	28	200	128	6	7	203	266	452	6e-16	82.8
g14.t1	NVE5608	33.53	167	100	3	7	173	321	476	3e-15	80.9
g14.t1	NVE25335	29.33	208	122	7	5	205	2271	2460	5e-15	81.6
g14.t1	NVE24426	30.65	199	119	7	7	202	1907	2089	1e-14	80.1
g14.t1	NVE24426	29.85	201	129	5	6	204	460	650	8e-14	77.4
g14.t1	NVE24426	29.7	202	121	8	7	204	920	1104	1e-13	77
g14.t1	NVE24426	22.97	418	251	13	7	377	1684	2077	4e-13	75.5
g14.t1	NVE21827	26.24	263	156	7	27	267	197	443	1e-14	79.7
g14.t1	NVE21837	25.91	301	204	8	4	303	643	925	2e-14	79.7
g14.t1	NVE21837	26.84	272	177	8	7	271	1220	1476	5e-13	75.1
g14.t1	NVE21837	29.08	196	129	4	11	203	1794	1982	2e-12	72.8
g14.t1	NVE21837	22.45	588	351	19	4	575	1409	1907	3e-12	72.4
g14.t1	NVE18307	29.8	198	129	4	7	203	222	410	4e-14	76.6
g14.t1	NVE21197	38.61	303	132	4	998	1261	79	366	2e-13	74.7
g14.t1	NVE21197	38.26	298	118	6	1033	1276	81	366	2e-13	74.3
g14.t1	NVE21197	36.93	287	140	5	1678	1935	83	357	2e-11	68.2
g14.t1	NVE10454	42.14	140	78	1	1623	1762	8	144	3e-13	71.6
g14.t1	NVE10454	37.84	148	83	1	1605	1752	8	146	7e-13	70.1
g14.t1	NVE10454	37.75	151	82	2	1491	1641	8	146	9e-11	63.5
g14.t1	NVE19792	36.98	192	83	3	1619	1810	40	193	8e-13	70.5
g14.t1	NVE19792	35.38	195	84	5	1717	1911	39	191	2e-12	69.3
g14.t1	NVE19792	40.79	152	73	2	1106	1240	38	189	5e-12	67.8
g14.t1	NVE19792	35.58	208	91	4	985	1192	25	189	1e-11	66.2
g14.t1	NVE19792	43.23	155	69	4	1529	1668	40	190	7e-11	64.3
g14.t1	NVE6626	47.92	96	47	1	1321	1416	48	140	1e-12	70.5
g14.t1	NVE10179	40.38	260	117	6	1066	1301	2	247	1e-12	69.7
g14.t1	NVE10179	31.9	232	128	3	901	1102	15	246	3e-12	68.9
g14.t1	NVE24873	26.55	177	126	4	26	202	4	176	2e-12	68.9
g14.t1	NVE13799	28.08	203	128	7	1	202	131	316	2e-12	70.1
g14.t1	NVE25336	27.8	223	126	10	5	218	364	560	3e-12	72.8
g14.t1	NVE13829	28.57	196	130	4	7	202	1134	1319	3e-12	72
g14.t1	NVE2682	41.45	152	68	2	1164	1315	104	234	5e-12	70.1
g14.t1	NVE25337	25.11	470	284	24	202	628	562	1006	5e-12	71.6
g14.t1	NVE25337	29.44	197	117	7	11	202	571	750	6e-12	71.6
g14.t1	NVE24822	24.35	271	183	9	6	270	1097	1351	7e-12	71.2
g14.t1	NVE23595	29.74	195	125	5	11	203	1	185	1e-11	67.4
g14.t1	NVE14878	27.04	318	196	12	6	309	2566	2861	2e-11	69.7
g14.t1	NVE24876	23.35	197	139	4	6	202	26	210	2e-11	67
g14.t1	NVE10915	49.48	97	43	1	1613	1709	64	154	2e-11	65.9
g14.t1	NVE23594	27.84	194	128	3	11	202	334	517	3e-11	68.2
g14.t1	NVE2053	28.5	200	120	5	11	202	302	486	6e-11	67
g14.t1	NVE855	26.39	216	136	5	5	211	312	513	7e-11	67
g15.t1	NVE9889	47.38	707	298	9	9	651	223	919	0	646
g15.t1	NVE24059	33.69	558	320	10	44	574	402	936	1e-85	303
g15.t1	NVE744	31.33	549	337	12	16	536	282	818	2e-67	244
g15.t1	NVE6461	31.72	536	316	13	43	542	140	661	2e-66	238
g15.t1	NVE24168	33.54	495	273	12	53	532	144	597	7e-65	237
g15.t1	NVE25265	31.79	519	312	13	25	523	613	1109	7e-65	239
g15.t1	NVE15018	33.54	495	274	11	53	533	34	487	2e-63	232
g15.t1	NVE23424	32.07	527	297	17	35	516	260	770	3e-62	227
g15.t1	NVE697	30.22	546	324	13	49	541	252	793	4e-61	228
g15.t1	NVE26189	32.41	506	267	10	53	532	124	580	5e-61	227
g15.t1	NVE3883	30.99	513	288	11	53	537	780	1254	2e-59	223
g15.t1	NVE26075	30.43	516	279	11	53	531	685	1157	9e-58	218
g15.t1	NVE2776	29.49	573	341	17	39	566	1246	1800	9e-47	182
g15.t1	NVE743	46.02	176	91	2	382	557	1583	1754	3e-40	162
g15.t1	NVE743	30.62	258	158	6	44	288	869	1118	1e-25	114
g15.t1	NVE22425	45.45	154	84	0	382	535	1192	1345	1e-34	143
g15.t1	NVE22425	27.52	258	159	7	46	282	480	730	7e-23	105
g15.t1	NVE7512	42.28	149	86	0	383	531	774	922	1e-33	140
g15.t1	NVE7512	29.55	247	155	6	53	282	390	634	1e-21	101
g15.t1	NVE13021	25.88	483	260	14	53	517	284	686	2e-31	132
g15.t1	NVE4879	30.62	307	189	7	213	509	14	306	7e-31	125
g15.t1	NVE15832	41.24	177	91	3	381	544	1765	1941	2e-27	120
g15.t1	NVE15832	25.73	307	187	5	41	306	1262	1568	2e-20	97.4
g15.t1	NVE2779	41.96	143	73	3	424	566	4	136	4e-26	108
g15.t1	NVE17193	35.71	182	101	4	388	559	1323	1498	8e-22	102
g15.t1	NVE13716	50	90	45	0	455	544	1	90	4e-20	92.4
g15.t1	NVE13717	30.83	133	92	0	168	300	462	594	1e-17	87.4
g15.t1	NVE12555	32.48	117	76	1	401	517	695	808	8e-13	72.4
g20.t1	NVE3706	35.29	272	163	7	44	306	52	319	1e-35	134
g21.t1	NVE13967	57.8	173	34	1	2	174	4	137	2e-64	197
g22.t1	NVE18233	40	115	64	3	25	139	30	139	4e-20	86.3
g22.t1	NVE17761	35.87	92	54	3	48	139	1	87	4e-11	60.1
g23.t1	NVE13880	62.08	298	64	3	2	250	171	468	6e-109	349
g23.t1	NVE11062	35.96	317	148	4	2	263	170	486	2e-52	191
g23.t1	NVE3410	21.83	536	351	20	284	781	38	543	4e-16	82
g23.t1	NVE16252	46.67	90	44	2	2	88	182	270	1e-11	66.2
g25.t1	NVE9899	53.12	320	137	4	79	396	45	353	5e-111	336
g25.t1	NVE6372	28.57	322	214	7	84	403	180	487	1e-29	120
g25.t1	NVE22362	30.73	205	134	4	141	343	209	407	2e-24	105
g25.t1	NVE10490	31.31	214	136	5	188	396	283	490	1e-21	97.4
g26.t1	NVE9898	52.71	461	182	5	6	432	10	468	2e-142	421
g26.t1	NVE20266	39.38	160	82	2	11	156	120	278	2e-31	123
g26.t1	NVE6551	38.62	145	72	3	10	139	10	152	2e-28	110
g26.t1	NVE20262	40.43	141	69	2	11	137	279	418	2e-27	113
g26.t1	NVE16058	41.8	122	57	1	9	116	198	319	4e-25	105
g26.t1	NVE9631	41.8	122	57	1	9	116	527	648	6e-24	104
g26.t1	NVE17041	35.12	168	84	5	11	155	3	168	2e-22	99.4
g26.t1	NVE20796	34.03	144	71	4	17	137	29	171	4e-16	76.6
g26.t1	NVE9332	38.79	116	52	4	18	115	11	125	5e-15	73.2
g26.t1	NVE1491	40	100	58	2	55	153	12	110	2e-14	70.5
g26.t1	NVE19009	33.33	132	61	3	10	115	17	147	2e-14	74.3
g26.t1	NVE1593	35.94	128	58	5	11	115	139	265	4e-14	72.4
g26.t1	NVE21969	36	125	53	4	17	115	29	152	6e-14	72.8
g26.t1	NVE9331	48.33	60	30	1	56	115	14	72	6e-11	60.5
g27.t1	NVE17618	70.8	137	39	1	16	151	37	173	2e-65	201
g27.t1	NVE24171	55.36	56	25	0	23	78	32	87	4e-15	68.9
g27.t1	NVE19719	54.84	62	27	1	23	84	37	97	1e-14	67.4
g27.t1	NVE19720	54.1	61	28	0	23	83	51	111	1e-14	68.2
g27.t1	NVE9978	54.1	61	26	1	23	81	38	98	6e-13	63.2
g27.t1	NVE15559	46.25	80	38	2	9	85	56	133	9e-12	59.7
g27.t1	NVE18116	51.72	58	28	0	23	80	63	120	5e-11	57.4
g28.t1	NVE9980	40.79	532	286	8	9	537	12	517	2e-120	368
g28.t1	NVE6539	61.14	175	57	1	9	183	12	175	1e-68	228
g28.t1	NVE14927	38.89	108	49	2	4	110	3	94	2e-14	74.7
g28.t1	NVE1723	41.25	80	47	0	31	110	28	107	1e-13	72
g28.t1	NVE7515	43.48	69	39	0	42	110	4	72	6e-13	70.1
g28.t1	NVE5203	48.57	70	34	1	41	110	4	71	1e-12	69.7
g28.t1	NVE20659	44	100	40	4	42	130	15	109	1e-12	67.8
g28.t1	NVE22681	47.06	51	27	0	42	92	4	54	3e-11	60.8
g28.t1	NVE6476	37.65	85	49	1	19	103	687	767	3e-11	65.9
g28.t1	NVE11400	35.29	102	62	2	440	537	228	329	5e-11	63.9
g28.t1	NVE17579	40.28	72	42	1	42	112	22	93	7e-11	64.7
g29.t1	NVE20186	38.52	257	151	3	46	295	1	257	8e-50	168
g30.t1	NVE5214	32.93	164	74	8	1	146	5	150	5e-12	63.9
g30.t1	NVE7993	32.03	128	72	4	28	154	54	167	8e-12	63.5
g30.t1	NVE10264	37.66	77	44	1	91	163	91	167	3e-11	59.3
g30.t1	NVE10341	41.86	86	45	3	96	180	72	153	3e-11	61.6
g30.t1	NVE17481	28.34	187	102	6	2	186	14	170	5e-11	60.5
g30.t1	NVE19726	30	150	88	6	1	148	5	139	9e-11	60.5
g31.t1	NVE12887	41.03	156	92	0	1518	1673	1690	1845	2e-37	154
g31.t1	NVE18889	32.37	139	89	3	1539	1676	207	341	4e-16	82.4
g31.t1	NVE5790	30.12	166	66	3	10	132	256	414	2e-13	75.5
g32.t1	NVE15035	25.64	429	264	19	45	457	21	410	5e-20	93.2
g34.t1	NVE20665	47.18	284	132	4	1	276	1	274	2e-86	279
g34.t1	NVE20665	56.25	176	50	1	254	429	453	601	3e-56	198
g34.t1	NVE12047	44.35	124	68	1	254	376	221	344	4e-30	119
g34.t1	NVE23584	32.86	140	84	5	12	147	2128	2261	3e-15	77.8
g34.t1	NVE23584	41.67	108	57	4	10	116	418	520	2e-14	75.5
g34.t1	NVE23584	39.68	126	52	4	12	116	1067	1189	9e-14	73.6
g34.t1	NVE23584	34.68	124	63	5	1	116	927	1040	3e-13	72
g34.t1	NVE23584	35.4	113	69	3	8	120	2397	2505	8e-13	70.5
g34.t1	NVE23584	37.96	108	64	3	10	116	807	912	1e-12	70.1
g34.t1	NVE23584	37.38	107	61	4	12	116	1666	1768	4e-12	68.2
g34.t1	NVE23584	34.29	105	66	3	12	116	291	392	1e-11	67
g34.t1	NVE3989	30.57	157	99	2	254	404	271	423	2e-13	71.2
g34.t1	NVE22669	33.77	154	80	6	4	149	3	142	9e-13	66.6
g34.t1	NVE42	35.85	106	65	2	11	116	1508	1610	1e-12	70.1
g34.t1	NVE14868	36.45	107	65	3	10	116	1443	1546	7e-11	64.3
g34.t1	NVE15504	26.19	168	109	4	254	421	39	191	7e-11	61.6
g35.t1	NVE6885	55.96	109	47	1	1	108	1	109	9e-32	124
g35.t1	NVE6885	69.81	53	16	0	333	385	300	352	3e-18	84.7
g36.t1	NVE6452	54.33	300	133	3	20	316	18	316	4e-101	303
g36.t1	NVE19059	55.87	315	126	5	12	316	11	322	8e-101	303
g36.t1	NVE6845	48.1	316	157	3	5	316	83	395	4e-88	273
g36.t1	NVE8613	45.62	320	161	5	8	316	13	330	1e-76	241
g36.t1	NVE5513	38.56	319	174	6	12	316	1	311	4e-63	205
g36.t1	NVE13690	39.16	286	163	5	37	314	132	414	3e-53	182
g36.t1	NVE643	32.93	249	159	5	40	287	44	285	5e-33	125
g36.t1	NVE17059	31.66	199	122	3	39	236	12	197	2e-15	74.7
g36.t1	NVE12986	27.27	286	155	11	40	291	7	273	5e-13	67.8
g36.t1	NVE15792	27.31	227	139	9	41	257	11	221	5e-12	64.7
g36.t1	NVE18305	28.97	145	98	3	37	177	1	144	2e-11	62
g36.t1	NVE12397	25.81	217	117	6	37	237	11	199	5e-11	62
g37.t1	NVE6452	55.33	300	130	3	20	316	18	316	4e-103	308
g37.t1	NVE19059	55.87	315	126	4	12	316	11	322	3e-102	306
g37.t1	NVE6845	47.78	316	158	3	5	316	83	395	1e-86	269
g37.t1	NVE8613	45.31	320	162	5	8	316	13	330	7e-76	239
g37.t1	NVE5513	38.87	319	173	6	12	316	1	311	1e-62	204
g37.t1	NVE13690	40.07	287	159	6	37	314	132	414	1e-54	186
g37.t1	NVE643	33.73	249	157	5	40	287	44	285	4e-34	129
g37.t1	NVE17059	31.19	202	125	3	39	239	12	200	3e-15	73.9
g37.t1	NVE18305	29.66	145	97	3	37	177	1	144	8e-12	62.8
g37.t1	NVE12986	25.87	286	159	10	40	291	7	273	2e-11	63.5
g38.t1	NVE19795	37.5	104	63	2	28	129	8	111	1e-18	78.6
g39.t1	NVE19794	50.81	124	60	1	4	126	5	128	4e-37	147
g39.t1	NVE18554	51.79	56	27	0	29	84	33	88	3e-14	72.8
g39.t1	NVE6961	51.79	56	27	0	29	84	33	88	5e-14	72.4
g39.t1	NVE15295	51.79	56	27	0	26	81	53	108	2e-11	66.2
g40.t1	NVE19793	51.85	432	157	5	1	399	1	414	5e-153	443
g40.t1	NVE21369	66.67	39	13	0	361	399	4	42	6e-12	61.6
g41.t1	NVE9844	54.9	918	353	8	567	1432	41	949	0	1034
g42.t1	NVE4223	61.62	297	114	0	35	331	9	305	7e-136	392
g43.t1	NVE4224	33.83	337	216	5	591	924	558	890	8e-53	199
g43.t1	NVE21346	34.86	350	179	11	608	943	377	691	1e-49	187
g43.t1	NVE24820	26.67	315	193	8	622	920	513	805	9e-29	124
g43.t1	NVE23168	28.26	276	184	6	606	873	525	794	1e-25	113
g45.t1	NVE4229	48.58	424	205	6	37	453	8	425	3e-126	377
g45.t1	NVE4825	25.11	442	268	17	48	454	250	663	4e-26	112
g45.t1	NVE24378	29.69	320	196	9	153	457	170	475	7e-26	111
g45.t1	NVE20077	31.23	285	161	10	181	447	198	465	1e-24	107
g45.t1	NVE16051	26.2	229	144	5	155	371	26	241	4e-17	80.9
g46.t1	NVE21232	51.31	343	117	7	1	310	51	376	2e-111	341
g46.t1	NVE3321	27.47	324	181	8	1	286	91	398	6e-30	121
g46.t1	NVE6042	46.59	88	47	0	441	528	47	134	1e-17	81.3
g46.t1	NVE6043	38.83	103	48	3	401	488	78	180	1e-13	70.1
g47.t1	NVE20480	65.49	142	44	1	129	270	443	579	1e-56	194
g47.t1	NVE20482	51.45	138	62	1	129	266	436	568	2e-42	154
g48.t1	NVE20479	68.12	69	22	0	15	83	25	93	1e-30	107
g49.t1	NVE10535	30.47	768	437	20	306	1006	26	763	3e-102	342
g49.t1	NVE8956	24.63	268	178	9	49	294	92	357	6e-15	78.2
g50.t1	NVE8969	52.01	273	131	0	1	273	1	273	3e-108	318
g50.t1	NVE24635	22.05	263	185	6	8	255	38	295	1e-13	68.9
g53.t1	NVE3519	33.94	274	162	7	359	626	202	462	4e-37	145
g53.t1	NVE8724	33.53	167	102	6	565	726	6	168	4e-16	78.2
g54.t1	NVE17550	52.41	311	142	3	1	306	679	988	5e-97	314
g54.t1	NVE17549	47.13	87	44	2	328	412	1	87	3e-14	73.9
g55.t1	NVE17550	48.98	978	358	13	51	931	55	988	0	880
g55.t1	NVE17549	46.15	78	41	1	953	1029	1	78	2e-12	70.1
g56.t1	NVE17599	62.16	74	28	0	18	91	54	127	3e-27	101
g57.t1	NVE10951	40	75	45	0	30	104	819	893	7e-11	63.9
g58.t1	NVE17561	32.24	1495	877	40	1256	2644	254	1718	0	690
g58.t1	NVE17561	36.5	337	191	8	751	1067	255	588	5e-59	226
g58.t1	NVE17561	37.42	326	185	8	916	1225	254	576	1e-53	208
g58.t1	NVE17561	34.75	377	216	13	1070	1426	241	607	1e-53	208
g58.t1	NVE17561	34.14	372	224	10	959	1314	240	606	5e-50	196
g58.t1	NVE17561	36.77	310	175	7	1303	1597	243	546	1e-48	192
g58.t1	NVE17561	34.07	361	205	12	581	915	253	606	4e-46	184
g58.t1	NVE17561	32.26	372	216	14	465	811	253	613	4e-38	157
g58.t1	NVE17561	40.91	198	104	4	1418	1610	247	436	4e-34	144
g58.t1	NVE26059	35.86	1135	639	32	532	1597	830	1944	0	667
g58.t1	NVE26059	33.49	1251	638	48	459	1582	626	1809	1e-160	561
g58.t1	NVE26059	33.52	1098	602	31	535	1540	1542	2603	2e-159	556
g58.t1	NVE26059	36.17	705	400	19	535	1195	1304	2002	1e-122	436
g58.t1	NVE26059	31.66	859	489	27	532	1319	1773	2604	1e-105	380
g58.t1	NVE26059	37.53	477	277	7	1136	1600	2139	2606	1e-88	325
g58.t1	NVE26059	39.1	468	258	13	751	1196	2143	2605	2e-77	288
g58.t1	NVE26059	35.33	600	319	22	535	1084	2382	2962	3e-74	277
g58.t1	NVE26059	35.57	506	291	14	520	1006	2091	2580	4e-72	270
g58.t1	NVE26059	35.42	463	275	12	531	972	2145	2604	9e-72	269
g58.t1	NVE26059	32.47	462	267	14	482	914	2158	2603	1e-51	203
g58.t1	NVE26059	38.11	349	193	11	532	863	2263	2605	6e-51	200
g58.t1	NVE26059	35.66	258	150	5	1365	1619	2736	2980	1e-42	173
g58.t1	NVE26059	36.16	271	149	11	1054	1314	2703	2959	2e-36	152
g58.t1	NVE26059	36.8	231	132	8	915	1138	2736	2959	7e-36	150
g58.t1	NVE26059	35.64	202	125	2	1401	1597	2707	2908	1e-31	137
g58.t1	NVE26059	33.91	233	135	6	643	866	2741	2963	6e-31	134
g58.t1	NVE26059	35.65	230	124	7	1322	1541	2744	2959	1e-30	133
g58.t1	NVE26059	31.8	261	157	7	952	1201	2715	2965	4e-30	132
g58.t1	NVE26059	33.08	260	144	10	500	744	2711	2955	6e-29	127
g58.t1	NVE43	33.44	981	537	28	690	1600	395	1329	2e-138	480
g58.t1	NVE43	36.45	716	407	15	915	1603	593	1287	2e-134	468
g58.t1	NVE43	33.52	895	505	21	804	1634	395	1263	6e-129	451
g58.t1	NVE43	35.06	733	428	18	582	1285	594	1307	1e-125	440
g58.t1	NVE43	33.12	800	462	19	535	1301	601	1360	6e-117	413
g58.t1	NVE43	34.03	720	419	20	482	1167	610	1307	5e-109	387
g58.t1	NVE43	48.21	56	29	0	582	637	396	451	2e-11	69.7
g58.t1	NVE16498	38.29	700	383	17	531	1193	1324	2011	1e-128	454
g58.t1	NVE16498	36.21	707	361	18	977	1604	1324	2019	8e-118	419
g58.t1	NVE16498	39.78	465	247	16	531	973	1560	2013	2e-84	310
g58.t1	NVE16498	43.1	239	123	5	1367	1597	1322	1555	2e-47	189
g58.t1	NVE16498	46.4	125	58	3	1482	1597	2243	2367	1e-26	120
g58.t1	NVE16498	38.1	168	84	4	1424	1582	2242	2398	2e-23	109
g58.t1	NVE16498	38.6	171	84	5	1363	1526	2243	2399	1e-20	100
g58.t1	NVE16498	41.38	116	56	4	965	1068	2234	2349	2e-16	86.7
g58.t1	NVE16498	30.81	185	90	5	862	1013	2245	2424	4e-15	82
g58.t1	NVE16498	42.27	97	50	3	1024	1115	2243	2338	4e-15	82
g58.t1	NVE16498	41.18	102	48	4	1088	1179	2249	2348	3e-14	79.3
g58.t1	NVE16498	31.79	173	90	5	531	691	2249	2405	3e-14	79.3
g58.t1	NVE16498	30.81	172	87	5	579	733	2243	2399	6e-14	78.2
g58.t1	NVE16498	29.3	215	109	9	690	899	2245	2421	3e-12	72.8
g58.t1	NVE16498	32.34	167	85	6	1255	1406	2245	2398	6e-11	68.2
g58.t1	NVE21238	29.12	1164	716	23	1388	2459	4	1150	8e-128	437
g58.t1	NVE21238	35.4	226	113	9	602	804	2	217	4e-29	127
g58.t1	NVE21238	34.84	221	113	9	940	1138	6	217	3e-27	121
g58.t1	NVE21238	37.62	202	113	6	770	959	2	202	2e-26	119
g58.t1	NVE21238	35.21	213	120	6	993	1189	1	211	2e-25	115
g58.t1	NVE21238	34.39	221	125	6	1277	1483	2	216	4e-24	111
g58.t1	NVE21238	36.26	182	106	7	1132	1307	34	211	6e-21	100
g58.t1	NVE21238	32.99	197	117	6	550	732	4	199	4e-19	95.1
g58.t1	NVE21238	29.44	180	99	5	532	690	45	217	4e-17	88.6
g58.t1	NVE20018	29.12	1020	638	24	1750	2709	2674	3668	7e-119	424
g58.t1	NVE20018	27.85	614	382	21	1696	2273	2208	2796	2e-41	169
g58.t1	NVE20018	25.59	633	403	15	1683	2273	2485	3091	3e-39	161
g58.t1	NVE21074	30.47	978	568	32	1051	1969	2	926	2e-111	385
g58.t1	NVE21074	33.27	562	310	24	605	1138	1	525	1e-60	228
g58.t1	NVE21074	31.1	508	272	19	529	973	33	525	8e-49	191
g58.t1	NVE21074	29.41	544	304	23	773	1255	1	525	8e-43	172
g58.t1	NVE21074	25.44	452	264	10	1943	2342	596	1026	6e-34	143
g58.t1	NVE21074	29.1	299	201	6	1880	2168	628	925	4e-25	114
g58.t1	NVE19182	29.17	1145	644	34	1701	2706	1264	2380	3e-111	398
g58.t1	NVE19182	34.56	544	329	13	1694	2223	959	1489	1e-66	251
g58.t1	NVE19182	34.38	541	322	14	1702	2226	1067	1590	2e-63	241
g58.t1	NVE19182	28.89	630	377	12	1697	2271	1160	1773	1e-62	238
g58.t1	NVE19182	34.08	449	284	11	1785	2226	951	1394	1e-54	212
g58.t1	NVE19182	30.31	607	364	17	1694	2273	759	1333	3e-49	194
g58.t1	NVE19182	23.71	620	376	21	1716	2282	570	1145	5e-12	72
g58.t1	NVE18975	28.37	1047	652	25	1754	2732	2820	3836	4e-109	392
g58.t1	NVE18975	27.15	593	390	14	1697	2270	2665	3234	1e-47	189
g58.t1	NVE18975	27.51	607	399	17	1649	2230	2514	3104	2e-47	189
g58.t1	NVE18975	28.74	435	285	12	1702	2118	2866	3293	4e-29	128
g58.t1	NVE18975	27.18	493	307	15	1796	2272	2476	2932	5e-28	125
g58.t1	NVE18975	27.56	352	230	8	1697	2029	2958	3303	7e-26	117
g58.t1	NVE23132	29.2	1024	627	25	1693	2639	134	1136	1e-104	369
g58.t1	NVE23132	26.68	626	418	20	1678	2273	15	629	1e-40	165
g58.t1	NVE23132	28.84	378	246	11	1860	2223	1	369	2e-29	129
g58.t1	NVE19607	29.53	1053	605	27	1701	2639	1223	2252	9e-101	363
g58.t1	NVE19607	30.37	563	357	14	1694	2233	711	1261	9e-55	213
g58.t1	NVE19607	29.26	499	326	12	1737	2223	362	845	1e-48	192
g58.t1	NVE19607	27.58	591	402	15	1700	2278	523	1099	4e-41	167
g58.t1	NVE1602	29.83	895	553	23	1754	2591	1105	1981	2e-90	329
g58.t1	NVE1602	29.61	564	355	20	1686	2221	728	1277	1e-46	186
g58.t1	NVE1602	28.28	594	393	15	1702	2275	543	1123	5e-42	170
g58.t1	NVE1602	27.51	498	321	12	1697	2167	1146	1630	3e-34	145
g58.t1	NVE1602	25.4	441	292	12	1887	2304	531	957	3e-22	105
g58.t1	NVE4080	35.68	611	326	26	623	1191	1942	2527	2e-89	327
g58.t1	NVE4080	36.15	545	295	17	1086	1597	1955	2479	3e-88	323
g58.t1	NVE4080	35.88	588	317	26	531	1077	1957	2525	7e-82	302
g58.t1	NVE4080	33.44	607	346	22	974	1546	1954	2536	2e-81	300
g58.t1	NVE4080	34.79	457	267	17	535	974	2090	2532	5e-63	239
g58.t1	NVE4080	37.17	113	62	2	1243	1347	660	771	9e-12	71.2
g58.t1	NVE4080	34.82	112	65	3	1488	1598	1957	2061	3e-11	69.7
g58.t1	NVE4080	43.21	81	42	2	560	639	654	731	9e-11	67.8
g58.t1	NVE3612	27.98	840	512	24	1740	2506	95	914	1e-86	308
g58.t1	NVE3612	27.73	512	315	14	1702	2167	150	652	2e-39	160
g58.t1	NVE3612	27.57	515	323	17	1794	2273	43	542	5e-32	136
g58.t1	NVE3612	24.06	453	306	13	1848	2275	3	442	5e-26	117
g58.t1	NVE6249	27.12	1095	699	31	1698	2713	1396	2470	3e-86	316
g58.t1	NVE6249	29.55	616	401	18	1681	2272	1278	1884	5e-47	187
g58.t1	NVE6249	28.94	584	385	12	1700	2271	999	1564	2e-45	182
g58.t1	NVE6249	27.48	604	394	17	1705	2292	902	1477	3e-38	158
g58.t1	NVE6249	26.12	490	315	17	1760	2222	762	1231	1e-25	116
g58.t1	NVE12948	29.27	731	447	14	2053	2733	7	717	4e-85	299
g58.t1	NVE23803	31.87	662	382	15	1985	2596	153	795	2e-83	299
g58.t1	NVE18898	27.55	962	571	27	1688	2565	1717	2636	3e-81	300
g58.t1	NVE18898	27.15	593	397	20	1699	2278	1128	1698	1e-32	139
g58.t1	NVE18898	24.68	624	412	14	1681	2270	1504	2103	8e-30	130
g58.t1	NVE18898	25.96	628	421	19	1674	2275	1303	1912	2e-29	129
g58.t1	NVE18898	25.66	495	347	14	1736	2221	1264	1746	1e-25	116
g58.t1	NVE20177	26.94	865	492	18	1850	2644	5	799	3e-78	282
g58.t1	NVE20177	24.34	456	285	13	1754	2167	5	442	8e-22	103
g58.t1	NVE20177	29.27	287	184	10	1944	2219	2	280	1e-16	86.7
g58.t1	NVE6123	34.67	424	256	7	2286	2706	83	488	3e-73	258
g58.t1	NVE25575	31.59	630	400	13	1655	2273	877	1486	3e-72	269
g58.t1	NVE25575	29.24	595	383	11	1698	2273	515	1090	1e-61	234
g58.t1	NVE25575	31.11	585	368	13	1702	2273	1022	1584	3e-57	220
g58.t1	NVE25575	29.86	556	345	13	1740	2273	361	893	7e-54	209
g58.t1	NVE25575	29.32	474	321	6	1702	2167	1121	1588	4e-46	184
g58.t1	NVE25575	28.77	563	346	18	1697	2242	253	777	2e-36	152
g58.t1	NVE25575	27.93	376	260	6	1702	2069	1218	1590	9e-31	133
g58.t1	NVE25575	35.92	142	90	1	1881	2021	144	285	1e-15	83.6
g58.t1	NVE25576	32.55	593	374	11	1687	2273	510	1082	2e-71	265
g58.t1	NVE25576	29.24	595	383	11	1698	2273	115	690	2e-59	226
g58.t1	NVE25576	31.72	580	365	12	1702	2272	622	1179	6e-58	221
g58.t1	NVE25576	30.27	598	383	15	1702	2282	22	602	4e-55	213
g58.t1	NVE25576	30.87	515	311	13	1781	2273	2	493	4e-49	193
g58.t1	NVE25576	29.57	372	255	5	1702	2069	818	1186	6e-36	150
g58.t1	NVE25576	29.97	317	193	8	1976	2280	4	303	3e-28	124
g58.t1	NVE25576	27.72	184	130	2	1702	1882	1013	1196	9e-14	77.4
g58.t1	NVE25576	26.5	234	155	6	1750	1972	962	1189	4e-12	72
g58.t1	NVE18052	28.76	598	363	12	2153	2700	3	587	2e-65	243
g58.t1	NVE20069	27.13	726	453	19	2028	2704	1316	2014	8e-65	245
g58.t1	NVE20069	29.09	605	376	21	1708	2279	409	993	1e-35	149
g58.t1	NVE20069	27.69	502	328	16	1747	2223	553	1044	2e-28	126
g58.t1	NVE20069	27.91	412	254	13	1751	2129	652	1053	5e-23	108
g58.t1	NVE20069	26.11	471	320	16	1722	2174	321	781	3e-19	95.9
g58.t1	NVE20069	26.59	252	163	5	1692	1923	795	1044	8e-14	77.8
g58.t1	NVE20069	25.73	241	169	4	1835	2067	1317	1555	1e-11	70.9
g58.t1	NVE24164	45.49	244	128	1	1362	1605	167	405	6e-64	238
g58.t1	NVE24164	36.51	304	175	8	517	804	97	398	2e-50	196
g58.t1	NVE24164	37.28	287	161	5	1266	1541	120	398	2e-46	183
g58.t1	NVE24164	36.17	235	142	3	962	1189	159	392	2e-45	180
g58.t1	NVE24164	33.78	299	177	7	691	973	105	398	4e-45	179
g58.t1	NVE24164	34.29	280	162	6	814	1077	119	392	3e-42	169
g58.t1	NVE24164	34.11	302	177	9	1031	1318	114	407	5e-42	169
g58.t1	NVE24164	36.68	199	108	5	500	690	210	398	3e-29	128
g58.t1	NVE21073	35.62	365	218	7	2356	2706	2	363	8e-63	223
g58.t1	NVE6133	37.61	327	187	6	2278	2596	119	436	3e-61	221
g58.t1	NVE22991	31.31	610	384	13	1702	2287	531	1129	1e-59	228
g58.t1	NVE22991	27	600	390	16	1701	2273	132	710	2e-50	198
g58.t1	NVE22991	29.33	600	389	15	1702	2278	28	615	6e-49	192
g58.t1	NVE22991	30.79	393	251	9	1696	2071	735	1123	3e-36	151
g58.t1	NVE10021	30.35	514	314	17	535	1026	74	565	1e-57	213
g58.t1	NVE10021	32.84	405	246	9	1256	1651	67	454	1e-54	204
g58.t1	NVE10021	30.67	525	309	16	755	1255	72	565	3e-51	194
g58.t1	NVE10021	35.61	337	200	9	1090	1420	72	397	3e-49	188
g58.t1	NVE10021	36.33	289	170	7	977	1257	119	401	3e-44	173
g58.t1	NVE10021	36.11	288	167	8	531	806	119	401	3e-44	172
g58.t1	NVE21249	28.73	616	389	11	1702	2284	1737	2335	1e-56	219
g58.t1	NVE21249	29.39	609	382	20	1700	2280	1540	2128	2e-49	195
g58.t1	NVE21249	28.57	553	371	10	1686	2221	1430	1975	2e-46	185
g58.t1	NVE21249	31.19	497	305	18	1697	2167	1843	2328	2e-40	165
g58.t1	NVE21249	29.86	422	281	8	1809	2223	1351	1764	2e-38	159
g58.t1	NVE6124	34.89	364	215	7	1485	1828	13	374	2e-56	204
g58.t1	NVE6124	41.67	120	70	0	1427	1546	12	131	4e-26	114
g58.t1	NVE6124	35.95	153	88	4	1353	1501	1	147	4e-21	98.2
g58.t1	NVE6124	44.83	116	59	2	915	1026	12	126	1e-20	96.7
g58.t1	NVE6124	39.42	104	60	1	1089	1189	17	120	7e-20	94.4
g58.t1	NVE6124	38.84	121	69	3	749	867	14	131	4e-19	92
g58.t1	NVE6124	38.84	121	69	2	862	978	12	131	3e-18	89.4
g58.t1	NVE6124	36.75	117	70	2	1026	1139	12	127	6e-18	88.2
g58.t1	NVE6124	39.62	106	58	2	643	743	17	121	1e-17	87.4
g58.t1	NVE6124	38.02	121	70	3	804	920	12	131	2e-17	87
g58.t1	NVE6124	39.84	123	68	4	690	809	12	131	6e-17	85.1
g58.t1	NVE6124	38.14	118	67	4	1198	1314	14	126	4e-16	82.8
g58.t1	NVE6124	33.94	109	68	1	973	1077	12	120	1e-15	81.3
g58.t1	NVE6124	36.36	110	62	3	1314	1416	12	120	2e-15	80.9
g58.t1	NVE6124	36.59	123	75	2	1138	1260	12	131	3e-15	80.1
g58.t1	NVE6124	33.96	106	67	1	535	637	20	125	8e-14	75.9
g58.t1	NVE6124	33.11	151	96	3	1875	2021	225	374	2e-13	74.7
g58.t1	NVE6124	30.43	115	75	1	582	691	13	127	3e-12	71.2
g58.t1	NVE6124	34.75	118	69	4	1255	1366	12	127	6e-12	70.1
g58.t1	NVE16106	28.07	1197	587	69	482	1570	1368	2398	3e-56	218
g58.t1	NVE16106	29.04	1064	575	64	536	1540	1661	2603	8e-53	206
g58.t1	NVE16106	28.01	1089	561	61	590	1597	1259	2205	1e-51	202
g58.t1	NVE16106	27.92	1121	573	66	536	1570	1312	2283	3e-51	201
g58.t1	NVE16106	27.42	1189	594	74	536	1599	1561	2605	2e-44	179
g58.t1	NVE16106	25.57	1193	602	71	541	1586	890	1943	7e-41	167
g58.t1	NVE16106	26.26	815	436	39	536	1251	1862	2610	1e-30	133
g58.t1	NVE16106	27.1	775	400	46	929	1597	890	1605	2e-20	99.8
g58.t1	NVE12924	32.61	368	232	8	2299	2656	88	449	1e-55	206
g58.t1	NVE6328	30.68	515	307	12	1757	2224	2	513	2e-52	199
g58.t1	NVE6328	27.64	662	391	16	1700	2287	44	691	4e-48	186
g58.t1	NVE6328	30.14	292	183	6	1949	2222	1	289	7e-22	103
g58.t1	NVE6130	39.8	299	149	9	1320	1600	589	874	1e-51	201
g58.t1	NVE6130	40.34	238	125	5	1366	1597	584	810	4e-45	180
g58.t1	NVE6130	34.74	331	180	12	582	888	584	902	1e-43	175
g58.t1	NVE6130	36.36	297	164	10	910	1189	578	866	5e-43	173
g58.t1	NVE6130	35.97	303	165	11	1027	1311	584	875	4e-41	166
g58.t1	NVE6130	35.74	291	164	10	691	966	584	866	5e-40	163
g58.t1	NVE6130	35.39	308	162	9	1139	1425	584	875	6e-40	163
g58.t1	NVE6130	37.74	265	143	11	757	1006	591	848	2e-38	158
g58.t1	NVE6130	34.87	304	159	14	535	811	591	882	2e-37	154
g58.t1	NVE6130	39.47	228	121	6	531	742	640	866	7e-35	146
g58.t1	NVE1391	43.42	281	148	3	1325	1599	6	281	6e-51	196
g58.t1	NVE1391	38.49	278	159	6	537	804	5	280	8e-35	145
g58.t1	NVE1391	35.89	287	161	6	1207	1483	6	279	2e-33	140
g58.t1	NVE1391	38.13	278	159	6	872	1138	5	280	4e-31	133
g58.t1	NVE1391	35.31	286	170	8	1035	1314	4	280	4e-29	127
g58.t1	NVE1391	40.09	232	131	4	748	973	51	280	5e-27	120
g58.t1	NVE1391	39.82	221	124	4	531	743	56	275	3e-24	111
g58.t1	NVE1391	35.68	199	110	5	500	690	92	280	3e-16	85.1
g58.t1	NVE21470	31.69	445	269	8	1685	2097	1285	1726	1e-49	195
g58.t1	NVE21470	30.99	526	318	13	1704	2195	1208	1722	2e-48	192
g58.t1	NVE21470	28.95	525	323	13	1787	2279	1192	1698	2e-46	185
g58.t1	NVE21470	28.64	426	259	11	1883	2280	1193	1601	3e-36	151
g58.t1	NVE21470	28.48	151	107	1	1655	1805	1577	1726	1e-11	70.5
g58.t1	NVE1389	42.7	281	150	3	1325	1599	276	551	2e-49	194
g58.t1	NVE1389	34.71	291	173	7	926	1203	276	562	6e-33	140
g58.t1	NVE1389	37.77	278	161	6	537	804	275	550	3e-32	138
g58.t1	NVE1389	29.85	459	257	15	630	1026	95	550	2e-28	125
g58.t1	NVE1389	32.42	327	194	10	1001	1321	251	556	4e-28	124
g58.t1	NVE1389	39.82	221	124	4	531	743	326	545	1e-23	109
g58.t1	NVE1389	31.96	291	174	9	1089	1365	270	550	2e-17	89.7
g58.t1	NVE1389	35.18	199	111	5	500	690	362	550	5e-16	84.7
g58.t1	NVE6256	26.2	729	462	26	1975	2650	219	924	3e-49	192
g58.t1	NVE6256	25.3	336	218	13	1847	2166	197	515	1e-11	70.5
g58.t1	NVE6256	24.5	298	197	9	1789	2066	226	515	2e-11	69.7
g58.t1	NVE26176	38.14	236	140	4	1366	1597	632	865	1e-43	176
g58.t1	NVE26176	38.96	249	133	7	1362	1600	690	929	2e-43	175
g58.t1	NVE26176	37.21	301	165	10	691	975	632	924	2e-38	158
g58.t1	NVE26176	31.1	344	212	11	797	1119	624	963	4e-38	157
g58.t1	NVE26176	34.48	319	173	14	567	862	617	922	3e-37	154
g58.t1	NVE26176	36.57	268	148	11	977	1225	635	899	2e-35	148
g58.t1	NVE26176	34.34	297	172	10	1027	1307	632	921	2e-32	139
g58.t1	NVE26176	32.14	308	167	14	531	807	635	931	1e-30	132
g58.t1	NVE26176	34.95	289	162	14	1139	1408	632	913	2e-30	132
g58.t1	NVE26176	35.77	123	74	2	1485	1602	632	754	1e-13	77
g58.t1	NVE7681	32.49	354	173	7	1256	1600	576	872	3e-43	174
g58.t1	NVE7681	37.38	305	158	11	691	975	576	867	1e-37	155
g58.t1	NVE7681	37.5	272	149	12	977	1230	579	847	1e-36	152
g58.t1	NVE7681	35.67	314	177	15	753	1044	579	889	6e-35	147
g58.t1	NVE7681	34.1	305	178	11	1202	1491	581	877	9e-35	147
g58.t1	NVE7681	33.52	364	191	18	485	807	521	874	3e-34	145
g58.t1	NVE7681	33.77	302	169	13	582	863	576	866	3e-34	145
g58.t1	NVE7681	34.46	296	172	10	1027	1307	576	864	8e-33	140
g58.t1	NVE1570	28.74	348	241	6	2316	2660	131	474	7e-43	168
g58.t1	NVE14514	28.22	411	263	9	2256	2653	68	459	8e-43	167
g58.t1	NVE5945	38.91	239	127	5	1366	1592	2	233	9e-43	173
g58.t1	NVE5945	39.44	213	115	7	916	1115	2	213	2e-35	149
g58.t1	NVE5945	41.28	172	95	3	1432	1597	6	177	2e-33	142
g58.t1	NVE5945	38.11	244	126	13	805	1029	2	239	1e-31	136
g58.t1	NVE5945	33.87	248	141	10	1256	1486	2	243	4e-30	131
g58.t1	NVE5945	34.45	238	137	9	691	912	2	236	4e-29	128
g58.t1	NVE5945	35.93	231	127	8	531	742	5	233	1e-27	123
g58.t1	NVE5945	33.88	245	140	11	1139	1368	2	239	4e-25	115
g58.t1	NVE5945	34.29	245	135	12	582	807	2	239	4e-25	115
g58.t1	NVE5945	32.24	245	146	10	1027	1258	2	239	4e-24	112
g58.t1	NVE4175	44.77	172	89	2	1432	1597	37	208	3e-40	154
g58.t1	NVE4175	37.79	172	96	4	916	1077	33	203	6e-32	130
g58.t1	NVE4175	39.31	173	94	3	805	967	33	204	6e-31	127
g58.t1	NVE4175	37.79	172	97	4	1027	1189	33	203	9e-29	120
g58.t1	NVE4175	47.06	119	57	2	1485	1597	33	151	4e-28	119
g58.t1	NVE4175	37.29	177	93	4	582	744	33	205	8e-28	117
g58.t1	NVE4175	36.57	175	96	4	865	1025	35	208	8e-28	117
g58.t1	NVE4175	37.57	173	94	4	1256	1416	33	203	6e-27	115
g58.t1	NVE4175	35.52	183	105	5	744	914	27	208	2e-24	108
g58.t1	NVE4175	38.76	178	101	6	1139	1311	33	207	2e-24	107
g58.t1	NVE4175	38.86	175	92	6	642	803	36	208	2e-24	107
g58.t1	NVE4175	35.16	182	99	5	1315	1483	33	208	1e-22	102
g58.t1	NVE4175	35.96	114	66	1	531	637	95	208	1e-16	83.2
g58.t1	NVE13385	22.7	718	469	20	2084	2728	231	935	4e-40	162
g58.t1	NVE21248	30.79	302	193	8	2421	2719	2	290	4e-40	155
g58.t1	NVE23512	45.88	170	86	2	915	1078	12	181	6e-40	150
g58.t1	NVE23512	40.23	174	99	3	1136	1307	10	180	4e-33	130
g58.t1	NVE23512	42.69	171	87	5	1255	1416	12	180	6e-33	130
g58.t1	NVE23512	37.85	177	102	4	1026	1196	12	186	2e-32	129
g58.t1	NVE23512	37.93	174	105	2	1427	1597	12	185	3e-30	122
g58.t1	NVE23512	40.94	171	92	5	582	744	13	182	4e-29	119
g58.t1	NVE23512	39.78	181	103	4	690	866	12	190	2e-28	117
g58.t1	NVE23512	40	180	98	5	744	914	7	185	7e-28	115
g58.t1	NVE23512	37.25	153	88	3	860	1005	10	161	7e-24	103
g58.t1	NVE23512	34.12	170	101	5	531	689	16	185	6e-23	101
g58.t1	NVE23512	34.62	182	99	6	1314	1483	12	185	8e-20	91.7
g58.t1	NVE3613	27.23	639	405	21	1686	2311	294	885	5e-39	159
g58.t1	NVE3613	24.28	486	329	17	1801	2273	110	569	9e-18	90.1
g58.t1	NVE3613	25.8	345	232	13	1888	2222	102	432	1e-12	73.6
g58.t1	NVE2049	34.11	299	178	6	1313	1597	75	368	2e-38	155
g58.t1	NVE2049	35.77	246	139	5	1362	1597	73	309	4e-33	138
g58.t1	NVE2049	33.33	306	181	8	1193	1484	73	369	3e-32	135
g58.t1	NVE2049	29.14	326	189	10	564	861	57	368	4e-30	129
g58.t1	NVE2049	29.08	306	187	10	740	1025	73	368	4e-27	119
g58.t1	NVE2049	30.67	300	185	9	972	1254	75	368	5e-26	116
g58.t1	NVE2049	29.21	291	178	10	535	803	84	368	8e-25	112
g58.t1	NVE2049	33.14	169	101	5	532	689	201	368	5e-19	94
g58.t1	NVE592	34.56	327	203	5	1754	2070	29	354	2e-38	151
g58.t1	NVE592	31	329	221	4	1841	2163	20	348	6e-38	150
g58.t1	NVE592	28.17	355	238	10	1931	2280	13	355	1e-28	122
g58.t1	NVE592	26.44	295	195	8	1702	1980	76	364	2e-16	83.6
g58.t1	NVE24096	42.53	174	97	2	1427	1597	165	338	1e-36	147
g58.t1	NVE24096	41.95	174	93	4	576	743	163	334	4e-33	136
g58.t1	NVE24096	41.18	170	92	4	804	967	167	334	7e-31	129
g58.t1	NVE24096	40.45	178	99	4	915	1087	167	342	3e-30	127
g58.t1	NVE24096	36.26	182	110	2	1360	1540	162	338	1e-28	122
g58.t1	NVE24096	38.27	162	95	3	1024	1181	165	325	4e-26	114
g58.t1	NVE24096	39.26	163	94	4	1138	1299	167	325	9e-26	113
g58.t1	NVE24096	37.14	175	104	5	690	861	167	338	5e-25	110
g58.t1	NVE24096	42.55	141	73	4	535	669	175	313	7e-25	110
g58.t1	NVE24096	37.57	181	93	5	1314	1483	167	338	1e-23	106
g58.t1	NVE24096	41.74	115	61	3	531	640	228	341	8e-19	91.7
g58.t1	NVE24096	39.84	123	72	2	1479	1600	162	283	1e-18	91.7
g58.t1	NVE24096	38.35	133	79	2	1202	1334	173	302	2e-18	90.5
g58.t1	NVE25463	32.6	227	146	4	2297	2522	14	234	3e-36	141
g58.t1	NVE6191	28.28	495	336	11	1722	2204	260	747	3e-36	151
g58.t1	NVE6191	28.06	449	287	15	1847	2281	289	715	4e-33	141
g58.t1	NVE6191	27.02	544	364	14	1702	2224	436	967	4e-32	138
g58.t1	NVE6191	24.52	571	375	20	1702	2237	631	1180	9e-13	74.3
g58.t1	NVE6191	23.39	295	199	8	1699	1971	838	1127	7e-11	68.2
g58.t1	NVE23050	31.01	345	177	12	1260	1600	1240	1527	2e-35	149
g58.t1	NVE23050	30.38	339	174	11	695	1025	1240	1524	9e-35	146
g58.t1	NVE23050	33.46	263	153	8	978	1225	1240	1495	1e-31	136
g58.t1	NVE23050	31.91	282	156	9	920	1179	1240	1507	2e-30	132
g58.t1	NVE23050	31.42	296	172	9	1089	1364	1240	1524	8e-30	130
g58.t1	NVE23050	31.68	262	162	6	867	1115	1240	1497	1e-29	130
g58.t1	NVE23050	31.27	291	173	10	809	1080	1240	1522	2e-27	122
g58.t1	NVE23050	30.69	290	148	9	526	784	1234	1501	9e-26	117
g58.t1	NVE23050	26.86	283	173	9	1143	1406	1240	1507	2e-20	99.8
g58.t1	NVE23050	33.12	157	91	5	584	733	1359	1508	4e-17	88.6
g58.t1	NVE23050	37.72	114	64	4	531	637	1411	1524	1e-15	84
g58.t1	NVE17701	29.18	514	311	16	1701	2166	1133	1641	2e-35	149
g58.t1	NVE17701	24.78	674	399	19	1708	2280	880	1546	1e-33	142
g58.t1	NVE17701	27.47	415	249	12	1708	2077	1245	1652	1e-29	130
g58.t1	NVE17701	25.1	490	307	14	1784	2223	1117	1596	9e-25	114
g58.t1	NVE17701	21.92	616	442	15	1641	2227	503	1108	4e-23	108
g58.t1	NVE17701	24.18	521	350	16	1786	2278	550	1053	5e-22	104
g58.t1	NVE17701	23.64	533	314	18	1736	2186	702	1223	9e-17	87.4
g58.t1	NVE21907	41.67	168	93	2	1432	1594	35	202	4e-35	138
g58.t1	NVE21907	38.95	172	95	4	916	1078	31	201	4e-31	126
g58.t1	NVE21907	36.93	176	101	3	1366	1536	31	201	2e-28	118
g58.t1	NVE21907	36.99	173	99	3	805	968	31	202	8e-28	116
g58.t1	NVE21907	35.09	171	108	2	1139	1307	31	200	9e-28	116
g58.t1	NVE21907	40.46	173	95	5	691	857	31	201	6e-27	114
g58.t1	NVE21907	35.26	173	103	3	1027	1191	31	202	2e-26	112
g58.t1	NVE21907	38.51	174	90	6	1256	1416	31	200	6e-24	105
g58.t1	NVE21907	44.35	115	62	1	1485	1597	31	145	4e-23	102
g58.t1	NVE21907	36.57	175	96	4	582	744	31	202	2e-22	100
g58.t1	NVE21907	36.24	149	87	4	753	894	34	181	2e-21	97.8
g58.t1	NVE21907	34.12	170	103	4	1088	1250	34	201	1e-19	92.4
g58.t1	NVE21907	36.73	147	85	3	977	1115	34	180	5e-19	90.5
g58.t1	NVE21907	32.94	170	99	6	531	686	34	202	3e-18	88.2
g58.t1	NVE21907	29.41	170	106	5	1320	1479	36	201	7e-14	74.3
g58.t1	NVE21904	40.96	166	94	3	1432	1594	37	201	4e-35	138
g58.t1	NVE21904	39.64	169	95	3	916	1078	33	200	5e-35	137
g58.t1	NVE21904	37.79	172	100	2	1366	1535	33	199	1e-32	130
g58.t1	NVE21904	38.24	170	101	3	1139	1307	33	199	3e-29	120
g58.t1	NVE21904	39.64	169	97	4	691	856	33	199	9e-29	119
g58.t1	NVE21904	37.13	167	94	4	865	1021	35	200	1e-25	110
g58.t1	NVE21904	38.79	165	90	4	753	913	36	193	2e-25	109
g58.t1	NVE21904	34.12	170	106	2	581	744	32	201	3e-25	108
g58.t1	NVE21904	34.32	169	101	4	1256	1416	33	199	9e-25	107
g58.t1	NVE21904	38.78	147	83	3	975	1115	34	179	1e-24	107
g58.t1	NVE21904	42.11	114	66	0	1484	1597	32	145	3e-24	105
g58.t1	NVE21904	39.31	145	82	3	1086	1225	34	177	4e-24	105
g58.t1	NVE21904	35.12	168	98	5	640	798	34	199	7e-21	95.9
g58.t1	NVE21904	32.93	164	100	4	531	684	36	199	6e-20	93.2
g58.t1	NVE21904	29.34	167	105	5	1320	1478	38	199	1e-16	82.8
g58.t1	NVE1462	29.57	487	294	20	1702	2167	747	1205	2e-33	142
g58.t1	NVE1462	28.41	440	289	15	1795	2223	739	1163	2e-29	129
g58.t1	NVE1462	28.42	387	251	9	1698	2071	836	1209	9e-25	113
g58.t1	NVE1462	24.73	368	254	12	1867	2223	713	1068	5e-14	78.6
g58.t1	NVE1462	26.25	320	213	9	1961	2278	718	1016	6e-14	78.2
g58.t1	NVE14533	29.27	369	215	11	2350	2698	128	470	1e-32	135
g58.t1	NVE8554	28.63	468	302	12	1774	2226	15	465	2e-32	139
g58.t1	NVE8554	24	650	419	18	1685	2275	123	756	2e-31	135
g58.t1	NVE8554	24.6	439	264	12	1843	2223	381	810	9e-23	107
g58.t1	NVE8554	29.82	285	177	8	1754	2021	532	810	1e-21	103
g58.t1	NVE10272	29.12	388	261	8	1792	2166	895	1281	3e-32	138
g58.t1	NVE10272	27.63	380	239	13	1725	2078	925	1294	2e-25	116
g58.t1	NVE10272	31.62	234	150	5	1698	1924	999	1229	7e-20	97.8
g58.t1	NVE10272	27.22	316	208	9	1961	2272	875	1172	3e-15	82.8
g58.t1	NVE25605	30.07	296	199	4	1780	2069	258	551	5e-32	135
g58.t1	NVE25605	29.34	317	216	5	1855	2167	237	549	1e-30	131
g58.t1	NVE25605	29.87	308	183	9	1976	2273	261	545	6e-27	119
g58.t1	NVE25605	28	300	208	6	1680	1972	256	554	1e-23	108
g58.t1	NVE25605	32.05	156	102	3	2071	2226	257	408	5e-13	74.7
g58.t1	NVE21739	27.08	432	254	16	2300	2699	77	479	1e-30	129
g58.t1	NVE764	33.18	214	124	4	1432	1633	125	331	2e-30	130
g58.t1	NVE764	39.89	178	89	5	1369	1540	124	289	7e-30	128
g58.t1	NVE764	38.69	168	87	3	808	966	124	284	2e-26	117
g58.t1	NVE764	37.29	177	91	6	585	750	124	291	2e-23	107
g58.t1	NVE764	38.01	171	89	6	1143	1307	125	284	3e-22	104
g58.t1	NVE764	36.36	165	88	5	1034	1189	128	284	2e-20	99
g58.t1	NVE764	33.69	187	106	6	695	872	125	302	2e-18	91.7
g58.t1	NVE764	33.15	181	102	6	920	1090	125	296	3e-18	91.3
g58.t1	NVE764	39.04	146	79	4	867	1006	125	266	7e-18	90.1
g58.t1	NVE764	35.12	168	90	5	1260	1416	125	284	8e-18	90.1
g58.t1	NVE764	36.81	144	81	4	530	667	123	262	4e-17	87.8
g58.t1	NVE764	35.59	118	66	3	535	643	179	295	7e-16	83.6
g58.t1	NVE764	33.33	144	84	4	977	1113	124	262	9e-14	77
g58.t1	NVE764	31.4	172	102	6	753	914	124	289	1e-13	77
g58.t1	NVE10703	39.89	178	89	5	1369	1540	124	289	2e-30	130
g58.t1	NVE10703	33.18	214	124	4	1432	1633	125	331	2e-30	130
g58.t1	NVE10703	38.69	168	87	3	808	966	124	284	1e-26	118
g58.t1	NVE10703	36.72	177	92	6	585	750	124	291	9e-23	105
g58.t1	NVE10703	38.01	171	89	6	1143	1307	125	284	1e-22	105
g58.t1	NVE10703	36.36	165	88	5	1034	1189	128	284	2e-20	98.6
g58.t1	NVE10703	33.15	181	102	6	920	1090	125	296	2e-18	92
g58.t1	NVE10703	33.69	187	106	6	695	872	125	302	2e-18	91.7
g58.t1	NVE10703	39.04	146	79	4	867	1006	125	266	3e-18	91.3
g58.t1	NVE10703	35.12	168	90	5	1260	1416	125	284	1e-17	89.7
g58.t1	NVE10703	36.81	144	81	4	530	667	123	262	1e-17	89.7
g58.t1	NVE10703	37.29	118	64	3	535	643	179	295	9e-17	86.7
g58.t1	NVE10703	31.98	172	101	6	753	914	124	289	8e-15	80.5
g58.t1	NVE10703	33.33	144	84	4	977	1113	124	262	3e-14	78.2
g58.t1	NVE18538	42.47	146	82	2	1087	1231	82	226	5e-30	125
g58.t1	NVE18538	38.96	154	89	2	1430	1582	82	231	5e-29	122
g58.t1	NVE18538	43.07	137	76	2	532	667	84	219	1e-27	118
g58.t1	NVE18538	34.34	166	99	2	865	1030	82	237	3e-26	113
g58.t1	NVE18538	37.97	158	87	5	1027	1179	80	231	1e-25	111
g58.t1	NVE18538	38.41	138	85	0	978	1115	84	221	3e-24	107
g58.t1	NVE18538	39.57	139	78	4	643	778	84	219	4e-24	107
g58.t1	NVE18538	41.55	142	75	3	1200	1340	83	217	5e-24	107
g58.t1	NVE18538	34.46	177	105	4	1366	1540	80	247	1e-22	102
g58.t1	NVE18538	35.03	157	93	4	1318	1469	80	232	6e-22	100
g58.t1	NVE18538	38.03	142	84	3	754	894	84	222	7e-22	100
g58.t1	NVE18538	40.91	154	79	5	809	956	84	231	1e-21	99.4
g58.t1	NVE18538	32.7	159	95	3	1446	1600	41	191	1e-20	96.3
g58.t1	NVE18538	31.89	185	108	6	567	738	61	240	2e-20	95.5
g58.t1	NVE18538	35.8	162	91	7	1139	1297	80	231	3e-17	85.5
g58.t1	NVE18538	39.18	97	55	2	531	623	136	232	1e-13	74.3
g58.t1	NVE15071	27.88	312	206	8	2351	2657	22	319	7e-30	126
g58.t1	NVE1918	32.46	268	172	7	2357	2621	132	393	1e-29	125
g58.t1	NVE20176	30.49	364	221	10	1742	2078	2	360	2e-28	121
g58.t1	NVE20176	28.66	335	220	8	1953	2275	21	348	2e-21	99.4
g58.t1	NVE20176	25.52	290	188	8	1703	1967	63	349	1e-13	75.1
g58.t1	NVE1919	33.33	258	162	4	2395	2648	176	427	5e-28	120
g58.t1	NVE6708	34.62	208	128	4	2293	2493	124	330	9e-28	119
g58.t1	NVE400	24.96	645	393	24	1673	2267	1347	1950	9e-28	124
g58.t1	NVE400	26.1	521	324	19	1706	2186	1687	2186	8e-25	114
g58.t1	NVE400	26.86	350	235	10	1831	2167	531	872	8e-21	100
g58.t1	NVE400	24.53	583	368	21	1700	2241	1587	2138	1e-20	100
g58.t1	NVE400	28.33	233	157	5	1847	2069	642	874	2e-20	99.8
g58.t1	NVE400	24.2	343	212	10	1650	1969	557	874	2e-14	79.7
g58.t1	NVE400	21.41	481	315	16	1827	2272	1303	1755	3e-12	72.8
g58.t1	NVE400	21.87	407	276	7	1698	2072	1884	2280	6e-11	68.6
g58.t1	NVE400	25.33	375	239	16	1916	2272	516	867	8e-11	68.2
g58.t1	NVE21082	37.36	174	105	3	2381	2553	163	333	1e-27	119
g58.t1	NVE21905	38.89	180	90	5	1432	1595	39	214	1e-27	115
g58.t1	NVE21905	43.94	132	71	2	1485	1614	35	165	6e-26	110
g58.t1	NVE21905	33.7	181	100	6	753	915	38	216	5e-23	102
g58.t1	NVE21905	34.97	183	94	6	916	1078	35	212	8e-22	98.6
g58.t1	NVE21905	32.07	184	101	5	1027	1191	35	213	6e-21	95.5
g58.t1	NVE21905	35.98	189	97	8	691	862	35	216	2e-20	94
g58.t1	NVE21905	37.82	156	79	6	1088	1225	38	193	1e-19	91.7
g58.t1	NVE21905	32.26	186	101	5	1366	1535	35	211	2e-19	91.3
g58.t1	NVE21905	34.81	158	84	4	977	1115	38	195	3e-19	90.9
g58.t1	NVE21905	30.87	230	102	9	1201	1425	39	216	3e-19	90.9
g58.t1	NVE21905	33.15	181	98	8	531	690	38	216	3e-19	90.5
g58.t1	NVE21905	32.61	184	99	6	805	968	35	213	1e-18	88.6
g58.t1	NVE21905	30.77	182	108	4	1139	1307	35	211	1e-17	85.5
g58.t1	NVE21905	33.69	187	92	6	582	744	35	213	5e-17	84
g58.t1	NVE21905	30.51	177	100	7	1320	1478	40	211	3e-16	81.6
g58.t1	NVE19553	28.91	294	194	6	1880	2168	372	655	2e-27	121
g58.t1	NVE19553	27.53	287	199	5	1698	1979	384	666	2e-24	112
g58.t1	NVE19553	27.65	293	198	7	1785	2070	372	657	1e-21	103
g58.t1	NVE19553	25.08	331	216	11	1978	2298	372	680	8e-12	70.9
g58.t1	NVE11829	48.25	114	59	0	1485	1598	637	750	4e-27	121
g58.t1	NVE11829	43.59	117	66	0	1432	1548	641	757	8e-24	110
g58.t1	NVE11829	25.51	392	236	9	1139	1490	381	756	2e-23	108
g58.t1	NVE11829	25.79	411	244	16	686	1077	376	744	2e-23	108
g58.t1	NVE11829	36.43	140	82	3	868	1001	642	780	4e-18	92
g58.t1	NVE11829	29.21	178	113	5	611	776	603	779	3e-17	89
g58.t1	NVE11829	46.07	89	47	1	1027	1115	637	724	4e-17	88.6
g58.t1	NVE11829	24.13	402	219	13	582	922	381	757	7e-17	87.8
g58.t1	NVE11829	29.07	172	102	5	1074	1229	626	793	4e-15	82
g58.t1	NVE11829	35.71	112	65	2	531	637	640	749	2e-14	79.3
g58.t1	NVE11916	41.27	126	73	1	1485	1610	1333	1457	5e-27	121
g58.t1	NVE11916	39.29	112	68	0	1429	1540	1334	1445	2e-21	102
g58.t1	NVE11916	38.68	106	61	1	977	1078	1336	1441	3e-18	92.8
g58.t1	NVE11916	39.5	119	67	1	1366	1484	1333	1446	5e-18	91.7
g58.t1	NVE11916	40.37	109	60	2	1078	1182	1326	1433	8e-16	84.3
g58.t1	NVE11916	36.11	144	78	5	977	1113	1282	1418	9e-16	84.3
g58.t1	NVE11916	40.7	86	51	0	582	667	1333	1418	3e-15	82.4
g58.t1	NVE11916	37.82	119	66	3	1202	1315	1338	1453	7e-15	81.3
g58.t1	NVE11916	36.28	113	66	3	642	749	1336	1447	7e-15	81.3
g58.t1	NVE11916	33.33	111	69	2	531	637	1336	1445	6e-14	78.6
g58.t1	NVE11916	37.39	115	66	3	1123	1236	1316	1425	6e-14	78.2
g58.t1	NVE11916	34.29	140	80	5	782	910	1308	1446	4e-13	75.9
g58.t1	NVE11916	36.84	114	67	3	916	1025	1333	1445	2e-12	73.6
g58.t1	NVE11916	37.5	96	56	2	867	958	1337	1432	4e-12	72.4
g58.t1	NVE11916	41.67	96	48	4	1320	1408	1338	1432	2e-11	70.1
g58.t1	NVE11916	34.78	115	71	3	691	803	1333	1445	2e-11	69.7
g58.t1	NVE7055	26.56	369	248	12	2296	2658	122	473	1e-26	117
g58.t1	NVE10004	38.2	178	92	3	1366	1526	36	212	3e-26	113
g58.t1	NVE10004	35.79	190	86	7	1320	1479	41	224	4e-20	94.7
g58.t1	NVE10004	33.67	199	96	6	916	1083	36	229	1e-19	92.8
g58.t1	NVE10004	34.05	185	91	6	1020	1179	33	211	5e-19	91.3
g58.t1	NVE10004	35.42	192	91	10	581	742	35	223	2e-18	89.4
g58.t1	NVE10004	38.84	121	65	2	506	623	98	212	4e-18	88.2
g58.t1	NVE10004	34.78	184	90	7	798	956	33	211	3e-17	85.5
g58.t1	NVE10004	35.22	159	79	5	535	669	43	201	1e-15	80.5
g58.t1	NVE10004	30.89	191	95	5	1249	1410	33	215	1e-13	74.3
g58.t1	NVE10004	31.84	179	96	7	691	846	36	211	4e-12	69.7
g58.t1	NVE6478	24.8	504	320	15	1800	2275	715	1187	5e-26	118
g58.t1	NVE6478	23.33	630	428	22	1665	2272	685	1281	6e-16	84.7
g58.t1	NVE6478	22.16	501	338	14	1697	2167	808	1286	2e-13	77
g58.t1	NVE6478	25.37	272	172	11	183	430	167	431	9e-13	74.3
g58.t1	NVE19708	27.17	600	383	22	1703	2282	268	833	9e-26	117
g58.t1	NVE19708	25.3	415	268	19	1697	2086	548	945	1e-12	73.9
g58.t1	NVE11248	26.1	318	200	7	2407	2704	4	306	2e-24	108
g58.t1	NVE6250	26.47	442	281	8	1679	2114	433	836	6e-24	111
g58.t1	NVE6250	24.04	495	288	14	1783	2243	322	762	8e-22	104
g58.t1	NVE6250	26.81	526	307	16	1686	2181	330	807	1e-21	103
g58.t1	NVE4084	44.95	109	59	1	1485	1592	143	251	2e-23	106
g58.t1	NVE4084	33.58	137	85	3	1427	1559	142	276	2e-17	87.8
g58.t1	NVE4084	33.59	131	81	3	973	1098	142	271	3e-17	87.4
g58.t1	NVE4084	37.5	120	70	3	1086	1201	144	262	1e-16	85.5
g58.t1	NVE4084	30.25	162	59	2	582	742	143	251	3e-16	84.3
g58.t1	NVE4084	38.33	120	65	4	1004	1115	113	231	3e-16	84.3
g58.t1	NVE4084	34.27	143	75	4	862	990	142	279	1e-14	79
g58.t1	NVE4084	36.79	106	63	2	531	632	146	251	5e-14	77.4
g58.t1	NVE4084	33.62	116	71	3	804	914	142	256	3e-12	71.6
g58.t1	NVE4084	29.73	148	87	3	1286	1416	104	251	4e-12	71.2
g58.t1	NVE4084	33.58	137	86	4	690	823	142	276	5e-12	70.9
g58.t1	NVE4084	33.58	137	86	4	1138	1270	142	277	1e-11	69.7
g58.t1	NVE4084	36.78	87	53	2	1255	1340	142	227	2e-11	68.6
g58.t1	NVE14965	33.9	177	109	4	2316	2487	85	258	3e-23	103
g58.t1	NVE13384	27.15	302	188	7	2430	2714	1	287	2e-22	101
g58.t1	NVE6856	23.83	554	354	20	1695	2221	2640	3152	2e-22	106
g58.t1	NVE6856	25.82	519	336	23	1776	2283	2442	2922	7e-20	97.8
g58.t1	NVE6856	25.84	503	303	23	1797	2274	3617	4074	2e-12	73.6
g58.t1	NVE6856	23.92	464	298	22	1843	2292	2034	2456	5e-12	72
g58.t1	NVE6856	25.8	500	305	23	1690	2166	4460	4916	1e-11	70.9
g58.t1	NVE15574	27.31	454	274	15	1702	2129	2	425	3e-22	105
g58.t1	NVE15574	25.94	320	226	6	1800	2114	1	314	9e-17	87
g58.t1	NVE15574	27.19	217	145	5	1696	1904	93	304	1e-11	70.1
g58.t1	NVE15576	27.19	331	235	4	1702	2029	2	329	6e-22	103
g58.t1	NVE15576	26.13	398	257	13	1896	2287	2	368	7e-19	94
g58.t1	NVE15576	25.46	326	233	5	1800	2120	1	321	3e-18	92
g58.t1	NVE18285	34.05	185	108	5	1435	1616	151	324	1e-21	100
g58.t1	NVE18285	32.32	164	96	6	1373	1535	151	300	1e-17	87.8
g58.t1	NVE18285	33.73	169	96	6	1032	1195	149	306	3e-17	87
g58.t1	NVE18285	34.94	166	86	9	1263	1419	151	303	9e-17	85.5
g58.t1	NVE18285	33.73	166	94	7	589	748	151	306	2e-16	84.7
g58.t1	NVE18285	29.95	197	110	6	919	1098	147	332	3e-15	80.5
g58.t1	NVE18285	30.9	178	99	8	1142	1313	147	306	2e-13	75.1
g58.t1	NVE18285	28.66	164	96	6	757	911	151	302	2e-11	68.6
g58.t1	NVE17625	26.57	493	316	22	1746	2222	110	572	2e-21	102
g58.t1	NVE17625	24.09	523	352	22	1697	2200	452	948	2e-18	92.8
g58.t1	NVE17625	25.65	542	353	23	1698	2222	258	766	3e-17	89
g58.t1	NVE25933	40.83	120	56	3	1431	1541	109	222	5e-21	98.2
g58.t1	NVE25933	39.82	113	58	2	1489	1597	115	221	6e-19	91.7
g58.t1	NVE25933	38.46	104	59	2	537	637	120	221	9e-16	82
g58.t1	NVE25933	38.83	103	60	2	1089	1189	115	216	3e-13	73.9
g58.t1	NVE25933	35.9	117	62	4	641	745	104	219	1e-12	72
g58.t1	NVE25933	35.4	113	62	3	1325	1427	121	232	2e-12	71.6
g58.t1	NVE25933	38.46	104	61	2	872	973	120	222	5e-12	70.5
g58.t1	NVE25933	35	100	55	2	984	1077	121	216	1e-11	69.3
g58.t1	NVE2215	29.85	325	193	13	1202	1511	38	342	8e-20	96.7
g58.t1	NVE2215	31.25	320	193	16	866	1168	36	345	2e-19	95.1
g58.t1	NVE2215	30.52	344	188	19	1259	1578	36	352	4e-18	91.3
g58.t1	NVE2215	29.73	333	196	19	694	1007	36	349	1e-16	86.3
g58.t1	NVE2215	28.79	330	187	17	586	890	37	343	2e-13	75.9
g58.t1	NVE22764	22.06	621	422	21	1694	2280	408	1000	5e-18	91.7
g58.t1	NVE7065	48.48	99	46	2	651	745	607	704	1e-17	90.5
g58.t1	NVE7065	43.4	106	49	3	1497	1597	607	706	7e-17	87.8
g58.t1	NVE7065	37.21	129	61	3	530	639	581	708	7e-16	84.7
g58.t1	NVE7065	37.27	110	58	3	1441	1546	608	710	7e-15	81.3
g58.t1	NVE7065	36.21	116	60	3	875	983	607	715	3e-12	72.8
g58.t1	NVE7065	49.15	59	30	0	1358	1416	643	701	1e-11	70.5
g58.t1	NVE7065	34.74	95	57	2	987	1077	608	701	2e-11	69.7
g58.t1	NVE16667	36.59	123	72	5	2316	2434	19	139	1e-17	84
g58.t1	NVE17888	27.72	285	180	10	164	430	9	285	1e-17	89.4
g58.t1	NVE17888	24.18	244	172	6	196	427	189	431	3e-13	75.1
g58.t1	NVE19007	31.4	242	134	10	1085	1307	554	782	2e-17	89
g58.t1	NVE19007	28.63	241	141	7	861	1078	551	783	7e-15	80.9
g58.t1	NVE19007	38.1	126	62	4	1423	1536	550	671	1e-14	80.5
g58.t1	NVE19007	33.08	133	71	4	1475	1594	545	672	7e-14	77.8
g58.t1	NVE15478	37.5	144	78	6	1464	1605	109	242	4e-17	85.9
g58.t1	NVE15478	31.41	156	93	5	934	1084	90	236	6e-13	73.2
g58.t1	NVE15478	37.5	104	60	2	1088	1189	130	230	3e-12	71.2
g58.t1	NVE15478	32.23	121	68	4	852	967	120	231	4e-11	67.4
g58.t1	NVE20144	23.66	279	187	6	2430	2700	1	261	6e-17	84
g58.t1	NVE3170	33.94	109	72	0	2378	2486	150	258	2e-16	83.6
g58.t1	NVE2965	36.67	120	70	3	1481	1597	224	340	2e-16	84.7
g58.t1	NVE2965	35.77	123	72	3	1364	1485	226	342	7e-14	77
g58.t1	NVE2965	31.88	138	84	3	1287	1416	200	335	7e-13	73.6
g58.t1	NVE2965	33.33	126	73	4	1071	1189	214	335	4e-12	71.2
g58.t1	NVE2965	33.62	116	67	3	972	1080	226	338	7e-12	70.5
g58.t1	NVE2965	33.03	109	67	2	535	637	232	340	2e-11	68.6
g58.t1	NVE2965	36.84	114	63	4	753	861	231	340	7e-11	67
g58.t1	NVE12921	27.33	300	171	14	161	425	275	562	5e-16	84.7
g58.t1	NVE12921	25.94	320	204	12	135	429	105	416	1e-14	80.5
g58.t1	NVE19258	27.62	239	153	7	208	429	2417	2652	3e-15	82.4
g58.t1	NVE19258	24.25	334	221	14	125	437	2478	2800	4e-15	82
g58.t1	NVE19258	23.79	290	187	11	186	451	2686	2965	3e-14	79.3
g58.t1	NVE19258	21.95	410	271	15	46	424	232	623	9e-13	74.3
g58.t1	NVE19258	27.17	265	155	13	185	424	517	768	4e-12	72.4
g58.t1	NVE19258	25.94	266	174	7	185	429	2240	2503	8e-11	67.8
g58.t1	NVE12723	38.84	121	63	4	974	1087	279	395	4e-15	80.9
g58.t1	NVE12723	32.77	119	76	3	1424	1540	275	391	6e-13	73.9
g58.t1	NVE12723	36.19	105	57	3	1320	1416	284	386	3e-12	72
g58.t1	NVE12723	32.2	118	74	3	1488	1602	282	396	5e-12	71.2
g58.t1	NVE12723	30.82	146	83	5	628	759	268	409	6e-12	70.9
g58.t1	NVE12723	35.78	109	60	3	867	968	283	388	7e-12	70.5
g58.t1	NVE12962	26.35	277	171	7	185	428	799	1075	7e-15	81.3
g58.t1	NVE6159	28.02	232	150	4	1850	2070	400	625	2e-14	79
g58.t1	NVE12485	32.56	172	95	8	1052	1208	189	354	3e-14	78.6
g58.t1	NVE12485	36.18	152	83	5	1477	1623	218	360	1e-12	73.2
g58.t1	NVE15477	39.6	101	56	3	870	966	261	360	3e-14	78.6
g58.t1	NVE15477	35.85	106	64	2	977	1080	260	363	5e-13	74.7
g58.t1	NVE15477	37.04	108	58	4	1076	1181	253	352	5e-12	71.6
g58.t1	NVE15477	32.74	113	68	3	1487	1597	259	365	1e-11	70.1
g58.t1	NVE15477	31.53	111	72	2	1432	1542	261	367	9e-11	67.4
g58.t1	NVE20302	36.52	115	63	3	977	1084	305	416	3e-14	77.4
g58.t1	NVE20302	38.46	117	54	5	1487	1594	304	411	9e-14	76.3
g58.t1	NVE20302	32.73	110	65	3	531	634	305	411	5e-13	73.9
g58.t1	NVE20302	30.07	153	95	4	1057	1201	273	421	8e-13	73.2
g58.t1	NVE20302	32.68	153	83	7	609	748	270	415	9e-13	72.8
g58.t1	NVE20302	38.74	111	59	4	870	972	306	415	1e-12	72.4
g58.t1	NVE11422	26.19	378	209	19	205	529	542	902	4e-14	79
g58.t1	NVE7298	32.37	139	89	3	292	425	61	199	7e-14	73.9
g58.t1	NVE23574	26.19	546	349	26	1702	2224	470	984	1e-13	77.4
g58.t1	NVE15575	26.76	284	179	9	196	459	78	352	1e-13	76.6
g58.t1	NVE15575	22.59	301	207	10	153	430	183	480	2e-11	68.9
g58.t1	NVE13564	24.27	379	252	15	1797	2158	475	835	1e-13	76.6
g58.t1	NVE13564	24.53	375	255	14	1698	2058	475	835	3e-11	68.9
g58.t1	NVE12143	29.2	274	144	10	922	1190	100	328	1e-13	74.7
g58.t1	NVE12143	29.11	237	140	9	1201	1416	98	327	2e-12	70.9
g58.t1	NVE12143	24.52	310	116	11	1352	1600	84	336	6e-11	66.6
g58.t1	NVE12143	25.82	244	95	9	644	806	99	337	8e-11	66.2
g58.t1	NVE11863	26.07	326	200	14	138	428	643	962	1e-13	77
g58.t1	NVE16926	28.07	342	208	16	1893	2219	1	319	1e-13	74.3
g58.t1	NVE15573	32.33	266	153	13	178	424	78	335	1e-13	76.6
g58.t1	NVE15573	25.66	304	193	14	153	430	346	642	2e-11	70.1
g58.t1	NVE11824	34.78	115	68	3	1428	1540	840	949	2e-13	76.6
g58.t1	NVE11824	35.38	130	73	5	1183	1310	828	948	7e-12	71.2
g58.t1	NVE6185	25.99	277	169	11	185	425	41	317	2e-13	74.7
g58.t1	NVE5356	25.99	277	169	11	185	425	41	317	2e-13	74.7
g58.t1	NVE17559	33.58	134	72	6	2526	2648	12	139	2e-13	72.4
g58.t1	NVE6371	35.9	117	65	4	1487	1597	287	399	2e-13	75.9
g58.t1	NVE6371	30.2	149	91	4	1052	1191	252	396	2e-11	69.3
g58.t1	NVE6371	35.59	118	68	3	1428	1540	285	399	3e-11	69.3
g58.t1	NVE6371	36.19	105	59	2	1320	1416	290	394	4e-11	68.9
g58.t1	NVE15570	31.6	269	152	14	178	424	78	336	3e-13	75.9
g58.t1	NVE15570	26.04	288	188	11	178	445	524	806	5e-13	74.7
g58.t1	NVE15507	34.21	114	68	3	1488	1597	264	374	3e-13	75.5
g58.t1	NVE15507	34.19	155	82	6	1353	1497	252	396	1e-12	73.2
g58.t1	NVE15507	30.7	114	69	3	1084	1190	260	370	3e-11	68.9
g58.t1	NVE15507	35.96	114	68	4	1432	1542	265	376	3e-11	68.9
g58.t1	NVE15507	32.41	108	66	2	1317	1417	263	370	4e-11	68.2
g58.t1	NVE15507	33.33	114	59	4	977	1079	264	371	8e-11	67.4
g58.t1	NVE19257	27.54	345	212	16	1890	2219	1347	1668	4e-13	75.5
g58.t1	NVE17231	43.64	110	54	2	1438	1543	276	381	5e-13	73.9
g58.t1	NVE5886	29.06	382	198	26	924	1250	403	766	6e-13	74.7
g58.t1	NVE5886	25.69	401	210	22	1203	1574	399	740	7e-11	67.8
g58.t1	NVE6327	27.89	190	134	2	1941	2127	22	211	6e-13	71.2
g58.t1	NVE21586	35.78	109	58	4	1322	1419	286	393	6e-13	74.3
g58.t1	NVE21586	35	120	70	3	1368	1485	284	397	8e-12	70.9
g58.t1	NVE21586	35.65	115	67	3	1487	1597	284	395	2e-11	69.7
g58.t1	NVE21586	36.21	116	62	5	753	861	285	395	4e-11	68.6
g58.t1	NVE21586	33.33	144	75	5	853	982	276	412	9e-11	67.4
g58.t1	NVE4172	33.57	143	79	5	294	425	6	143	1e-12	69.3
g58.t1	NVE5814	42.03	69	40	0	1472	1540	220	288	2e-12	72
g58.t1	NVE576	34.15	123	66	4	1368	1485	298	410	2e-12	72.8
g58.t1	NVE576	36.43	129	69	5	1322	1439	300	426	2e-12	72.4
g58.t1	NVE576	36.75	117	66	3	1428	1540	296	408	8e-12	70.9
g58.t1	NVE576	33.03	109	63	2	977	1078	299	404	1e-11	70.1
g58.t1	NVE576	29.41	136	82	4	531	655	299	431	8e-11	67.4
g58.t1	NVE576	30.82	146	79	5	853	985	290	426	9e-11	67.4
g58.t1	NVE2966	36.04	111	67	2	1432	1540	53	161	2e-12	69.3
g58.t1	NVE2966	35.96	114	67	3	1487	1597	51	161	3e-12	68.9
g58.t1	NVE2966	37.86	103	58	2	1320	1416	54	156	2e-11	66.2
g58.t1	NVE12928	25.6	332	209	13	122	425	2219	2540	3e-12	72.8
g58.t1	NVE12928	25.09	275	177	9	177	429	2128	2395	5e-12	72
g58.t1	NVE6184	24.04	416	242	16	46	425	14	391	3e-12	72.8
g58.t1	NVE20085	36	125	70	3	1521	1644	822	937	3e-12	72.4
g58.t1	NVE20085	25.32	387	220	17	272	637	560	898	1e-11	70.5
g58.t1	NVE6418	32.07	184	119	4	1896	2078	2	180	8e-12	67.4
g58.t1	NVE6418	32.29	192	120	5	1702	1890	2	186	4e-11	65.1
g58.t1	NVE5730	40.58	69	41	0	1472	1540	239	307	9e-12	70.5
g58.t1	NVE1337	37.11	97	57	2	1524	1617	408	503	1e-11	70.5
g58.t1	NVE13051	33.33	138	78	3	1474	1601	818	951	1e-11	70.9
g58.t1	NVE5708	30.51	177	109	5	262	424	22	198	1e-11	66.6
g58.t1	NVE15840	27.04	196	129	6	1692	1880	32	220	1e-11	69.7
g58.t1	NVE15567	25.62	281	173	14	178	430	359	631	2e-11	70.1
g58.t1	NVE1234	40.48	84	42	1	1514	1597	273	348	2e-11	69.7
g58.t1	NVE44	36.36	88	54	1	554	639	379	466	3e-11	68.6
g58.t1	NVE575	35.04	117	69	3	1428	1540	282	395	3e-11	68.9
g58.t1	NVE575	30.28	142	81	5	1079	1205	274	412	5e-11	68.2
g58.t1	NVE21757	30.53	190	122	6	1840	2027	775	956	4e-11	68.9
g58.t1	NVE13707	26.75	385	215	20	624	975	772	1122	4e-11	68.6
g58.t1	NVE20084	47.69	65	26	2	1536	1592	58	122	4e-11	65.1
g58.t1	NVE13175	23.08	390	250	14	1813	2169	678	1050	7e-11	68.2
g58.t1	NVE25219	25.71	319	199	9	147	441	4993	5297	7e-11	68.2
g58.t1	NVE18576	32.39	142	85	4	294	424	6	147	7e-11	63.9
g58.t1	NVE25195	25.58	172	86	5	2382	2553	131	260	9e-11	65.5
g58.t1	NVE8553	27.62	315	206	16	1818	2121	2	305	1e-10	67.4
g59.t1	NVE14919	65.96	758	256	2	114	871	1	756	0	1028
g59.t1	NVE21889	37.27	872	524	11	12	867	132	996	0	565
g59.t1	NVE1274	35.78	872	530	14	12	866	105	963	2e-169	521
g59.t1	NVE2002	31.33	884	563	19	12	867	91	958	2e-130	418
g59.t1	NVE23830	31.56	884	555	23	12	868	99	959	4e-126	406
g59.t1	NVE20724	51.76	340	162	1	102	441	26	363	2e-119	373
g59.t1	NVE23531	28.52	880	584	22	12	866	97	956	5e-102	342
g59.t1	NVE7633	31.75	633	401	13	12	624	106	727	2e-89	302
g59.t1	NVE21416	41.26	412	197	6	12	419	627	997	2e-84	298
g59.t1	NVE12213	33.04	345	218	7	370	706	85	424	8e-49	180
g59.t1	NVE21414	27.27	341	240	6	535	869	24	362	4e-32	130
g59.t1	NVE22033	23.75	240	151	6	122	340	1557	1785	1e-13	75.1
g59.t1	NVE11539	25.95	316	197	13	171	471	1	294	7e-13	71.2
g60.t1	NVE18997	34.38	352	163	6	419	766	523	810	9e-54	199
g60.t1	NVE18997	30.56	337	168	9	25	304	48	375	3e-34	140
g60.t1	NVE13094	34.43	273	164	6	490	760	2752	3011	2e-42	167
g60.t1	NVE13094	28.52	291	188	9	471	758	2446	2719	1e-31	133
g60.t1	NVE2436	31.56	282	179	5	481	761	2735	3003	7e-42	165
g60.t1	NVE14930	32.04	284	173	7	479	758	588	855	2e-37	150
g60.t1	NVE14930	23.81	252	141	8	36	241	60	306	2e-15	80.5
g60.t1	NVE8554	32.8	250	150	7	512	756	980	1216	5e-37	149
g60.t1	NVE8554	32.44	262	163	5	500	760	1261	1509	6e-35	143
g60.t1	NVE17625	32.36	275	169	7	490	761	1491	1751	7e-37	149
g60.t1	NVE17625	32.28	254	146	8	512	758	1224	1458	7e-31	130
g60.t1	NVE15569	33.6	253	147	7	512	760	362	597	2e-36	147
g60.t1	NVE15569	33.6	125	58	1	507	606	649	773	3e-11	67
g60.t1	NVE19082	32.51	283	171	8	489	762	496	767	4e-36	145
g60.t1	NVE25240	31.6	250	160	5	512	760	946	1185	4e-36	146
g60.t1	NVE25240	32.28	254	156	6	506	757	650	889	2e-35	144
g60.t1	NVE6250	33.2	253	148	7	512	760	1283	1518	2e-35	145
g60.t1	NVE6250	31.66	259	160	6	502	760	1567	1808	9e-31	130
g60.t1	NVE6191	32.72	272	165	6	491	758	1381	1638	3e-35	144
g60.t1	NVE6191	31.75	274	172	7	490	760	1670	1931	1e-34	142
g60.t1	NVE13890	31.02	274	172	8	490	761	1349	1607	3e-34	141
g60.t1	NVE13890	30.83	253	155	8	514	761	1082	1319	2e-31	131
g60.t1	NVE26076	31.92	260	165	7	505	760	254	505	2e-33	136
g60.t1	NVE25827	30.38	260	172	6	507	764	360	612	3e-33	135
g60.t1	NVE1366	32.02	253	155	8	512	760	1051	1290	3e-33	137
g60.t1	NVE1366	31.33	249	155	6	514	760	1347	1581	2e-27	119
g60.t1	NVE8553	30.89	246	154	6	515	758	558	789	1e-32	135
g60.t1	NVE8553	27.13	247	165	5	514	760	849	1080	8e-21	97.8
g60.t1	NVE4213	31.62	253	159	8	513	762	525	766	2e-32	135
g60.t1	NVE6478	33.2	244	142	9	520	760	1594	1819	2e-32	135
g60.t1	NVE6478	29.03	217	139	4	492	708	1855	2056	4e-21	99.4
g60.t1	NVE23926	31.42	261	161	7	500	756	39	285	1e-31	132
g60.t1	NVE22319	30.35	257	165	7	507	758	33	280	3e-31	130
g60.t1	NVE11770	30.68	251	159	8	512	759	837	1075	1e-30	129
g60.t1	NVE17802	27.37	274	184	5	488	760	66	325	1e-30	127
g60.t1	NVE17802	24.36	234	160	7	528	760	388	605	7e-13	71.6
g60.t1	NVE10539	31.6	250	152	9	513	758	340	574	5e-30	126
g60.t1	NVE10539	35.46	141	84	3	457	592	571	709	5e-14	75.5
g60.t1	NVE22201	30.04	223	144	6	540	760	7	219	7e-28	114
g60.t1	NVE15338	29.07	289	164	10	500	766	420	689	7e-28	120
g60.t1	NVE15338	27.57	243	164	6	523	760	746	981	1e-21	100
g60.t1	NVE25055	26.25	259	176	5	488	745	93	337	4e-27	115
g60.t1	NVE4070	31.91	188	111	7	561	745	71	244	9e-25	107
g60.t1	NVE15571	29.75	242	118	6	519	760	176	365	6e-24	106
g60.t1	NVE15571	33.85	192	112	5	507	698	417	593	3e-21	98.6
g60.t1	NVE15568	29.8	198	119	6	567	760	380	561	1e-23	106
g60.t1	NVE15568	40	100	58	1	507	606	613	710	5e-14	75.5
g60.t1	NVE15576	30.54	203	126	5	559	760	617	805	1e-23	106
g60.t1	NVE15574	35.54	166	94	5	512	673	661	817	2e-22	102
g60.t1	NVE23626	30	160	101	5	540	698	164	313	2e-18	86.7
g60.t1	NVE20867	27.24	257	135	10	31	243	43	291	1e-17	85.5
g60.t1	NVE19708	47.96	98	48	2	514	610	1209	1304	4e-17	85.9
g60.t1	NVE9777	22.83	254	146	6	36	248	54	298	5e-17	84.3
g60.t1	NVE10540	28.57	161	98	5	601	758	5	151	2e-15	76.3
g60.t1	NVE17442	33.33	114	68	2	645	758	4	109	2e-15	75.5
g60.t1	NVE19259	24.87	189	131	3	572	760	1	178	2e-14	73.2
g60.t1	NVE11780	28.66	164	105	4	603	759	16	174	3e-14	72.8
g60.t1	NVE1356	36	125	60	4	485	592	308	429	9e-13	70.9
g60.t1	NVE17760	27.04	196	111	7	74	239	118	311	2e-12	69.3
g60.t1	NVE6383	26.42	246	137	8	36	243	71	310	6e-12	68.9
g60.t1	NVE11779	42.17	83	46	1	510	592	395	475	7e-12	68.2
g60.t1	NVE11190	23.27	275	158	10	13	241	35	302	2e-11	67.8
g60.t1	NVE20233	30.63	111	70	2	650	760	6	109	4e-11	62
g61.t1	NVE23527	40.18	570	274	18	187	699	61	620	9e-125	388
g61.t1	NVE4518	28.57	399	222	14	18	397	321	675	2e-38	153
g61.t1	NVE4518	29.96	237	125	9	479	705	845	1050	2e-14	77
g61.t1	NVE5044	26.56	241	126	8	46	278	75	272	2e-13	71.2
g62.t1	NVE24177	35.05	97	62	1	36	131	1	97	2e-12	60.8
g63.t1	NVE3650	22.39	451	265	19	879	1283	1196	1607	4e-16	84
g64.t1	NVE3651	49.45	275	124	3	49	311	14	285	1e-92	280
g65.t1	NVE4039	46.63	208	110	1	32	238	4	211	3e-61	204
g66.t1	NVE7142	41.8	244	135	3	17	257	19	258	2e-61	197
g66.t1	NVE11018	46.59	88	46	1	17	104	19	105	9e-23	91.7
g67.t1	NVE7141	51.04	386	172	3	8	379	18	400	4e-132	397
g67.t1	NVE11019	55.42	83	37	0	290	372	18	100	2e-29	114
g67.t1	NVE10508	31.25	256	149	10	374	622	42	277	7e-26	108
g67.t1	NVE13784	27.12	236	159	4	57	289	14	239	1e-19	93.2
g67.t1	NVE17632	33.17	202	117	7	420	616	2	190	5e-19	86.7
g67.t1	NVE13185	23.12	346	229	9	31	365	1	320	2e-18	88.2
g67.t1	NVE9023	29.56	203	123	5	170	366	7	195	7e-17	80.5
g67.t1	NVE21778	25.17	294	179	7	117	372	99	389	7e-16	79.7
g67.t1	NVE1110	25.57	305	199	12	55	348	368	655	8e-16	80.9
g67.t1	NVE15960	23.97	317	215	9	56	361	98	399	3e-14	75.1
g67.t1	NVE17290	26.48	219	149	4	159	375	1316	1524	4e-14	75.9
g67.t1	NVE17290	23.58	229	162	5	159	386	980	1196	2e-11	67
g67.t1	NVE17290	21.69	378	226	12	47	371	1075	1435	3e-11	66.6
g67.t1	NVE17290	19.25	374	247	12	28	354	970	1335	6e-11	65.5
g67.t1	NVE21111	25.25	297	185	12	72	357	348	618	1e-13	73.9
g67.t1	NVE21111	24.64	211	149	5	56	265	415	616	2e-11	66.2
g67.t1	NVE10745	22.82	298	210	7	56	347	222	505	1e-13	73.2
g67.t1	NVE12348	23.74	219	160	4	43	258	395	609	2e-13	72.8
g67.t1	NVE8120	23.67	300	174	10	56	352	869	1116	3e-13	73.2
g67.t1	NVE14458	23.7	308	196	9	57	348	401	685	4e-13	72
g67.t1	NVE11922	22.39	268	157	5	96	361	57	275	5e-13	70.5
g67.t1	NVE11922	25.59	211	144	6	55	256	143	349	4e-12	67.8
g67.t1	NVE17098	22.63	274	192	8	99	371	606	860	7e-13	71.6
g67.t1	NVE17098	24.66	296	198	10	55	348	605	877	3e-12	69.3
g67.t1	NVE22759	24.41	299	203	11	66	347	219	511	4e-12	68.6
g67.t1	NVE9422	24.56	285	183	9	72	351	1	258	3e-11	65.1
g68.t1	NVE17628	54.71	223	89	6	3	217	42	260	9e-70	218
g68.t1	NVE24482	73.33	60	16	0	159	218	345	404	9e-30	115
g68.t1	NVE3746	78.05	41	9	0	176	216	1	41	5e-18	75.9
g69.t1	NVE6895	47.51	301	144	5	1	288	1	300	4e-98	294
g69.t1	NVE17677	46.43	308	143	4	1	288	1	306	7e-95	286
g69.t1	NVE9144	42.11	133	73	3	1	130	1	132	3e-27	108
g69.t1	NVE21638	30	190	124	5	1	184	1	187	1e-22	95.9
g69.t1	NVE12951	33.7	184	112	6	1	178	1	180	1e-22	95.1
g69.t1	NVE12824	30.3	132	90	1	2	131	5	136	1e-14	73.2
g69.t1	NVE24377	32.87	143	88	4	12	150	13	151	5e-14	71.2
g70.t1	NVE12184	35.97	417	249	11	176	583	103	510	1e-81	268
g70.t1	NVE7656	36.06	416	250	10	176	583	105	512	3e-76	254
g70.t1	NVE21427	29.62	422	273	8	174	583	76	485	2e-60	211
g70.t1	NVE16921	31.48	432	262	13	173	585	9	425	4e-59	206
g70.t1	NVE15836	28.51	456	292	11	136	572	917	1357	2e-57	210
g71.t1	NVE13554	28.81	243	164	3	4	237	69	311	2e-33	126
g71.t1	NVE19838	25.72	276	179	8	1	266	80	339	2e-18	84
g71.t1	NVE562	23.66	262	162	5	4	234	65	319	2e-18	84
g71.t1	NVE5449	25.63	238	159	7	3	229	95	325	9e-17	79
g71.t1	NVE5448	25.63	238	159	7	3	229	552	782	1e-16	79.7
g71.t1	NVE8674	24.47	282	189	9	9	274	96	369	4e-16	77
g71.t1	NVE10336	24.26	272	175	8	7	267	95	346	7e-16	76.3
g71.t1	NVE17624	24.89	225	160	4	16	232	108	331	3e-15	74.7
g71.t1	NVE15871	25.36	280	174	12	3	261	91	356	9e-15	73.2
g71.t1	NVE25608	26.41	231	156	9	12	234	96	320	1e-14	72.8
g71.t1	NVE5453	24.31	288	188	9	10	275	91	370	8e-14	70.5
g71.t1	NVE17594	25.81	248	156	7	16	244	102	340	1e-13	70.1
g71.t1	NVE19417	25.32	237	157	7	11	232	63	294	1e-13	70.1
g71.t1	NVE19806	27.84	255	155	11	13	260	37	269	2e-13	68.6
g71.t1	NVE20066	23.53	289	180	10	5	267	83	356	4e-13	68.2
g71.t1	NVE25701	21.76	262	192	5	5	258	94	350	5e-13	68.2
g71.t1	NVE5908	28.15	238	152	8	9	236	86	314	6e-13	67.8
g71.t1	NVE20801	25.27	273	187	6	16	277	101	367	9e-13	67.4
g71.t1	NVE10409	26.77	269	164	9	11	265	93	342	1e-12	66.6
g71.t1	NVE22723	27.7	213	140	8	17	221	102	308	2e-12	66.2
g71.t1	NVE7402	22.37	228	168	3	9	233	22	243	3e-12	65.9
g71.t1	NVE20500	23.38	231	165	6	7	232	104	327	4e-12	65.5
g71.t1	NVE15715	22.14	271	172	7	7	259	90	339	4e-12	65.5
g71.t1	NVE24973	24.36	234	154	7	7	233	97	314	5e-12	65.1
g71.t1	NVE25955	22.89	284	160	11	8	266	85	334	7e-12	64.3
g71.t1	NVE187	21.35	281	195	4	10	274	90	360	8e-12	64.7
g71.t1	NVE25663	23.65	241	168	7	4	238	81	311	9e-12	64.3
g71.t1	NVE22164	26.22	225	138	8	12	221	118	329	1e-11	64.3
g71.t1	NVE186	24.05	291	192	11	12	282	91	372	1e-11	63.9
g71.t1	NVE449	22.85	267	182	6	16	266	104	362	2e-11	63.5
g71.t1	NVE502	25.19	258	163	8	17	257	47	291	2e-11	63.2
g71.t1	NVE13343	25.19	258	163	8	17	257	106	350	2e-11	63.2
g71.t1	NVE15843	24.72	267	172	10	16	263	36	292	3e-11	62.4
g71.t1	NVE18031	26.69	266	169	11	16	265	106	361	3e-11	62.8
g71.t1	NVE13342	24.32	259	159	8	17	258	47	285	5e-11	62
g71.t1	NVE17401	18.6	285	218	7	8	282	85	365	6e-11	62
g72.t1	NVE13554	25.33	300	205	4	7	290	14	310	2e-32	124
g72.t1	NVE22161	27.51	309	189	9	12	290	32	335	2e-20	90.1
g72.t1	NVE20500	25.61	289	197	10	12	291	53	332	1e-19	87
g72.t1	NVE2829	26.28	312	205	8	2	290	27	336	1e-18	84.7
g72.t1	NVE17580	25.24	309	208	6	7	303	27	324	1e-17	82.8
g72.t1	NVE24973	26.04	265	187	5	20	283	54	310	2e-17	81.3
g72.t1	NVE5449	22.73	308	214	9	12	304	48	346	4e-17	80.5
g72.t1	NVE562	24.76	307	192	6	9	283	15	314	2e-16	79
g72.t1	NVE5448	22.83	311	216	9	9	304	502	803	5e-16	78.2
g72.t1	NVE13343	23.86	306	210	8	16	302	42	343	7e-16	77
g72.t1	NVE15871	22.54	315	221	9	12	311	44	350	7e-16	77
g72.t1	NVE17624	28.86	246	152	9	7	234	36	276	7e-16	77
g72.t1	NVE25958	24.91	285	195	9	20	292	40	317	1e-15	76.6
g72.t1	NVE25170	23.36	274	196	7	10	275	28	295	2e-15	74.7
g72.t1	NVE20066	23.42	316	212	10	15	309	36	342	6e-15	73.9
g72.t1	NVE502	24.37	279	190	7	42	301	7	283	1e-14	73.2
g72.t1	NVE3003	23.92	301	194	10	8	283	30	320	1e-14	73.6
g72.t1	NVE13342	23.93	280	192	7	42	302	7	284	2e-14	72.4
g72.t1	NVE8674	23.46	324	224	9	7	311	32	350	2e-14	72.8
g72.t1	NVE5908	21.89	297	218	8	1	290	25	314	3e-14	72.4
g72.t1	NVE3647	23.41	299	215	5	7	295	27	321	3e-14	72
g72.t1	NVE12681	22.68	291	207	7	10	290	28	310	4e-14	72.4
g72.t1	NVE17594	22.7	348	210	11	10	304	33	374	2e-13	70.1
g72.t1	NVE17401	23.58	318	219	10	9	311	29	337	2e-13	69.7
g72.t1	NVE18031	23.8	332	210	12	7	310	30	346	3e-13	69.7
g72.t1	NVE5453	25.58	301	198	11	11	291	34	328	1e-12	67.4
g72.t1	NVE20972	23.76	282	191	9	16	283	31	302	2e-12	66.6
g72.t1	NVE25701	23.84	281	194	10	40	305	67	342	2e-12	66.6
g72.t1	NVE19417	22.07	299	215	8	11	295	6	300	3e-12	66.2
g72.t1	NVE20490	24.13	315	210	12	5	311	24	317	5e-12	65.5
g72.t1	NVE10409	24.85	326	210	12	1	307	30	339	1e-11	64.7
g72.t1	NVE277	24	200	138	5	97	292	122	311	2e-11	63.9
g72.t1	NVE187	23.08	234	160	6	9	234	29	250	3e-11	63.5
g72.t1	NVE25608	22.26	319	219	7	11	311	38	345	6e-11	62.4
g72.t1	NVE23943	23.51	268	179	8	43	289	8	270	6e-11	61.6
g72.t1	NVE24528	22.37	295	210	7	16	299	38	324	8e-11	62
g72.t1	NVE895	22.19	320	218	8	12	310	32	341	8e-11	62
g73.t1	NVE5610	44.92	118	61	2	88	203	184	299	7e-27	105
g73.t1	NVE5610	36.51	126	48	4	12	107	11	134	4e-14	68.9
g73.t1	NVE18058	46.15	117	59	2	89	203	69	183	7e-27	103
g73.t1	NVE18059	33.33	105	27	3	17	85	14	111	5e-12	61.2
g74.t1	NVE16363	36.64	292	138	5	15	260	1	291	4e-48	179
g74.t1	NVE8225	31.82	264	133	5	15	232	3	265	1e-33	135
g74.t1	NVE8251	30.88	272	144	3	15	242	1	272	2e-32	132
g74.t1	NVE4574	29.76	252	131	6	18	223	26	277	6e-25	108
g74.t1	NVE7224	29.63	297	157	7	5	251	5	299	2e-24	106
g74.t1	NVE9999	33.1	142	77	2	15	156	1	124	1e-18	89.7
g74.t1	NVE9999	44.3	79	44	0	150	228	180	258	4e-14	75.1
g74.t1	NVE24	22.63	274	160	4	15	236	3	276	2e-16	81.6
g74.t1	NVE15957	39.81	108	62	3	15	122	1	105	2e-14	72.4
g74.t1	NVE4025	33.87	124	70	2	14	135	5	118	2e-11	65.5
g75.t1	NVE15715	27.7	343	223	13	3	334	10	338	1e-31	124
g75.t1	NVE10335	27.97	311	209	8	9	312	24	326	5e-29	117
g75.t1	NVE10336	30.35	257	171	7	4	256	15	267	7e-27	110
g75.t1	NVE4293	28.19	337	210	11	10	324	2	328	5e-26	108
g75.t1	NVE12131	25.4	315	220	7	7	312	2	310	2e-23	100
g75.t1	NVE17409	29.37	303	195	10	5	291	7	306	3e-23	102
g75.t1	NVE1611	24.17	331	229	9	7	324	5	326	3e-23	102
g75.t1	NVE17401	24.5	351	236	11	3	331	2	345	3e-23	100
g75.t1	NVE217	29.61	304	185	12	29	318	34	322	6e-23	99.8
g75.t1	NVE25385	26.27	316	211	11	7	312	9	312	2e-22	100
g75.t1	NVE20518	26.2	313	192	9	56	332	1	310	3e-22	98.6
g75.t1	NVE12084	26.61	327	204	12	1	302	12	327	4e-21	94.4
g75.t1	NVE6676	28.95	266	168	11	8	261	2	258	1e-19	89
g75.t1	NVE17402	24.91	265	173	9	8	254	16	272	2e-19	88.6
g75.t1	NVE187	21.28	376	255	13	5	361	8	361	4e-19	88.6
g75.t1	NVE20516	27.69	325	196	11	13	305	21	338	3e-18	87
g75.t1	NVE3590	26.13	375	239	14	22	381	16	367	3e-18	87.4
g75.t1	NVE24973	24.64	280	196	8	22	293	36	308	4e-18	85.5
g75.t1	NVE8062	27.32	194	134	5	9	199	10	199	8e-18	84.7
g75.t1	NVE15871	25.07	343	235	8	5	333	18	352	3e-17	82.4
g75.t1	NVE895	22.78	316	212	9	9	302	13	318	5e-17	82.8
g75.t1	NVE5449	24.69	320	213	8	22	325	38	345	5e-17	82
g75.t1	NVE5601	23	313	214	8	13	304	6	312	9e-17	81.3
g75.t1	NVE3003	23.73	316	204	9	8	293	10	318	2e-16	80.5
g75.t1	NVE5448	25	316	208	9	26	325	500	802	2e-16	82
g75.t1	NVE8674	24.4	373	223	14	6	333	4	362	3e-16	80.1
g75.t1	NVE25958	25.44	228	154	5	40	253	40	265	3e-16	80.1
g75.t1	NVE20517	25.27	281	158	10	62	293	7	284	4e-16	79
g75.t1	NVE23353	23.24	383	244	17	5	355	3	367	1e-15	78.2
g75.t1	NVE18734	25.88	340	205	16	4	304	8	339	1e-15	78.2
g75.t1	NVE20066	21.91	324	218	11	6	301	2	318	1e-14	75.1
g75.t1	NVE13402	26.26	278	185	9	64	325	51	324	1e-14	75.1
g75.t1	NVE20515	27.09	203	136	6	2	195	7	206	1e-14	73.2
g75.t1	NVE23823	20.93	344	245	11	28	354	30	363	2e-13	71.2
g75.t1	NVE5908	24.14	319	213	9	6	304	7	316	3e-13	70.9
g75.t1	NVE9931	28.5	193	125	7	29	212	3	191	3e-13	69.3
g75.t1	NVE20500	23.78	328	214	11	2	299	7	328	6e-13	69.3
g75.t1	NVE23959	23.94	355	233	15	16	355	4	336	6e-13	69.3
g75.t1	NVE25608	21.77	395	260	15	5	371	10	383	7e-13	69.7
g75.t1	NVE2510	21.64	305	208	11	29	321	12	297	3e-12	67.8
g75.t1	NVE6261	25.41	307	196	11	7	292	2	296	7e-12	66.2
g75.t1	NVE3418	25.22	345	195	17	5	306	8	332	2e-11	65.5
g75.t1	NVE20601	26.29	232	147	8	35	250	41	264	5e-11	63.5
g75.t1	NVE24528	27.39	241	152	9	30	253	32	266	9e-11	63.2
g76.t1	NVE10336	34.67	274	169	6	20	290	48	314	2e-41	150
g76.t1	NVE15715	30.95	336	202	11	15	335	38	358	8e-38	140
g76.t1	NVE10335	33.58	268	170	5	15	281	47	307	7e-37	138
g76.t1	NVE187	28.12	288	185	8	10	289	27	300	2e-31	123
g76.t1	NVE20516	29.01	293	178	8	20	288	47	333	6e-30	119
g76.t1	NVE8062	33.02	215	136	4	15	229	33	239	3e-29	116
g76.t1	NVE20518	34.53	278	147	9	46	295	8	278	6e-27	110
g76.t1	NVE18734	28.8	316	192	12	12	304	37	342	1e-25	106
g76.t1	NVE25385	26.93	375	239	14	2	363	19	371	3e-25	106
g76.t1	NVE20972	27.27	275	186	8	15	281	27	295	2e-24	101
g76.t1	NVE5449	27.05	329	216	9	15	331	48	364	1e-23	100
g76.t1	NVE5448	27.05	329	216	9	15	331	505	821	1e-22	99.8
g76.t1	NVE217	24.5	347	214	13	15	337	37	359	3e-22	95.5
g76.t1	NVE277	27.52	298	185	13	3	289	26	303	5e-22	94.7
g76.t1	NVE20500	28.96	297	188	11	5	290	43	327	5e-22	94.7
g76.t1	NVE4293	25.09	287	196	7	6	285	17	291	7e-22	94.7
g76.t1	NVE17409	28.99	276	181	8	15	281	34	303	1e-21	96.3
g76.t1	NVE20517	29.23	284	157	6	46	289	8	287	1e-21	93.6
g76.t1	NVE1094	31.91	188	120	4	2	189	28	207	1e-21	93.2
g76.t1	NVE895	27.57	301	187	14	15	298	32	318	6e-21	92.8
g76.t1	NVE20515	30.2	202	123	8	2	194	23	215	2e-20	88.6
g76.t1	NVE25955	27.56	283	189	8	12	285	29	304	1e-19	88.6
g76.t1	NVE15871	28.81	243	158	5	15	249	44	279	1e-19	88.6
g76.t1	NVE5601	26.64	304	203	9	16	306	26	322	5e-19	86.7
g76.t1	NVE17401	25.26	289	192	8	8	281	25	304	8e-19	86.3
g76.t1	NVE25701	27.18	298	184	11	20	296	50	335	1e-18	85.5
g76.t1	NVE14248	25.21	365	218	14	10	339	40	384	4e-18	84.7
g76.t1	NVE24973	27.21	272	179	10	15	281	46	303	5e-18	84
g76.t1	NVE9931	31.07	177	116	4	15	189	6	178	1e-17	81.3
g76.t1	NVE8674	25.57	348	216	14	15	337	37	366	2e-17	82.4
g76.t1	NVE1611	25.87	286	185	12	10	284	25	294	2e-17	82.8
g76.t1	NVE6676	27.76	245	159	8	19	255	28	262	3e-17	80.5
g76.t1	NVE5908	28.48	302	186	11	4	289	22	309	5e-17	81.6
g76.t1	NVE23943	27.21	272	171	8	44	294	6	271	5e-17	80.1
g76.t1	NVE12084	28.39	236	152	7	11	240	47	271	1e-15	77
g76.t1	NVE23823	25.81	279	178	10	15	283	34	293	1e-15	77
g76.t1	NVE22161	26.4	303	185	11	17	288	34	329	2e-15	76.6
g76.t1	NVE3590	26.88	279	192	6	14	289	25	294	2e-15	77
g76.t1	NVE17402	27.08	192	129	5	2	189	27	211	6e-15	73.9
g76.t1	NVE276	24.25	301	193	11	4	289	17	297	1e-14	73.9
g76.t1	NVE12131	26.53	294	186	11	2	284	15	289	1e-14	73.9
g76.t1	NVE25170	25.72	276	185	10	16	281	31	296	1e-14	73.6
g76.t1	NVE14652	24.25	301	193	11	4	289	17	297	3e-14	72.4
g76.t1	NVE4838	28.39	155	104	2	12	161	43	195	3e-14	70.9
g76.t1	NVE25958	24.32	259	174	8	44	288	59	309	4e-14	72.8
g76.t1	NVE19417	26.22	347	205	17	15	326	7	337	5e-14	72.4
g76.t1	NVE13989	28.28	290	177	13	14	284	34	311	8e-14	71.6
g76.t1	NVE12681	25.36	276	186	10	16	281	31	296	1e-13	72
g76.t1	NVE10061	24.17	240	163	8	8	240	9	236	1e-13	70.5
g76.t1	NVE23959	21.61	347	243	14	1	331	1	334	2e-13	70.1
g76.t1	NVE20601	27.13	247	157	7	19	253	42	277	2e-13	70.1
g76.t1	NVE6261	24.57	350	233	14	9	338	17	355	2e-13	70.1
g76.t1	NVE9473	24.2	343	212	15	3	320	14	333	3e-13	70.1
g76.t1	NVE7629	24.42	344	212	13	15	335	20	338	4e-13	69.3
g76.t1	NVE25608	24.75	303	202	11	1	289	27	317	1e-12	67.8
g76.t1	NVE5453	25.09	291	197	11	15	288	35	321	2e-12	67.8
g76.t1	NVE278	24.28	276	186	9	21	281	23	290	2e-12	67
g76.t1	NVE186	25.08	331	214	16	7	314	25	344	2e-12	67.4
g76.t1	NVE8636	23.99	296	193	14	10	292	11	287	5e-12	66.2
g76.t1	NVE22523	26.21	309	188	14	11	299	42	330	5e-12	66.2
g76.t1	NVE19559	26.86	242	157	8	20	247	49	284	5e-12	66.2
g76.t1	NVE3418	23.43	303	215	9	2	291	20	318	7e-12	66.2
g76.t1	NVE4101	22.67	300	210	9	14	297	34	327	7e-12	65.9
g76.t1	NVE11965	27.98	193	125	6	12	194	31	219	9e-12	64.7
g76.t1	NVE23798	25.2	369	241	13	14	350	36	401	1e-11	65.5
g76.t1	NVE13832	25.59	254	150	11	12	243	76	312	2e-11	64.3
g76.t1	NVE18076	23.95	380	248	16	1	360	1	359	4e-11	63.9
g76.t1	NVE17594	21	319	222	10	7	302	25	336	7e-11	62.8
g77.t1	NVE12897	56.25	256	110	1	2	255	3	258	3e-101	299
g77.t1	NVE6673	39.29	252	149	1	4	251	13	264	1e-62	200
g78.t1	NVE20518	31.07	280	159	7	62	311	7	282	2e-29	121
g78.t1	NVE10336	28.47	295	188	8	36	321	54	334	2e-28	116
g78.t1	NVE20516	29.1	268	167	6	62	307	70	336	2e-26	113
g78.t1	NVE20972	29.34	242	155	6	59	290	54	289	5e-26	109
g78.t1	NVE10335	30.86	243	148	7	20	257	44	271	9e-26	109
g78.t1	NVE8062	24	375	191	12	17	318	27	380	2e-22	99
g78.t1	NVE17402	26.12	245	157	7	23	255	40	272	6e-22	96.7
g78.t1	NVE15715	26.33	300	201	9	16	310	31	315	7e-22	97.4
g78.t1	NVE17409	26.09	253	158	6	21	257	28	267	9e-22	99.4
g78.t1	NVE1094	28.57	259	140	8	44	270	59	304	1e-21	96.3
g78.t1	NVE23823	25.75	299	197	8	23	314	34	314	1e-21	96.7
g78.t1	NVE25956	29.33	225	141	6	97	311	1	217	3e-21	94.4
g78.t1	NVE25385	26.45	242	158	6	23	258	31	258	6e-21	96.7
g78.t1	NVE187	24.09	303	207	6	20	315	29	315	1e-20	94
g78.t1	NVE25955	29.77	262	151	10	7	253	17	260	2e-20	92.4
g78.t1	NVE20517	23.63	292	181	5	62	311	7	298	1e-19	90.1
g78.t1	NVE217	26.95	256	163	9	16	267	30	265	4e-19	89
g78.t1	NVE5601	28	250	153	8	19	255	21	256	4e-19	88.6
g78.t1	NVE1611	23.53	323	217	8	2	313	9	312	1e-18	89
g78.t1	NVE24973	23.68	266	185	7	60	315	71	328	1e-18	87.4
g78.t1	NVE17401	24.81	270	185	6	62	315	60	327	3e-18	86.7
g78.t1	NVE12084	26.49	268	177	11	62	318	79	337	4e-18	85.9
g78.t1	NVE9931	29.32	191	118	4	19	203	2	181	6e-18	84.3
g78.t1	NVE3590	24.66	296	178	8	20	297	23	291	1e-17	85.9
g78.t1	NVE895	23.25	314	196	10	23	312	32	324	3e-17	84
g78.t1	NVE8674	21.88	320	217	10	8	307	24	330	8e-17	82
g78.t1	NVE6676	24.42	258	162	8	15	258	16	254	1e-16	80.5
g78.t1	NVE12131	25.81	248	157	7	15	254	19	247	3e-16	80.1
g78.t1	NVE25608	24.84	322	201	14	14	315	27	327	4e-15	77.4
g78.t1	NVE4293	24.7	251	167	7	15	258	17	252	7e-15	76.3
g78.t1	NVE19417	22.89	249	163	6	23	255	7	242	9e-15	76.3
g78.t1	NVE11808	22.49	338	222	11	22	338	37	355	4e-14	73.9
g78.t1	NVE25958	26.51	215	142	4	63	261	61	275	4e-14	73.9
g78.t1	NVE276	25.6	250	152	9	22	258	28	256	5e-14	73.2
g78.t1	NVE23943	25.66	265	161	10	63	299	8	264	7e-14	72
g78.t1	NVE1550	24.82	415	257	18	20	408	30	415	2e-13	72
g78.t1	NVE14652	25.6	250	152	9	22	258	28	256	2e-13	70.9
g78.t1	NVE5908	23.62	271	166	10	4	254	11	260	9e-13	70.1
g78.t1	NVE18734	23.78	286	187	8	23	291	40	311	2e-12	68.9
g78.t1	NVE25281	22.74	299	201	8	20	299	4	291	4e-12	67
g78.t1	NVE5448	21.07	261	170	5	63	299	534	782	6e-12	68.2
g78.t1	NVE13989	24.01	304	193	11	24	306	36	322	1e-11	66.2
g78.t1	NVE3003	23.92	255	164	6	22	258	33	275	1e-11	65.9
g78.t1	NVE7416	26.37	201	139	3	115	306	7	207	2e-11	64.7
g78.t1	NVE5449	21.07	261	170	5	63	299	77	325	2e-11	65.5
g78.t1	NVE14229	21.45	303	200	10	20	299	33	320	2e-11	65.5
g78.t1	NVE6261	23.38	231	150	5	115	331	109	326	2e-11	65.5
g78.t1	NVE20515	29.03	155	98	5	66	210	68	220	3e-11	63.5
g78.t1	NVE22723	23.69	325	205	12	16	319	29	331	3e-11	65.5
g78.t1	NVE25701	21.8	266	182	10	67	315	78	334	4e-11	64.7
g78.t1	NVE17624	22.7	326	206	12	23	319	40	348	6e-11	64.3
g78.t1	NVE277	26.24	202	135	5	97	291	100	294	9e-11	63.2
g79.t1	NVE13000	49.12	283	138	3	607	883	627	909	4e-87	299
g79.t1	NVE17867	36.67	120	75	1	675	794	40	158	8e-19	91.7
g79.t1	NVE5558	32.52	123	82	1	680	802	60	181	2e-18	89.7
g79.t1	NVE6710	43.28	67	38	0	708	774	61	127	4e-12	66.2
g79.t1	NVE8353	31.4	121	81	1	688	808	747	865	1e-11	68.6
g79.t1	NVE733	35.25	122	75	1	679	796	114	235	9e-11	65.5
g80.t1	NVE3593	34.1	525	332	6	625	1142	748	1265	3e-82	293
g80.t1	NVE3593	28.31	551	309	16	89	568	92	627	9e-44	173
g80.t1	NVE3593	25.11	223	147	1	942	1144	961	1183	1e-13	75.9
g80.t1	NVE19574	35.48	217	118	2	837	1053	197	391	3e-21	99
g80.t1	NVE19574	32.8	186	125	0	944	1129	198	383	4e-20	95.9
g80.t1	NVE19574	31.17	154	106	0	942	1095	238	391	2e-15	80.5
g80.t1	NVE19574	28.85	156	111	0	981	1136	193	348	1e-11	68.6
g80.t1	NVE14076	23.53	646	386	25	561	1168	269	844	7e-17	85.9
g80.t1	NVE5536	28.5	200	137	2	940	1136	122	318	6e-15	78.6
g81.t1	NVE2953	57.06	659	270	4	11	662	3	655	0	759
g82.t1	NVE12898	57.18	439	177	5	362	790	162	599	2e-166	499
g82.t1	NVE3591	61.94	155	57	1	1	155	1	153	9e-62	207
g82.t1	NVE12602	31.5	419	245	14	380	784	2	392	8e-52	186
g82.t1	NVE23078	36.75	117	72	2	1	116	1	116	3e-14	71.2
g83.t1	NVE19760	54.25	918	368	19	61	946	2	899	0	946
g83.t1	NVE21236	40.18	667	330	17	1824	2433	7	661	6e-127	419
g83.t1	NVE5668	42.55	235	129	2	494	725	224	455	8e-52	199
g83.t1	NVE1485	31.65	297	176	7	1828	2123	81	351	3e-31	133
g83.t1	NVE3988	27.03	444	271	14	1828	2250	88	499	1e-23	108
g83.t1	NVE11958	27.55	196	134	4	503	698	1755	1942	3e-15	82.4
g84.t1	NVE20391	25.53	376	221	12	221	554	83	441	2e-25	108
g84.t1	NVE25120	27.46	244	142	7	219	450	320	540	2e-17	85.9
g85.t1	NVE11220	48.16	1061	467	19	235	1242	391	1421	0	977
g85.t1	NVE15348	43.61	947	443	17	360	1271	13	903	0	764
g85.t1	NVE6522	36.98	887	478	17	356	1187	169	1029	3e-177	555
g85.t1	NVE24532	27.71	581	377	13	595	1156	198	754	5e-51	194
g85.t1	NVE18205	50.45	111	55	0	798	908	2	112	3e-35	135
g85.t1	NVE15981	48	75	38	1	1198	1271	1	75	9e-12	63.9
g87.t1	NVE20018	34.13	712	432	11	1363	2069	3009	3688	1e-117	417
g87.t1	NVE20018	28.75	240	148	9	1345	1576	2579	2803	6e-18	91.3
g87.t1	NVE20018	24.2	467	295	18	1112	1572	2681	3094	1e-16	86.7
g87.t1	NVE20018	28.33	233	142	6	1359	1590	2393	2601	3e-15	82.4
g87.t1	NVE20018	29.17	216	130	5	1363	1576	2708	2902	3e-14	79
g87.t1	NVE20018	29.8	198	117	5	1328	1524	2460	2636	2e-13	76.3
g87.t1	NVE20018	28.05	221	138	7	1368	1587	2299	2499	6e-11	67.8
g87.t1	NVE18975	28.06	955	610	21	1110	2039	2918	3820	2e-99	358
g87.t1	NVE18975	28.07	228	144	6	1349	1575	2837	3045	4e-15	81.6
g87.t1	NVE18975	29.27	246	149	10	398	624	1862	2101	2e-14	79.3
g87.t1	NVE18975	27.54	236	139	7	1345	1579	2739	2943	6e-13	74.3
g87.t1	NVE18975	26.27	217	136	4	1363	1579	2654	2846	2e-11	69.3
g87.t1	NVE20069	29.86	710	464	11	1344	2042	1340	2026	4e-96	347
g87.t1	NVE20069	29.65	172	95	4	1363	1522	888	1045	3e-13	75.5
g87.t1	NVE17561	30.66	724	451	16	1363	2067	1121	1812	6e-95	342
g87.t1	NVE17561	32.74	226	131	4	1363	1587	919	1124	4e-23	107
g87.t1	NVE17561	31.22	221	124	5	1363	1579	1021	1217	2e-21	102
g87.t1	NVE17561	32.09	215	135	4	1365	1579	813	1016	8e-21	100
g87.t1	NVE17561	27.93	222	137	5	1365	1582	715	917	4e-13	75.1
g87.t1	NVE19182	30.93	734	444	18	1345	2041	1675	2382	1e-94	342
g87.t1	NVE19182	27.65	481	270	16	1112	1578	1122	1538	1e-27	122
g87.t1	NVE19182	24.7	506	289	13	1112	1572	1320	1778	2e-25	115
g87.t1	NVE19182	34.09	220	121	5	1363	1582	1249	1444	5e-24	111
g87.t1	NVE19182	31.12	241	134	6	1338	1575	1029	1240	1e-23	109
g87.t1	NVE19182	30.7	215	121	4	1362	1573	950	1139	4e-16	85.1
g87.t1	NVE19607	31.71	637	399	12	1363	1987	1653	2265	2e-91	332
g87.t1	NVE19607	29.13	230	153	5	1354	1582	1531	1751	8e-20	97.4
g87.t1	NVE19607	27.27	231	141	4	1363	1568	1410	1638	9e-19	93.6
g87.t1	NVE19607	31.75	211	123	6	1363	1572	1108	1298	6e-18	90.9
g87.t1	NVE19607	31.05	219	125	7	1362	1579	802	995	7e-17	87.4
g87.t1	NVE19607	30.74	231	136	9	1345	1573	1192	1400	2e-16	85.9
g87.t1	NVE19607	25.86	232	140	6	1347	1569	886	1094	7e-14	77.8
g87.t1	NVE23132	27.13	951	611	30	1108	2030	295	1191	2e-90	323
g87.t1	NVE23132	23.52	489	320	15	1112	1587	200	647	1e-12	73.2
g87.t1	NVE12948	26.9	710	460	19	1349	2039	23	692	3e-81	286
g87.t1	NVE23803	31.51	584	361	14	1361	1931	236	793	2e-80	288
g87.t1	NVE18052	28.69	610	414	10	1452	2053	3	599	4e-77	279
g87.t1	NVE21238	34.4	439	269	6	1363	1799	731	1152	4e-73	268
g87.t1	NVE21238	30.91	220	131	5	1359	1578	627	825	2e-25	115
g87.t1	NVE21238	31.6	212	127	4	1366	1577	431	624	9e-19	93.2
g87.t1	NVE21238	27.91	215	143	5	1363	1576	320	523	3e-12	71.6
g87.t1	NVE1602	25.13	995	627	27	1112	2068	1208	2122	3e-72	269
g87.t1	NVE1602	34.26	216	118	7	1363	1578	726	917	8e-24	110
g87.t1	NVE1602	27.68	289	177	7	1363	1643	1135	1399	6e-16	84.3
g87.t1	NVE1602	30	210	121	4	1366	1574	630	814	4e-15	81.6
g87.t1	NVE1602	30.38	237	125	10	1363	1584	1022	1233	2e-14	79
g87.t1	NVE1602	29.86	211	124	6	1363	1572	823	1010	3e-11	68.9
g87.t1	NVE3612	31.81	481	307	5	1366	1846	457	916	1e-67	249
g87.t1	NVE3612	27.85	237	135	7	1341	1567	120	330	5e-17	87.4
g87.t1	NVE3612	27.35	234	149	8	1363	1587	236	457	4e-14	77.8
g87.t1	NVE6256	26.95	679	430	18	1385	2039	345	981	3e-66	245
g87.t1	NVE6123	31.22	490	307	12	1553	2030	14	485	2e-64	231
g87.t1	NVE20177	25.13	796	517	20	1112	1882	8	749	2e-64	238
g87.t1	NVE20177	34.23	149	91	4	1442	1587	1	145	2e-15	82
g87.t1	NVE18898	31.43	474	306	9	1436	1901	2173	2635	2e-64	243
g87.t1	NVE18898	29.55	220	126	6	1363	1579	1923	2116	1e-14	80.1
g87.t1	NVE18898	29.06	234	148	7	1362	1587	1803	2026	5e-14	78.2
g87.t1	NVE6133	30.47	443	289	8	1501	1934	5	437	5e-61	219
g87.t1	NVE12924	30.98	410	239	11	1585	1976	45	428	5e-59	216
g87.t1	NVE6249	25.14	700	469	18	1363	2037	1788	2457	2e-57	220
g87.t1	NVE6249	30.66	212	129	5	1378	1582	1698	1898	2e-15	82.4
g87.t1	NVE6249	27.31	216	132	5	1363	1578	1188	1378	5e-14	78.2
g87.t1	NVE6249	27.48	222	128	7	1363	1578	1481	1675	6e-12	71.2
g87.t1	NVE6249	25.51	247	158	7	1341	1587	1264	1484	5e-11	68.2
g87.t1	NVE6249	28.36	201	120	4	1378	1578	1399	1575	7e-11	67.8
g87.t1	NVE1570	27.51	469	286	12	1583	2014	70	521	1e-54	203
g87.t1	NVE21073	30.25	357	238	5	1693	2040	2	356	5e-50	186
g87.t1	NVE13385	27.49	622	422	16	1363	1966	223	833	2e-49	191
g87.t1	NVE22991	25.73	614	362	16	1112	1700	697	1241	2e-44	177
g87.t1	NVE22991	25.68	479	285	16	1115	1575	391	816	5e-17	87.8
g87.t1	NVE22991	29.55	220	126	5	1363	1578	216	410	9e-17	87
g87.t1	NVE22991	23.88	490	311	17	1112	1587	287	728	1e-15	83.2
g87.t1	NVE22991	25	244	163	7	1825	2057	1240	1474	3e-14	78.6
g87.t1	NVE22991	29.57	230	137	6	1364	1592	118	323	2e-12	72.8
g87.t1	NVE14514	31.29	310	192	6	1604	1910	89	380	2e-40	159
g87.t1	NVE21248	32.5	280	177	5	1760	2031	3	278	6e-38	149
g87.t1	NVE1918	26.87	387	261	7	1581	1960	26	397	6e-37	148
g87.t1	NVE21074	32.29	319	185	5	1363	1675	729	1022	1e-36	151
g87.t1	NVE21074	31.96	219	124	6	1363	1579	628	823	1e-16	86.3
g87.t1	NVE6708	34.93	229	135	6	1603	1828	110	327	2e-35	142
g87.t1	NVE25463	33.05	239	135	7	1608	1843	1	217	3e-33	132
g87.t1	NVE7055	26.05	334	226	6	1610	1941	105	419	1e-32	135
g87.t1	NVE14533	24.78	448	278	13	1596	2016	39	454	3e-31	130
g87.t1	NVE13383	29.15	319	214	6	1358	1672	218	528	2e-30	129
g87.t1	NVE1919	30.05	406	236	13	1585	1970	39	416	1e-29	125
g87.t1	NVE25575	26.47	510	301	15	1094	1582	352	808	1e-28	125
g87.t1	NVE25575	35.09	228	123	3	1363	1590	1006	1208	1e-27	122
g87.t1	NVE25575	33.77	228	128	5	1363	1590	907	1111	7e-23	107
g87.t1	NVE25575	30.53	226	133	6	1355	1579	701	903	9e-22	103
g87.t1	NVE25575	33.65	208	114	5	1369	1576	1310	1493	2e-20	99
g87.t1	NVE25575	31	229	132	5	1349	1577	1091	1293	2e-19	95.9
[truncated: 317,420+ more rows]

## Sheet: blast.e5
Results of the blastp analysis (-evalue 1e-5 -seg yes -soft_masking true -lcase_maskin) against the Nematostella vectensis Vienna dataset in the tabular format (-outfmt 6).
R_muelleri_gene id	Nvect_scaffold	pident	length	mismatch	gapopen	qstart	qend	sstart	send	evalue	bitscore
g16.t1	NVE7029	53.19	47	17	2	1	45	1	44	2e-09	50.8
g17.t1	NVE14375	31.43	70	48	0	108	177	1	70	5e-07	46.2
g17.t1	NVE24411	34.69	49	32	0	159	207	1	49	3e-06	43.9
g18.t1	NVE14375	31.88	69	47	0	126	194	1	69	9e-07	45.8
g19.t1	NVE7029	53.19	47	17	2	1	45	1	44	2e-09	50.8
g52.t1	NVE9598	27.13	188	124	6	45	223	131	314	2e-06	49.3
g86.t1	NVE12973	36.36	110	59	6	5	113	9	108	2e-10	53.9
g94.t1	NVE17684	30.77	65	40	1	7	66	4	68	6e-06	40
g117.t1	NVE26130	30.82	146	91	2	1035	1170	245	390	3e-09	60.5
g119.t1	NVE5488	25.91	220	142	6	1	220	115	313	1e-08	53.9
g124.t1	NVE8233	25.71	140	91	5	86	216	260	395	6e-06	46.2
g167.t1	NVE20342	30	110	69	3	15	123	3	105	3e-07	50.1
g184.t1	NVE9929	29.22	154	93	6	31	178	5	148	1e-07	50.1
g207.t1	NVE16619	25.58	215	115	9	2	205	6	186	7e-11	58.5
g209.t1	NVE8863	40	55	31	1	100	154	2	54	2e-06	44.7
g212.t1	NVE9486	23.85	239	162	7	1	226	110	341	4e-06	48.9
g212.t1	NVE21739	46.34	41	22	0	1	41	216	256	5e-06	48.1
g230.t1	NVE21787	36.52	115	68	4	56	170	677	786	2e-10	59.3
g230.t1	NVE11485	36.19	105	64	2	56	160	504	605	3e-10	59.3
g230.t1	NVE10828	30.43	138	88	4	44	176	403	537	3e-10	58.9
g230.t1	NVE18878	38.46	91	53	3	56	146	500	587	5e-10	58.5
g230.t1	NVE18878	34.29	105	63	4	45	146	1144	1245	1e-09	57.4
g230.t1	NVE8052	43.75	80	37	3	56	129	571	648	2e-09	57
g230.t1	NVE8052	38.2	89	52	3	58	146	1236	1321	8e-09	55.1
g230.t1	NVE964	37.23	94	56	2	55	148	592	682	3e-09	55.8
g230.t1	NVE2315	35.29	119	64	3	57	170	997	1107	5e-09	55.5
g230.t1	NVE2316	34.21	114	72	2	57	170	1221	1331	6e-09	55.5
g230.t1	NVE26080	35.96	89	54	3	57	145	174	259	4e-08	52.4
g230.t1	NVE15703	30.65	124	80	3	57	180	1366	1483	4e-08	52.8
g230.t1	NVE3158	51.11	45	21	1	57	101	1	44	1e-07	48.9
g230.t1	NVE19768	31.4	86	48	3	56	137	756	834	3e-07	50.4
g230.t1	NVE23141	35.96	89	54	2	57	145	1250	1335	5e-07	49.7
g230.t1	NVE7906	26.67	150	90	6	55	198	189	324	6e-06	45.8
g230.t1	NVE5697	28.26	92	64	2	57	147	728	818	7e-06	46.2
g230.t1	NVE20799	26.67	105	66	2	15	115	323	420	8e-06	45.8
g243.t1	NVE23127	26.79	209	142	6	112	313	590	794	1e-09	61.6
g243.t1	NVE4941	23.4	188	138	3	133	319	6	188	6e-08	53.9
g243.t1	NVE2194	22.73	220	153	6	192	399	490	704	7e-07	52.4
g243.t1	NVE2194	27.03	185	123	5	146	325	488	665	3e-06	50.1
g243.t1	NVE2194	24.28	173	123	4	145	313	581	749	6e-06	49.3
g243.t1	NVE2193	31.71	123	77	3	202	323	681	797	8e-07	52
g243.t1	NVE2153	23.61	216	149	8	117	323	460	668	1e-06	51.2
g250.t1	NVE6367	25.91	193	134	5	345	532	102	290	2e-09	59.3
g250.t1	NVE13264	31.19	109	70	1	463	566	2	110	3e-08	54.7
g250.t1	NVE5602	29.02	193	91	8	342	496	1136	1320	1e-07	54.7
g254.t1	NVE6948	25.37	134	95	3	135	267	89	218	6e-06	46.2
g259.t1	NVE11918	23.96	217	133	9	50	245	174	379	4e-06	50.1
g263.t1	NVE1375	26.7	206	125	7	11	200	572	767	1e-07	50.8
g332.t1	NVE24219	51.43	35	17	0	8	42	4	38	5e-08	49.7
g332.t1	NVE15817	51.43	35	17	0	8	42	4	38	5e-08	49.7
g332.t1	NVE1140	61.11	36	14	0	7	42	2	37	1e-07	48.5
g341.t1	NVE3135	39.51	81	47	2	13	91	251	331	3e-09	52.4
g343.t1	NVE23171	32.79	122	76	5	28	147	58	175	8e-06	46.2
g347.t1	NVE22006	38.96	77	47	0	262	338	378	454	4e-06	49.3
g403.t1	NVE7029	51.06	47	18	2	1	45	1	44	1e-06	45.4
g404.t1	NVE24411	34.69	49	32	0	112	160	1	49	1e-06	44.3
g404.t1	NVE14375	30.43	69	48	0	61	129	1	69	7e-06	42
g405.t1	NVE14375	31.88	69	47	0	51	119	1	69	2e-07	46.2
g406.t1	NVE7029	53.19	47	17	2	1	45	1	44	2e-08	50.8
g407.t1	NVE14375	31.88	69	47	0	51	119	1	69	2e-07	46.2
g407.t1	NVE24411	34.69	49	32	0	102	150	1	49	1e-06	43.5
g408.t1	NVE7029	51.06	47	18	2	1	45	1	44	5e-09	49.3
g411.t1	NVE7029	51.06	47	18	2	1	45	1	44	1e-08	48.5
g412.t1	NVE24411	36.73	49	31	0	72	120	1	49	1e-07	46.2
g412.t1	NVE14375	31.88	69	47	0	21	89	1	69	1e-07	46.2
g413.t1	NVE7029	53.19	47	17	2	1	45	1	44	2e-09	50.8
g505.t1	NVE26025	26.98	126	90	1	18	141	189	314	7e-08	53.9
g505.t1	NVE26025	26.77	127	91	1	17	141	146	272	3e-07	52
g505.t1	NVE26025	27.19	114	83	0	28	141	180	293	3e-07	51.6
g505.t1	NVE26025	26.19	126	91	1	18	141	238	363	1e-06	49.7
g505.t1	NVE26025	26.32	114	84	0	28	141	187	300	1e-06	49.7
g505.t1	NVE26025	26.19	126	91	1	18	141	196	321	1e-06	49.7
g505.t1	NVE26025	26.19	126	91	1	18	141	210	335	1e-06	49.7
g505.t1	NVE26025	26.19	126	91	1	18	141	224	349	2e-06	49.3
g505.t1	NVE26025	26.19	126	91	1	18	141	203	328	3e-06	48.9
g505.t1	NVE26025	26.02	123	89	1	18	138	245	367	1e-05	47
g513.t1	NVE11820	26.61	218	126	10	195	394	445	646	6e-08	57.4
g544.t1	NVE978	30.19	212	126	6	3	212	63	254	9e-11	60.5
g544.t1	NVE978	29.52	210	126	6	5	212	37	226	4e-10	58.5
g544.t1	NVE13843	22.22	216	128	6	4	216	157	335	4e-10	58.9
g546.t1	NVE14740	26.43	280	177	11	42	307	40	304	4e-08	53.5
g546.t1	NVE13270	24.77	222	152	6	51	259	56	275	1e-07	52.4
g546.t1	NVE22504	22.77	202	132	3	51	238	29	220	3e-07	50.8
g546.t1	NVE10926	24	225	159	6	31	246	1	222	1e-06	49.3
g546.t1	NVE18021	23.4	282	178	12	39	298	11	276	1e-06	49.3
g546.t1	NVE435	22.28	202	133	3	51	238	27	218	2e-06	48.1
g546.t1	NVE10798	29.52	105	71	2	38	140	23	126	2e-06	48.1
g564.t1	NVE13101	33.78	74	42	2	41	111	136	205	1e-07	49.7
g602.t1	NVE24784	27.16	313	159	12	1	280	1	277	2e-09	57
g624.t1	NVE16107	20.41	196	156	0	531	726	937	1132	7e-07	52.8
g638.t1	NVE14988	60	35	13	1	442	475	255	289	8e-07	50.4
g662.t1	NVE15387	39.51	81	46	3	29	107	42	121	1e-10	58.9
g749.t1	NVE7526	37.14	105	58	4	37	139	224	322	1e-07	53.5
g749.t1	NVE5728	33.67	98	57	4	42	139	88	177	1e-06	50.4
g749.t1	NVE23594	36.84	95	54	3	42	136	335	423	1e-06	50.1
g749.t1	NVE25332	29.75	158	89	8	38	193	2696	2833	3e-06	49.7
g752.t1	NVE23559	31.36	118	73	4	1	113	319	433	1e-08	52
g763.t1	NVE9603	22.85	337	192	12	1	278	225	552	8e-12	65.5
g763.t1	NVE9603	25	256	171	8	1	255	34	269	8e-10	59.3
g763.t1	NVE9603	26.53	196	117	5	91	260	2	196	5e-07	50.8
g763.t1	NVE9603	20.65	276	201	7	1	264	437	706	2e-06	48.9
g763.t1	NVE11360	18.24	170	130	3	53	222	269	429	9e-07	50.1
g814.t1	NVE5797	34.62	78	46	1	3	80	301	373	2e-06	45.1
g816.t1	NVE11360	20.15	134	107	0	1	134	289	422	3e-10	57.8
g816.t1	NVE11360	20.31	128	102	0	7	134	271	398	7e-10	56.6
g816.t1	NVE11360	23.14	121	93	0	2	122	308	428	1e-09	56.2
g816.t1	NVE11360	17.86	140	115	0	1	140	277	416	2e-09	55.5
g816.t1	NVE11360	17.97	128	105	0	1	128	301	428	4e-08	51.2
g816.t1	NVE9603	30.63	111	75	1	23	131	311	421	2e-06	45.4
g816.t1	NVE9603	29.55	132	89	2	11	138	311	442	3e-06	45.4
g816.t1	NVE9603	28.17	142	100	1	1	140	313	454	3e-06	45.1
g816.t1	NVE9603	28.19	149	87	2	3	131	333	481	6e-06	44.3
g816.t1	NVE18039	16.42	134	112	0	1	134	300	433	3e-06	45.1
g819.t1	NVE16995	24.47	94	62	1	1	94	37	121	3e-07	47
g830.t1	NVE24411	50	44	22	0	60	103	4	47	5e-09	49.7
g832.t1	NVE15228	29.33	150	100	4	119	262	144	293	3e-07	53.1
g841.t1	NVE3519	29.56	159	73	5	13	147	202	345	1e-11	64.3
g848.t1	NVE24334	30.3	132	87	2	528	659	111	237	2e-09	59.3
g853.t1	NVE14677	41.43	70	41	0	119	188	77	146	1e-06	46.2
g853.t1	NVE5408	41.43	70	41	0	119	188	38	107	1e-06	45.4
g853.t1	NVE8107	38.46	65	40	0	124	188	173	237	9e-06	44.7
g856.t1	NVE17788	40.96	83	35	3	90	163	528	605	3e-09	54.7
g856.t1	NVE4539	45.45	44	24	0	80	123	92	135	3e-08	52
g862.t1	NVE14375	34.85	66	42	1	63	128	5	69	6e-08	47
g883.t1	NVE24427	25.17	151	100	4	107	256	6	144	1e-06	48.9
g883.t1	NVE18345	24.05	158	107	4	100	256	7	152	2e-06	48.1
g883.t1	NVE19240	24.5	151	101	4	107	256	274	412	4e-06	47.8
g883.t1	NVE7500	24.5	151	101	4	107	256	93	231	5e-06	47.4
g883.t1	NVE2206	24.5	151	101	4	107	256	118	256	6e-06	47.4
g883.t1	NVE2206	24.5	151	101	4	107	256	808	946	6e-06	47.4
g898.t1	NVE19193	26.09	92	68	0	49	140	101	192	1e-06	47.4
g898.t1	NVE19193	26.67	90	66	0	51	140	117	206	1e-06	47
g898.t1	NVE19193	26.67	90	66	0	51	140	131	220	2e-06	46.6
g898.t1	NVE19193	26.67	90	66	0	51	140	145	234	2e-06	46.6
g898.t1	NVE19193	26.67	90	66	0	51	140	159	248	3e-06	46.2
g898.t1	NVE15804	36.36	110	50	7	36	133	867	968	7e-06	45.1
g948.t2	NVE17604	26.17	214	152	3	201	411	337	547	3e-09	59.3
g985.t1	NVE20924	38.37	86	42	2	209	286	450	532	3e-08	54.7
g990.t1	NVE18955	43.59	78	38	2	78	155	42	113	8e-06	44.3
g994.t1	NVE19112	37.88	66	36	2	35	99	1	62	7e-06	48.1
g1018.t1	NVE11781	50	46	23	0	2	47	306	351	5e-07	52.8
g1022.t1	NVE5882	35.78	109	64	4	208	314	516	620	5e-10	61.2
g1022.t1	NVE11829	32.52	123	75	5	204	320	691	811	3e-09	58.9
g1022.t1	NVE11829	37.1	62	36	1	208	269	637	695	2e-06	49.3
g1022.t1	NVE13530	39.36	94	49	5	208	299	464	551	4e-09	58.2
g1022.t1	NVE7945	45.95	74	36	3	208	279	490	561	8e-09	57.4
g1022.t1	NVE9510	33.33	72	47	1	197	268	980	1050	1e-08	57
g1022.t1	NVE3424	32.04	103	61	3	210	308	95	192	1e-08	56.6
g1022.t1	NVE5884	41.33	75	40	3	208	280	94	166	1e-08	54.3
g1022.t1	NVE5814	43.75	64	30	2	206	269	234	291	2e-08	55.8
g1022.t1	NVE5730	43.75	64	30	2	206	269	253	310	2e-08	55.8
g1022.t1	NVE5880	44.07	59	31	1	208	266	124	180	2e-08	55.5
g1022.t1	NVE4175	45.76	59	29	1	208	266	153	208	5e-08	53.5
g1022.t1	NVE16498	40.32	62	34	1	208	269	1557	1615	5e-08	55.1
g1022.t1	NVE16498	53.49	43	20	0	208	250	1848	1890	2e-07	53.1
g1022.t1	NVE16498	41.94	62	35	1	208	269	2246	2306	4e-07	52
g1022.t1	NVE16498	41.94	62	35	1	208	269	1498	1558	5e-07	51.6
g1022.t1	NVE16498	41.94	62	35	1	208	269	1439	1499	9e-07	50.8
g1022.t1	NVE16498	40.98	61	31	2	208	266	1789	1846	4e-06	48.9
g1022.t1	NVE16498	40.68	59	32	1	208	266	1614	1669	4e-06	48.9
g1022.t1	NVE16498	50	42	21	0	208	249	1671	1712	7e-06	48.1
g1022.t1	NVE1234	40.68	59	32	1	208	266	293	348	6e-08	54.7
g1022.t1	NVE6124	43.55	62	32	1	208	269	13	71	6e-08	53.9
g1022.t1	NVE15478	41.67	60	32	1	208	267	180	236	7e-08	53.5
g1022.t1	NVE17561	38.71	62	37	1	208	269	311	371	1e-07	53.5
g1022.t1	NVE25933	51.06	47	23	0	208	254	166	212	1e-07	52.8
g1022.t1	NVE1391	45.76	59	29	1	208	266	224	279	3e-07	52.4
g1022.t1	NVE10703	45.9	61	30	1	208	268	234	291	3e-07	52
g1022.t1	NVE26059	38.27	81	41	2	208	282	2853	2930	3e-07	52.4
g1022.t1	NVE26059	47.62	42	22	0	208	249	1769	1810	7e-06	48.1
g1022.t1	NVE764	45.9	61	30	1	208	268	234	291	4e-07	52
g1022.t1	NVE10536	36.49	74	44	2	207	279	501	572	5e-07	51.6
g1022.t1	NVE24164	45.83	48	26	0	207	254	227	274	5e-07	51.6
g1022.t1	NVE24164	45.83	48	26	0	207	254	284	331	5e-07	51.6
g1022.t1	NVE24164	46.81	47	25	0	208	254	171	217	6e-07	51.2
g1022.t1	NVE24164	40	60	33	1	207	266	341	397	3e-06	49.3
g1022.t1	NVE21238	35.29	68	39	2	208	273	159	223	6e-07	51.2
g1022.t1	NVE1389	44.07	59	30	1	208	266	494	549	9e-07	50.8
g1022.t1	NVE13534	38.36	73	38	3	208	277	483	551	9e-07	50.8
g1022.t1	NVE10021	36.99	73	44	2	183	254	318	389	2e-06	49.7
g1022.t1	NVE21832	48.84	43	22	0	208	250	112	154	3e-06	48.5
g1022.t1	NVE43	41.94	62	33	1	208	269	882	940	3e-06	49.3
g1022.t1	NVE43	41.94	62	33	1	208	269	939	997	4e-06	48.9
g1022.t1	NVE43	38.98	59	33	1	208	266	822	877	7e-06	48.1
g1022.t1	NVE43	41.94	62	33	1	208	269	1053	1111	9e-06	47.8
g1022.t1	NVE7065	38.46	65	34	2	206	270	652	710	3e-06	49.3
g1022.t1	NVE7943	36.62	71	42	2	208	277	61	129	3e-06	48.9
g1022.t1	NVE44	39.34	61	34	2	208	268	409	466	3e-06	48.5
g1022.t1	NVE20085	33.61	119	65	6	199	306	828	943	8e-06	47.8
g1049.t1	NVE5349	29.91	107	65	2	36	132	69	175	7e-07	48.1
g1049.t1	NVE25257	33.75	80	51	1	37	116	541	618	1e-06	47.4
g1049.t1	NVE18254	29.36	109	67	4	1	100	163	270	2e-06	46.6
g1050.t1	NVE9325	31.87	91	62	0	1	91	5	95	4e-06	48.5
g1052.t1	NVE11562	34.05	232	153	0	104	335	20	251	1e-06	48.9
g1052.t1	NVE11562	34.29	210	131	2	21	223	21	230	7e-06	46.6
g1076.t1	NVE22298	93.33	30	2	0	2	31	292	321	2e-10	62.8
g1076.t1	NVE15376	44.83	58	32	0	381	438	3	60	2e-07	52.4
g1077.t1	NVE9598	26.51	166	115	4	363	523	116	279	1e-06	51.2
g1077.t1	NVE17788	27.06	170	105	6	12	170	64	225	3e-06	50.1
g1116.t1	NVE9598	27.78	144	98	4	31	169	172	314	5e-06	46.6
g1117.t1	NVE25440	26.05	119	50	1	25	105	502	620	3e-08	50.8
g1117.t1	NVE19844	46.51	43	22	1	63	105	1712	1753	6e-06	43.9
g1118.t1	NVE3435	30.51	177	106	6	151	314	1	173	3e-12	66.6
g1119.t1	NVE25440	26.05	119	50	1	25	105	502	620	3e-08	51.2
g1119.t1	NVE19844	46.51	43	22	1	63	105	1712	1753	5e-06	44.3
g1135.t1	NVE801	19.63	163	107	2	187	348	747	886	1e-09	60.8
g1135.t1	NVE801	15.22	184	112	4	45	228	747	886	2e-09	60.1
g1135.t1	NVE13843	24.74	190	122	7	100	282	152	327	1e-09	60.1
g1135.t1	NVE13843	22.7	185	114	5	3	179	164	327	6e-08	54.7
g1140.t1	NVE2331	23.45	226	141	8	41	251	12	220	7e-11	63.9
g1140.t1	NVE4305	23.35	197	132	4	34	227	4	184	6e-10	60.1
g1140.t1	NVE13276	27.68	177	113	6	53	225	18	183	2e-09	58.5
g1140.t1	NVE22487	27.93	111	75	1	54	164	25	130	4e-08	53.5
g1140.t1	NVE13594	25.97	231	149	10	82	303	1	218	9e-07	50.1
g1140.t1	NVE18271	27.03	111	72	3	54	164	26	127	1e-06	50.1
g1151.t1	NVE9603	24.54	216	151	4	6	213	33	244	6e-10	59.7
g1151.t1	NVE9603	20.74	217	157	3	1	217	153	354	9e-09	56.2
g1151.t1	NVE9603	21.81	243	160	5	1	213	413	655	1e-08	55.8
g1151.t1	NVE11360	20.13	159	126	1	11	169	271	428	7e-10	59.7
g1151.t1	NVE11360	18.54	151	123	0	5	155	277	427	1e-09	58.9
g1151.t1	NVE12930	28.64	220	137	5	2	215	5431	5636	2e-07	52.8
g1151.t1	NVE12930	29.94	167	115	2	39	204	7667	7832	2e-06	49.3
g1151.t1	NVE12930	24.92	321	203	5	2	290	4144	4458	7e-06	47.4
g1151.t1	NVE12930	27.11	284	188	5	2	285	5371	5635	7e-06	47.4
g1151.t1	NVE12930	33.91	115	74	2	2	115	6823	6936	9e-06	47
g1151.t1	NVE20653	25.44	228	153	3	3	213	1066	1293	2e-07	52.4
g1170.t1	NVE9228	31.87	91	61	1	34	123	357	447	2e-08	52
g1170.t1	NVE3451	32.43	74	50	0	38	111	400	473	1e-06	46.2
g1182.t1	NVE15857	28.08	146	84	5	91	225	310	445	2e-10	60.1
g1182.t1	NVE3190	28.08	146	82	4	101	232	216	352	4e-09	56.2
g1182.t1	NVE5446	21.7	235	161	7	15	232	669	897	3e-07	50.4
g1182.t1	NVE5445	27.16	162	90	6	85	230	812	961	3e-06	47.4
g1182.t1	NVE12991	26.43	227	133	10	17	234	1768	1969	5e-06	47
g1182.t1	NVE12992	25.85	147	89	4	90	231	11387	11518	7e-06	46.6
g1184.t1	NVE24830	23.84	172	123	3	27	196	7	172	3e-09	56.6
g1187.t1	NVE13087	33.33	99	48	4	58	143	3634	3727	9e-10	57.4
g1187.t1	NVE13087	33.33	87	53	3	64	150	5835	5916	4e-09	55.5
g1187.t1	NVE13087	31.31	99	50	4	58	143	2108	2201	1e-08	53.9
g1187.t1	NVE13087	30.3	99	51	4	58	143	5978	6071	5e-08	52.4
g1187.t1	NVE25900	35	80	39	3	64	143	74	140	7e-06	45.4
g1187.t1	NVE26058	40	55	28	2	93	143	123	176	1e-05	45.4
g1262.t1	NVE22059	36.59	82	45	2	24	105	595	669	2e-07	48.1
g1266.t1	NVE21752	32.28	127	75	3	115	232	775	899	3e-08	54.3
g1266.t1	NVE21752	28.91	128	74	5	150	261	28	154	7e-06	46.6
g1266.t1	NVE25337	44.87	78	31	4	76	144	489	563	5e-08	53.5
g1266.t1	NVE25337	50	40	20	0	111	150	756	795	3e-06	47.8
g1266.t1	NVE25332	44.44	45	25	0	106	150	2614	2658	1e-07	52.4
g1266.t1	NVE12349	37.11	97	47	4	135	220	160	253	1e-07	52
g1266.t1	NVE9882	36.84	57	31	2	103	156	2833	2887	3e-07	51.2
g1266.t1	NVE9882	46.51	43	22	1	111	153	2883	2924	2e-06	48.5
g1266.t1	NVE25334	44.12	68	28	3	86	144	3846	3912	1e-06	48.9
g1266.t1	NVE25334	46.67	45	23	1	110	153	1711	1755	3e-06	48.1
g1266.t1	NVE25334	47.5	40	21	0	111	150	4105	4144	6e-06	47
g1266.t1	NVE25336	32.84	67	43	2	87	153	795	859	2e-06	48.1
g1266.t1	NVE25336	28.57	196	116	8	78	258	817	1003	6e-06	47
g1266.t1	NVE25333	50	44	22	0	110	153	229	272	3e-06	47.8
g1266.t1	NVE18895	38.67	75	43	2	111	185	325	396	3e-06	47.8
g1266.t1	NVE9611	33.03	109	62	5	86	186	536	641	5e-06	47.4
g1266.t1	NVE10170	33.33	81	51	2	111	191	820	897	8e-06	46.6
g1266.t1	NVE6282	37.93	87	41	4	75	152	315	397	9e-06	46.6
g1290.t1	NVE22934	11.11	234	168	2	43	276	1	194	2e-13	67.4
g1290.t1	NVE11360	20	130	104	0	170	299	282	411	2e-08	55.1
g1303.t1	NVE15136	43.94	66	37	0	1	66	1	66	9e-07	45.1
g1303.t1	NVE15136	43.94	66	37	0	1	66	8	73	9e-07	45.1
g1303.t1	NVE15136	43.94	66	37	0	1	66	15	80	9e-07	45.1
g1303.t1	NVE15136	43.94	66	37	0	1	66	22	87	9e-07	45.1
g1303.t1	NVE15136	43.94	66	37	0	1	66	29	94	9e-07	45.1
g1303.t1	NVE15136	43.94	66	37	0	1	66	36	101	9e-07	45.1
g1303.t1	NVE15136	43.94	66	37	0	1	66	43	108	9e-07	45.1
g1303.t1	NVE15136	43.94	66	37	0	1	66	50	115	9e-07	45.1
g1303.t1	NVE15135	41.33	75	44	0	1	75	1	75	2e-06	44.7
g1303.t1	NVE16906	43.94	66	37	0	1	66	8	73	4e-06	43.5
g1303.t1	NVE16906	43.94	66	37	0	1	66	1	66	5e-06	43.5
g1307.t1	NVE15161	22.82	206	127	7	112	302	19	207	3e-06	47.8
g1311.t1	NVE13922	15.87	271	228	0	28	298	73	343	7e-06	48.9
g1321.t1	NVE24038	26.13	333	171	18	125	408	247	553	9e-09	57.4
g1321.t1	NVE21524	22.87	376	243	17	73	414	404	766	2e-08	55.8
g1321.t1	NVE5678	23.32	343	204	13	115	415	332	657	2e-08	55.8
g1321.t1	NVE17011	25.49	357	201	22	93	400	234	574	1e-07	53.9
g1349.t1	NVE22535	42.65	68	31	3	253	320	222	281	1e-07	52.8
g1349.t1	NVE22535	67.86	28	9	0	253	280	163	190	3e-07	51.6
g1349.t1	NVE12168	41.79	67	38	1	282	348	38	103	1e-06	48.1
g1351.t1	NVE6932	26.98	189	109	6	3	178	4	176	6e-08	52
g1355.t1	NVE23432	29.63	189	98	7	73	226	1	189	1e-17	79.7
g1376.t1	NVE3921	20.47	171	132	1	40	210	129	295	3e-09	57.4
g1376.t1	NVE2153	22.6	177	129	3	40	214	114	284	2e-08	55.5
g1376.t1	NVE10008	24.7	166	117	3	40	203	166	325	5e-07	50.8
g1376.t1	NVE2087	21.69	189	143	2	40	228	164	347	1e-05	46.6
g1387.t1	NVE25644	27.12	177	96	6	8	159	113	281	4e-08	52
g1395.t1	NVE6453	31.43	140	86	5	323	455	164	300	4e-08	55.1
g1404.t1	NVE18022	22.77	347	188	12	1342	1647	287	594	3e-08	58.5
g1406.t1	NVE5702	25.09	279	154	10	70	314	17	274	5e-08	54.3
g1406.t1	NVE225	22.33	309	187	10	69	336	4	300	2e-07	52.4
g1432.t1	NVE18663	34.88	86	50	4	59	143	226	306	1e-05	47.8
g1437.t1	NVE5478	29.91	107	71	2	467	569	37	143	4e-06	49.7
g1438.t1	NVE17792	22.61	199	132	6	196	380	495	685	6e-07	52
g1438.t1	NVE10044	22.93	205	144	6	203	400	591	788	6e-06	48.5
g1469.t1	NVE6914	27.52	218	124	9	51	256	1089	1284	1e-10	63.2
g1469.t1	NVE2316	27.35	234	151	9	28	256	1079	1298	3e-09	58.5
g1469.t1	NVE4661	28.29	205	109	7	64	254	1044	1224	9e-09	57
g1469.t1	NVE6168	25.25	198	133	5	59	254	1371	1555	2e-08	56.2
g1469.t1	NVE6168	24.14	203	140	6	53	254	357	546	1e-06	50.8
g1469.t1	NVE1500	23.59	195	136	3	61	254	1869	2051	7e-08	54.3
g1469.t1	NVE1500	24.27	206	136	6	53	254	764	953	6e-07	51.6
g1469.t1	NVE15703	27.01	211	133	6	52	256	1248	1443	2e-07	53.1
g1469.t1	NVE14748	21.63	245	168	7	19	254	361	590	2e-07	52.8
g1469.t1	NVE23141	27.83	212	129	9	52	256	1133	1327	3e-07	52.4
g1469.t1	NVE23359	25.63	238	133	9	39	256	43	256	3e-07	51.2
g1469.t1	NVE22408	25	240	124	11	52	271	1169	1372	5e-07	51.6
g1469.t1	NVE19085	23.91	230	152	6	34	254	1455	1670	7e-07	51.2
g1469.t1	NVE964	23.47	213	147	7	50	257	471	672	1e-06	50.1
g1469.t1	NVE8052	24.11	224	142	8	51	263	1113	1319	2e-06	50.1
g1469.t1	NVE3965	22.94	218	132	7	52	256	1067	1261	2e-06	49.7
g1469.t1	NVE3966	22.94	218	132	7	52	256	936	1130	2e-06	49.7
g1469.t1	NVE26080	33.33	81	52	2	174	254	171	249	2e-06	48.5
g1469.t1	NVE18878	23.77	223	144	7	51	263	1037	1243	3e-06	49.3
g1469.t1	NVE652	22.49	209	146	6	51	255	77	273	8e-06	47.4
g1469.t1	NVE2315	35.71	84	52	2	173	256	993	1074	9e-06	47.8
g1481.t1	NVE172	25.25	198	118	7	113	302	91	266	5e-08	53.5
g1495.t1	NVE4539	33.33	69	45	1	38	106	10	77	7e-08	49.7
g1495.t1	NVE4891	29.59	98	53	2	9	106	121	202	2e-06	45.1
g1528.t1	NVE12013	52.94	34	16	0	51	84	421	454	3e-06	46.2
g1531.t1	NVE7029	44.23	52	24	2	1	47	1	52	8e-08	45.8
g1549.t1	NVE23664	21.01	552	342	19	110	581	7513	8050	1e-09	61.6
g1662.t1	NVE14375	31.88	69	47	0	51	119	1	69	2e-07	45.8
g1662.t1	NVE24411	36.73	49	31	0	102	150	1	49	3e-07	45.4
g1663.t1	NVE14375	31.88	69	47	0	51	119	1	69	2e-07	45.8
g1663.t1	NVE24411	36.73	49	31	0	102	150	1	49	3e-07	45.4
g1671.t1	NVE163	30.6	134	80	5	8	139	8	130	4e-10	60.1
g1672.t1	NVE163	30.7	114	71	4	38	145	63	174	3e-07	49.3
g1673.t1	NVE163	36.96	92	48	4	59	146	1	86	7e-07	48.9
g1677.t1	NVE15228	24.51	355	216	13	235	573	144	462	9e-11	63.9
g1678.t1	NVE14375	31.43	70	48	0	108	177	1	70	3e-07	47
g1678.t1	NVE24411	34.69	49	32	0	159	207	1	49	3e-06	43.9
g1679.t1	NVE14375	31.88	69	47	0	51	119	1	69	1e-07	47
g1679.t1	NVE24411	34.69	49	32	0	102	150	1	49	1e-06	43.9
g1683.t1	NVE7029	53.19	47	17	2	1	45	1	44	2e-09	50.4
g1684.t1	NVE14375	30.77	65	45	0	98	162	1	65	2e-06	43.5
g1685.t1	NVE14375	33.33	69	46	0	51	119	1	69	1e-07	46.6
g1685.t1	NVE24411	34.69	49	32	0	102	150	1	49	1e-06	43.5
g1688.t1	NVE9637	36.36	55	35	0	28	82	73	127	6e-07	43.9
g1705.t1	NVE14375	31.88	69	47	0	98	166	1	69	2e-07	47
g1705.t1	NVE24411	34.69	49	32	0	149	197	1	49	3e-06	43.9
g1706.t1	NVE14375	33.33	69	46	0	51	119	1	69	4e-08	47.8
g1706.t1	NVE24411	34.69	49	32	0	102	150	1	49	1e-06	43.5
g1714.t1	NVE11357	40	85	48	3	16	99	8	90	3e-10	52.8
g1723.t1	NVE8953	27.03	111	69	5	4	105	6	113	1e-06	44.7
g1730.t1	NVE15524	26.63	169	119	3	737	905	93	256	4e-09	59.3
g1739.t1	NVE12930	25.7	214	145	5	7	211	8716	8924	8e-07	48.9
g1751.t1	NVE19705	30.84	107	66	2	1	101	427	531	3e-08	50.8
g1751.t1	NVE19705	31.36	118	72	3	1	112	379	493	4e-08	50.4
g1751.t1	NVE19705	28.97	107	68	2	1	101	463	567	2e-07	48.1
g1751.t1	NVE19705	30.48	105	65	2	1	99	439	541	3e-07	48.1
g1761.t1	NVE2552	37.68	69	43	0	20	88	8	76	1e-07	47
g1774.t1	NVE5452	26.17	149	90	5	113	260	160	289	2e-09	57
g1785.t1	NVE22868	31.58	95	59	2	34	122	230	324	1e-07	50.4
g1785.t1	NVE22868	29.03	93	62	1	37	125	259	351	2e-06	47
g1785.t1	NVE22868	27.71	83	60	0	37	119	331	413	3e-06	46.2
g1785.t1	NVE22868	27.78	90	61	1	37	122	283	372	5e-06	45.4
g1785.t1	NVE22868	26.67	90	62	1	37	122	295	384	6e-06	45.1
g1785.t1	NVE22868	25.56	90	63	1	37	122	307	396	6e-06	45.1
g1835.t1	NVE1979	31.3	131	73	6	1	121	188	311	6e-09	52.4
g1835.t1	NVE14499	27.48	131	79	5	1	122	207	330	2e-07	47.8
g1835.t1	NVE14350	31.3	131	79	5	1	122	133	261	2e-06	45.1
g1835.t1	NVE15096	25.76	132	81	5	1	122	188	312	2e-06	44.7
g1835.t1	NVE23862	29.41	136	74	5	1	122	192	319	4e-06	44.3
g1835.t1	NVE1982	25.76	132	81	5	1	122	88	212	5e-06	43.5
g1837.t1	NVE17362	32.5	120	73	5	11	124	314	431	3e-11	60.1
g1837.t1	NVE7166	31.67	120	74	5	11	124	293	410	1e-09	54.7
g1837.t1	NVE8611	34.92	126	74	5	1	124	87	206	2e-08	50.8
g1837.t1	NVE10617	32.23	121	58	4	18	124	267	377	8e-08	49.7
g1866.t1	NVE15507	37.93	58	31	1	19	71	29	86	8e-06	42.4
g1866.t1	NVE24695	38	50	31	0	21	70	33	82	9e-06	42
g1874.t1	NVE7029	48.94	47	19	2	1	45	1	44	2e-07	44.7
g1879.t1	NVE9598	27.4	146	73	3	70	206	167	288	1e-07	50.8
g1884.t1	NVE25440	29.52	105	39	2	84	153	516	620	6e-10	57.4
g1884.t1	NVE9880	52	50	17	3	109	151	490	539	1e-06	47
g1884.t1	NVE8953	28.72	94	63	3	15	108	17	106	2e-06	44.7
g1884.t1	NVE19844	48.84	43	21	1	111	153	1712	1753	2e-06	46.6
g1893.t1	NVE8953	28.12	96	61	4	15	108	17	106	8e-06	43.1
g1896.t1	NVE12272	24.5	249	139	10	224	436	399	634	2e-08	56.2
g1904.t1	NVE21419	25.12	207	82	8	123	267	33	228	6e-09	56.2
g1913.t1	NVE11645	35.88	131	77	2	288	418	955	1078	2e-08	56.2
g1936.t1	NVE19506	50	38	19	0	45	82	13	50	1e-06	42.7
g1936.t1	NVE1564	50	38	19	0	45	82	13	50	1e-06	42.7
g1937.t1	NVE9675	37.04	81	48	1	269	346	745	825	4e-10	60.8
g1937.t1	NVE12842	31.65	79	54	0	269	347	244	322	3e-08	54.7
g1943.t1	NVE7518	29.52	166	96	8	140	299	284	434	3e-09	57
g1943.t1	NVE21605	28.82	170	100	8	140	297	174	334	2e-06	48.1
g1961.t1	NVE8535	22.3	139	104	2	338	473	30	167	7e-08	52
g1961.t1	NVE8534	24.82	137	97	2	337	472	30	161	5e-07	49.3
g2001.t1	NVE17933	29.82	114	74	2	284	391	402	515	7e-09	57.8
g2001.t1	NVE4106	29.82	114	75	4	274	385	158	268	2e-08	55.5
g2001.t1	NVE9402	29.82	114	75	4	274	385	157	267	4e-07	51.6
g2001.t1	NVE10445	31.3	115	78	1	271	385	77	190	1e-06	49.3
g2001.t1	NVE13369	27.64	123	88	1	264	386	167	288	2e-06	49.7
g2001.t1	NVE6853	32.5	80	54	0	314	393	1	80	2e-06	46.6
g2002.t1	NVE6837	27.4	146	80	5	228	348	524	668	9e-06	47.4
g2002.t1	NVE5622	26.39	216	125	8	161	346	454	665	9e-06	47.4
g2012.t1	NVE9551	33.33	90	57	1	7	93	110	199	3e-10	59.3
g2014.t1	NVE6728	31.13	106	51	2	575	658	400	505	1e-08	58.2
g2014.t1	NVE17968	24.11	141	93	3	567	702	197	328	1e-06	50.8
g2030.t1	NVE13018	45.28	53	27	1	40	92	1	51	6e-08	50.1
g2037.t1	NVE12930	26.09	184	134	1	3	184	8597	8780	1e-07	51.2
g2037.t1	NVE12930	31.91	94	64	0	3	96	8881	8974	4e-07	49.7
g2037.t1	NVE12930	31.91	94	64	0	3	96	8863	8956	7e-07	48.9
g2037.t1	NVE12930	31.91	94	64	0	3	96	8875	8968	7e-07	48.9
g2037.t1	NVE12930	31.91	94	64	0	3	96	8821	8914	8e-07	48.5
g2037.t1	NVE12930	31.91	94	64	0	3	96	8797	8890	8e-07	48.5
g2037.t1	NVE12930	31.91	94	64	0	3	96	8815	8908	9e-07	48.5
g2037.t1	NVE12930	31.91	94	64	0	3	96	8827	8920	9e-07	48.5
g2037.t1	NVE12930	31.91	94	64	0	3	96	8803	8896	1e-06	48.5
g2037.t1	NVE12930	31.91	94	64	0	3	96	8851	8944	1e-06	48.1
g2037.t1	NVE12930	31.91	94	64	0	3	96	8869	8962	1e-06	48.1
g2037.t1	NVE12930	31.91	94	64	0	3	96	8839	8932	1e-06	48.1
g2037.t1	NVE12930	31.91	94	64	0	3	96	8887	8980	1e-06	48.1
g2037.t1	NVE12930	31.91	94	64	0	3	96	8833	8926	1e-06	47.8
g2037.t1	NVE12930	31.91	94	64	0	3	96	8845	8938	2e-06	47.8
g2037.t1	NVE12930	31.91	94	64	0	3	96	8917	9010	2e-06	47.8
g2037.t1	NVE12930	31.91	94	64	0	3	96	8893	8986	2e-06	47.8
g2037.t1	NVE12930	32.98	94	63	0	3	96	9653	9746	2e-06	47.8
g2037.t1	NVE12930	30.85	94	65	0	3	96	8809	8902	3e-06	47
g2037.t1	NVE12930	31.18	93	64	0	4	96	1889	1981	3e-06	46.6
g2037.t1	NVE12930	32.22	90	61	0	4	93	5546	5635	4e-06	46.6
g2037.t1	NVE12930	31.87	91	62	0	3	93	3870	3960	4e-06	46.6
g2037.t1	NVE12930	31.87	91	62	0	3	93	4223	4313	4e-06	46.6
g2037.t1	NVE12930	31.91	94	64	0	3	96	9115	9208	6e-06	45.8
g2037.t1	NVE12930	30.85	94	65	0	3	96	8935	9028	6e-06	45.8
g2037.t1	NVE12930	30.85	94	65	0	3	96	8857	8950	7e-06	45.8
g2037.t1	NVE12930	30.85	94	65	0	3	96	2729	2822	7e-06	45.8
g2037.t1	NVE12930	31.91	94	64	0	3	96	9635	9728	7e-06	45.8
g2037.t1	NVE12930	32	100	62	1	3	96	6830	6929	8e-06	45.8
g2037.t1	NVE12930	30.85	94	65	0	3	96	8911	9004	9e-06	45.4
g2037.t1	NVE19705	23.23	99	70	1	1	93	451	549	4e-07	49.3
g2037.t1	NVE19705	23.23	99	70	1	1	93	379	477	5e-07	48.9
g2037.t1	NVE19705	23.23	99	70	1	1	93	403	501	5e-07	48.9
g2037.t1	NVE19705	23.23	99	70	1	1	93	427	525	5e-07	48.9
g2037.t1	NVE19705	24.18	91	63	1	9	93	375	465	2e-06	47.4
g2055.t1	NVE10717	25.2	250	148	11	9	229	201	440	4e-09	56.6
g2064.t1	NVE13620	52.54	59	26	1	138	196	962	1018	2e-09	60.5
g2064.t1	NVE18196	47.19	89	40	2	580	666	105	188	6e-07	50.1
g2074.t1	NVE22738	26.87	201	123	7	181	372	256	441	3e-08	55.5
g2108.t1	NVE23360	27.23	202	119	4	350	543	208	389	3e-09	60.5
g2108.t1	NVE23360	32.35	102	66	1	737	838	545	643	5e-07	53.5
g2128.t1	NVE15228	25.36	138	95	1	281	410	148	285	2e-09	60.5
g2128.t1	NVE13782	38.57	70	39	1	723	788	261	330	4e-07	52.8
g2129.t1	NVE9598	30.97	155	96	6	54	200	172	323	8e-09	55.8
g2135.t1	NVE25440	29.52	105	39	2	84	153	516	620	7e-10	57
g2135.t1	NVE8953	29.17	96	60	4	15	108	17	106	1e-06	45.1
g2135.t1	NVE9880	52	50	17	3	109	151	490	539	2e-06	47
g2135.t1	NVE19844	48.84	43	21	1	111	153	1712	1753	2e-06	46.6
g2146.t1	NVE978	33.72	86	57	0	3	88	119	204	1e-06	45.1
g2146.t1	NVE978	34.04	94	55	1	3	89	105	198	2e-06	44.3
g2146.t1	NVE978	33.33	81	54	0	3	83	91	171	7e-06	42.7
g2146.t1	NVE978	32.56	86	58	0	3	88	63	148	9e-06	42.4
g2182.t1	NVE6728	32.08	106	50	3	160	243	400	505	9e-10	58.2
g2208.t1	NVE11742	24.22	256	133	9	1	213	4	241	1e-05	45.1
g2224.t1	NVE16341	31.58	114	65	5	47	153	111	218	1e-06	48.9
g2228.t1	NVE16341	31.03	116	63	6	47	153	111	218	6e-06	46.2
g2230.t1	NVE16341	29.82	114	67	5	47	153	111	218	2e-06	48.1
g2240.t1	NVE25440	29.52	105	39	2	84	153	516	620	7e-10	57
g2240.t1	NVE9880	52	50	17	3	109	151	490	539	1e-06	47.4
g2240.t1	NVE19844	48.84	43	21	1	111	153	1712	1753	2e-06	47
g2240.t1	NVE8953	28.12	96	61	4	15	108	17	106	8e-06	43.1
g2268.t1	NVE11494	34.81	135	71	4	577	708	1	121	2e-09	60.8
g2268.t1	NVE12982	44.07	59	33	0	822	880	2	60	5e-09	55.5
g2270.t1	NVE25440	28.83	111	44	2	84	159	516	626	5e-10	57.4
g2270.t1	NVE9880	52	50	17	3	109	151	490	539	3e-07	48.9
g2270.t1	NVE19844	48.84	43	21	1	111	153	1712	1753	3e-06	45.8
g2270.t1	NVE8953	28.12	96	61	4	15	108	17	106	7e-06	43.1
g2274.t1	NVE785	28.16	103	74	0	6	108	285	387	3e-06	47.4
g2279.t1	NVE23664	27.84	176	86	6	8	168	7906	8055	4e-07	48.9
g2284.t1	NVE24411	36.73	49	31	0	89	137	1	49	1e-06	45.4
g2284.t1	NVE14375	32.26	62	42	0	45	106	8	69	3e-06	44.3
g2329.t1	NVE14497	56.76	37	16	0	40	76	1	37	5e-10	51.2
g2355.t1	NVE15228	35.16	91	53	3	175	264	196	281	4e-06	49.7
g2412.t1	NVE24621	24.65	215	144	7	64	278	64	260	1e-09	58.9
g2457.t1	NVE22886	33.78	74	48	1	95	167	271	344	8e-06	45.8
g2458.t1	NVE8953	32.58	89	51	4	75	157	17	102	3e-08	50.4
g2462.t1	NVE9598	27.32	205	136	6	134	329	114	314	2e-06	50.1
g2463.t1	NVE8953	30.77	91	54	4	13	97	15	102	6e-08	48.5
g2464.t1	NVE17602	21.46	396	253	14	90	446	14	390	1e-11	68.2
g2464.t1	NVE3193	27.1	107	73	1	126	227	40	146	2e-08	53.9
g2464.t1	NVE12353	31.96	97	58	2	137	227	428	522	4e-08	56.6
g2464.t1	NVE8511	27.88	104	67	2	133	230	210	311	2e-07	53.9
g2464.t1	NVE13829	28.18	110	70	2	127	229	377	484	5e-07	53.1
g2464.t1	NVE13829	23.93	117	84	2	137	250	235	349	4e-06	50.4
g2464.t1	NVE11863	21.29	155	100	3	99	250	214	349	2e-06	51.6
g2464.t1	NVE19258	30.21	96	64	2	137	231	45	138	3e-06	50.4
g2464.t1	NVE25219	32.43	74	50	0	158	231	442	515	3e-06	50.4
g2464.t1	NVE25219	25	120	78	3	118	227	3165	3282	4e-06	50.4
g2464.t1	NVE1366	22.92	144	95	3	137	266	253	394	7e-06	49.3
g2489.t1	NVE9556	31.78	107	62	3	5	104	120	222	3e-09	55.1
g2489.t1	NVE20284	31.48	108	63	3	5	105	120	223	6e-09	53.9
g2489.t1	NVE7883	31.48	108	63	3	5	105	120	223	1e-08	52.8
g2489.t1	NVE18814	26.32	114	70	4	1	104	796	905	6e-06	45.4
g2495.t1	NVE13697	45.45	44	24	0	129	172	8	51	7e-08	52.8
g2495.t1	NVE24055	48.84	43	22	0	132	174	22	64	7e-06	48.9
g2496.t1	NVE9556	29.77	131	78	4	5	128	120	243	2e-08	52.8
g2496.t1	NVE20284	29.77	131	78	4	5	128	120	243	5e-08	51.2
g2496.t1	NVE7883	29.77	131	78	4	5	128	120	243	8e-08	50.4
g2500.t1	NVE22364	25.53	235	159	8	114	342	184	408	5e-09	57.4
g2505.t1	NVE17651	50	52	26	0	309	360	76	127	3e-08	52
g2509.t1	NVE25440	29.08	141	58	4	51	156	490	623	7e-11	60.1
g2509.t1	NVE9880	52	50	17	3	109	151	490	539	1e-06	47
g2509.t1	NVE19844	48.84	43	21	1	111	153	1712	1753	2e-06	46.6
g2509.t1	NVE8953	29.17	96	60	4	15	108	17	106	3e-06	44.3
g2515.t1	NVE1596	24.84	161	110	4	93	248	120	274	3e-07	51.6
g2537.t1	NVE9598	28.38	148	102	3	71	214	167	314	9e-08	53.5
g2550.t1	NVE21772	29.44	214	81	7	24	192	18	206	1e-09	56.6
g2555.t1	NVE13248	29.27	123	81	2	153	273	1	119	2e-10	58.5
g2555.t1	NVE24029	29.1	189	109	5	144	326	18	187	4e-09	56.6
g2555.t1	NVE21194	29.32	133	92	1	197	329	5	135	8e-09	54.7
g2555.t1	NVE21655	26.74	187	124	5	144	325	14	192	1e-06	48.9
g2580.t1	NVE9602	39.13	69	42	0	50	118	22	90	2e-08	51.6
g2612.t1	NVE14375	31.88	69	47	0	51	119	1	69	2e-07	45.8
g2612.t1	NVE24411	36.73	49	31	0	102	150	1	49	3e-07	45.4
g2613.t1	NVE7029	48.94	47	19	2	1	45	1	44	2e-07	45.1
g2626.t1	NVE7029	51.06	47	18	2	1	45	1	44	6e-09	49.3
g2627.t1	NVE14375	31.88	69	47	0	109	177	1	69	7e-07	45.8
g2627.t1	NVE24411	34.69	49	32	0	160	208	1	49	4e-06	43.5
g2628.t1	NVE14375	31.88	69	47	0	51	119	1	69	2e-07	45.8
g2628.t1	NVE24411	36.73	49	31	0	102	150	1	49	6e-07	44.7
g2629.t1	NVE7029	51.06	47	18	2	1	45	1	44	6e-09	49.3
g2659.t1	NVE21758	23.5	200	134	5	250	440	201	390	4e-06	48.5
g2660.t1	NVE21758	25.21	238	139	11	332	547	170	390	1e-09	60.1
g2685.t1	NVE19193	25.68	148	110	0	271	418	102	249	4e-09	58.5
g2685.t1	NVE19193	25.83	151	112	0	215	365	102	252	8e-09	57.8
g2685.t1	NVE19193	26.49	151	111	0	243	393	102	252	1e-08	57
g2685.t1	NVE19193	25.17	151	113	0	257	407	102	252	2e-08	56.2
g2685.t1	NVE19193	25.17	151	113	0	201	351	102	252	4e-08	55.5
g2685.t1	NVE19193	26.35	148	109	0	285	432	102	249	4e-08	55.5
g2685.t1	NVE19193	25.17	147	110	0	188	334	103	249	2e-07	53.5
g2685.t1	NVE19193	23.65	148	113	0	229	376	102	249	4e-07	52
g2731.t1	NVE22695	36.7	109	42	2	27	135	18	99	2e-10	60.1
g2731.t1	NVE15172	37.25	102	33	4	34	135	18	88	4e-08	53.1
g2738.t1	NVE5360	28.24	131	94	0	2	132	7	137	2e-08	51.2
g2738.t1	NVE5360	27.05	122	89	0	2	123	19	140	3e-06	45.1
g2738.t1	NVE5360	27.34	139	97	2	2	137	103	240	5e-06	44.3
g2738.t1	NVE767	43.22	118	31	9	3	120	4	85	1e-06	43.9
g2739.t1	NVE5360	23.93	163	123	1	2	164	7	168	3e-08	53.5
g2739.t1	NVE5360	23.91	138	105	0	10	147	3	140	1e-07	51.6
g2739.t1	NVE5360	24.84	153	108	2	2	151	67	215	1e-07	51.2
g2739.t1	NVE5360	24	150	113	1	2	151	79	227	7e-07	49.3
g2739.t1	NVE7174	30.54	239	89	12	1	172	526	754	2e-06	48.5
g2740.t1	NVE25440	29.09	110	43	2	85	159	517	626	8e-10	56.6
g2740.t1	NVE9880	52	50	17	3	109	151	490	539	4e-07	48.5
g2740.t1	NVE19844	48.84	43	21	1	111	153	1712	1753	8e-06	45.1
g2744.t1	NVE9598	28.38	148	102	3	71	214	167	314	9e-08	53.5
g2776.t1	NVE12134	30.3	99	69	0	106	204	15	113	4e-10	57.8
g2776.t1	NVE12134	28.97	107	76	0	133	239	7	113	7e-10	57
g2776.t1	NVE12134	29.7	101	71	0	146	246	13	113	3e-09	55.1
g2776.t1	NVE12134	29.25	106	75	0	120	225	8	113	3e-09	55.1
g2776.t1	NVE12134	29.7	101	71	0	118	218	13	113	3e-09	55.1
g2776.t1	NVE12134	28.71	101	72	0	132	232	13	113	4e-09	55.1
g2776.t1	NVE12134	27.43	113	82	0	190	302	1	113	6e-09	54.3
g2776.t1	NVE12134	28.71	101	72	0	153	253	13	113	1e-08	53.5
g2776.t1	NVE12134	27.72	101	73	0	188	288	13	113	4e-08	52
g2776.t1	NVE12134	26.5	117	72	1	74	190	11	113	9e-08	50.8
g2776.t1	NVE12134	27.1	107	78	0	168	274	7	113	9e-08	50.8
g2776.t1	NVE12134	30.3	99	68	1	167	265	13	110	1e-07	50.1
g2776.t1	NVE12134	26.92	104	76	0	155	258	8	111	4e-07	48.9
g2776.t1	NVE9540	23.91	230	154	5	108	330	41	256	2e-09	59.3
g2777.t1	NVE12134	30.3	99	69	0	190	288	15	113	1e-09	57
g2777.t1	NVE12134	28.97	107	76	0	217	323	7	113	2e-09	56.6
g2777.t1	NVE12134	29.7	101	71	0	209	309	13	113	7e-09	54.3
g2777.t1	NVE12134	28.71	101	72	0	216	316	13	113	8e-09	54.3
g2777.t1	NVE12134	29.7	101	71	0	202	302	13	113	8e-09	54.3
g2777.t1	NVE12134	29.7	101	71	0	230	330	13	113	8e-09	54.3
g2777.t1	NVE12134	27.43	113	82	0	274	386	1	113	2e-08	53.1
g2777.t1	NVE12134	28.71	101	72	0	237	337	13	113	3e-08	52.8
g2777.t1	NVE12134	27.72	101	73	0	272	372	13	113	1e-07	50.8
g2777.t1	NVE12134	26.5	117	72	1	158	274	11	113	2e-07	50.1
g2777.t1	NVE12134	27.1	107	78	0	252	358	7	113	3e-07	49.7
g2777.t1	NVE12134	30.3	99	68	1	251	349	13	110	4e-07	49.3
g2777.t1	NVE12134	27.27	99	72	0	244	342	13	111	1e-06	48.1
g2777.t1	NVE9540	23.48	247	168	5	192	431	41	273	1e-09	60.1
g2784.t1	NVE25720	29.36	109	70	3	69	172	115	221	6e-08	50.4
g2784.t1	NVE13254	38	50	31	0	123	172	24	73	2e-07	46.6
g2784.t1	NVE17143	32.56	86	56	2	82	167	30	113	6e-07	45.8
g2784.t1	NVE21598	28.44	109	71	3	69	172	144	250	9e-07	47.4
g2826.t1	NVE21566	25.46	271	157	9	605	870	19	249	3e-09	60.8
g2826.t1	NVE21566	23.66	279	176	7	581	857	635	878	2e-08	58.2
g2826.t1	NVE21566	23.97	292	166	11	572	857	277	518	2e-08	57.8
g2826.t1	NVE21566	23.26	288	173	10	572	857	477	718	3e-07	54.3
g2826.t1	NVE21566	21.43	280	181	9	581	857	395	638	3e-06	51.2
g2826.t1	NVE7149	21.34	314	210	9	581	894	155	431	5e-08	56.6
g2826.t1	NVE7149	20.81	298	201	8	581	857	395	678	3e-07	54.3
g2826.t1	NVE7149	22.12	330	208	11	531	857	435	718	3e-07	53.9
g2826.t1	NVE7149	24.64	211	123	8	652	857	19	198	2e-06	51.2
g2826.t1	NVE7149	22.53	293	179	9	567	857	32	278	5e-06	50.1
g2826.t1	NVE11467	23.49	281	174	7	581	857	164	407	3e-07	54.3
g2826.t1	NVE11467	24.31	288	170	11	572	857	6	247	4e-07	53.5
g2826.t1	NVE19574	24.29	177	121	6	691	857	175	348	3e-06	50.4
g2827.t1	NVE16748	25.53	94	64	2	34	127	552	639	7e-06	43.9
g2858.t1	NVE11360	27.5	80	58	0	1	80	349	428	4e-06	44.3
g2858.t1	NVE11360	25	80	60	0	1	80	319	398	6e-06	43.9
g2858.t1	NVE11360	25.93	81	60	0	2	82	338	418	8e-06	43.5
g2894.t1	NVE9598	31.62	136	84	5	71	200	191	323	3e-09	57.4
g2897.t1	NVE9952	27.57	185	110	5	150	332	8	170	8e-10	60.5
g2897.t1	NVE25392	31.06	132	75	4	207	323	76	206	7e-07	50.4
g2901.t1	NVE21772	33.07	127	71	4	51	166	7	130	7e-10	57.4
g2905.t1	NVE24375	30.63	111	73	2	7	113	543	653	1e-10	59.7
g2905.t1	NVE5797	29.71	138	91	3	13	144	200	337	2e-10	59.3
g2905.t1	NVE7500	25.91	193	131	6	22	202	151	343	1e-09	56.6
g2905.t1	NVE2206	25.91	193	131	6	22	202	866	1058	1e-09	57
g2905.t1	NVE2206	27.22	169	113	5	22	180	176	344	6e-09	54.7
g2905.t1	NVE18345	25.91	193	131	6	22	202	72	264	1e-09	56.2
g2905.t1	NVE24427	26.39	144	99	3	66	202	113	256	1e-09	56.2
g2905.t1	NVE19239	27.22	169	113	5	22	180	19	187	3e-09	54.7
g2905.t1	NVE118	34.94	83	50	2	7	85	728	810	3e-08	52.8
g2905.t1	NVE19240	27.95	161	106	5	22	172	332	492	8e-08	51.2
g2907.t1	NVE15228	29.55	88	57	2	104	189	353	437	5e-06	46.2
g2912.t1	NVE13254	40	55	29	1	91	145	23	73	4e-06	42
g2913.t1	NVE7029	48.94	47	19	2	1	45	1	44	4e-08	47
g2914.t1	NVE14375	31.88	69	47	0	38	106	1	69	7e-08	47
g2914.t1	NVE24411	36.73	49	31	0	89	137	1	49	9e-08	46.6
g2915.t1	NVE14375	31.88	69	47	0	140	208	1	69	5e-07	46.6
g2915.t1	NVE24411	36.73	49	31	0	191	239	1	49	5e-07	46.6
g2916.t1	NVE7029	53.19	47	17	2	1	45	1	44	2e-09	50.8
g2925.t1	NVE18309	31.67	120	73	4	1	114	190	306	1e-08	53.1
g2926.t1	NVE2206	24.88	213	132	7	5	191	711	921	9e-10	60.5
g2926.t1	NVE16958	25.15	171	105	5	5	154	287	455	3e-08	55.5
g2926.t1	NVE7500	24.49	196	120	7	22	191	13	206	2e-06	48.9
g2926.t1	NVE3258	41.3	46	27	0	7	52	131	176	3e-06	48.1
g2926.t1	NVE9093	26.87	134	82	2	7	136	666	787	1e-05	47.4
g2928.t1	NVE15228	33.33	78	51	1	272	349	218	294	3e-06	49.3
g2935.t1	NVE18223	27.06	170	86	5	30	177	10	163	4e-07	48.5
g2949.t1	NVE25224	26.7	221	149	8	45	257	133	348	1e-06	50.1
g2949.t1	NVE12805	24.75	198	140	5	55	251	137	326	8e-06	47.4
g2952.t1	NVE22629	37.35	83	48	3	92	173	86	165	2e-09	53.5
g2952.t1	NVE22627	37.35	83	48	3	92	173	86	165	8e-09	52
g2963.t1	NVE9825	36.49	74	42	1	414	487	52	120	7e-06	48.9
g2982.t1	NVE6223	26.4	125	89	3	92	213	43	167	8e-08	50.8
g3002.t1	NVE6168	24.41	213	144	5	798	1007	1341	1539	9e-10	63.2
g3002.t1	NVE6168	22.56	195	128	6	818	1007	354	530	9e-07	53.1
g3002.t1	NVE10828	25.5	251	147	11	581	801	295	535	2e-08	57.8
g3002.t1	NVE19085	25.63	199	128	6	813	1007	1472	1654	3e-08	58.2
g3002.t1	NVE19085	22.53	253	161	9	769	1007	482	713	5e-06	50.8
g3002.t1	NVE9985	22.22	198	125	6	817	1001	113	294	3e-08	57
g3002.t1	NVE19768	23.94	188	128	4	817	1000	635	811	6e-08	57
g3002.t1	NVE7906	38.18	110	61	4	656	761	161	267	7e-08	55.8
g3002.t1	NVE4661	39.51	81	43	3	682	760	1148	1224	8e-08	56.6
g3002.t1	NVE23141	36.59	82	50	2	682	763	1249	1328	8e-08	56.6
g3002.t1	NVE23141	25.57	176	100	6	815	985	482	631	1e-06	52.8
g3002.t1	NVE18878	50	62	28	2	682	742	500	559	9e-08	56.6
g3002.t1	NVE18878	29.84	191	97	10	581	742	1035	1217	7e-06	50.4
g3002.t1	NVE9099	26.45	155	98	6	625	772	825	970	1e-07	55.8
g3002.t1	NVE9099	26.9	171	94	5	820	985	179	323	2e-06	51.6
g3002.t1	NVE26080	32.38	105	68	3	682	785	173	275	1e-07	54.3
g3002.t1	NVE22408	24.75	198	119	5	789	986	476	643	2e-07	55.5
g3002.t1	NVE22408	34.18	79	50	2	682	760	1285	1361	5e-06	50.8
g3002.t1	NVE15703	30.97	113	65	6	656	761	1336	1442	3e-07	55.1
g3002.t1	NVE8052	30.77	195	90	11	581	742	1111	1293	3e-07	54.7
g3002.t1	NVE8052	27.08	192	99	8	581	742	450	630	4e-06	51.2
g3002.t1	NVE3671	25.21	119	81	2	886	999	48	163	4e-07	52.8
g3002.t1	NVE3965	23.76	202	124	7	818	1009	1065	1246	4e-07	54.3
g3002.t1	NVE22750	26.06	165	107	4	817	977	24	177	5e-07	53.9
g3002.t1	NVE3966	24.62	195	131	8	818	1009	934	1115	9e-07	53.1
g3002.t1	NVE1500	23.68	190	133	5	818	1007	1858	2035	2e-06	52.4
g3002.t1	NVE11485	40.45	89	45	5	677	760	495	580	3e-06	51.2
g3002.t1	NVE15716	33.71	89	55	3	682	769	54	139	4e-06	48.1
g3002.t1	NVE21227	26.23	122	76	2	886	999	196	311	4e-06	50.8
g3002.t1	NVE25222	24.59	183	105	6	809	985	437	592	5e-06	50.8
g3002.t1	NVE964	37.97	79	47	2	683	761	594	670	6e-06	50.4
g3002.t1	NVE3752	25.9	278	165	12	808	1064	234	491	6e-06	50.1
g3002.t1	NVE6914	33.75	80	51	2	681	760	1205	1282	7e-06	50.1
g3002.t1	NVE14748	23.62	199	130	6	797	989	375	557	9e-06	50.1
g3002.t1	NVE10874	31.65	79	49	2	683	761	1162	1235	1e-05	49.7
g3009.t1	NVE1000	29.73	111	74	2	46	156	28	134	7e-06	46.2
g3013.t1	NVE9598	27.66	188	123	6	117	295	131	314	1e-06	50.1
g3059.t1	NVE4220	27.66	141	88	4	106	246	56	182	8e-06	45.1
g3078.t1	NVE18058	27.49	171	98	8	559	719	13	167	2e-08	54.3
g3102.t1	NVE6156	23.02	569	365	21	8	536	6	541	9e-21	95.9
g3119.t1	NVE19140	22.61	283	181	9	8	260	163	437	1e-10	63.9
g3128.t1	NVE22300	28.63	255	157	7	4	244	8	251	4e-20	87
g3133.t1	NVE25440	29.52	105	39	2	84	153	516	620	7e-10	57
g3133.t1	NVE9880	52	50	17	3	109	151	490	539	1e-06	47
g3133.t1	NVE19844	48.84	43	21	1	111	153	1712	1753	2e-06	46.6
g3133.t1	NVE8953	28.12	96	61	4	15	108	17	106	4e-06	43.9
g3142.t1	NVE7029	53.19	47	17	2	1	45	1	44	2e-09	50.8
g3143.t1	NVE14375	31.43	70	48	0	118	187	1	70	7e-07	45.8
g3143.t1	NVE24411	34.69	49	32	0	169	217	1	49	4e-06	43.9
g3144.t1	NVE14375	31.88	69	47	0	140	208	1	69	9e-07	45.8
g3144.t1	NVE24411	34.69	49	32	0	191	239	1	49	4e-06	43.9
g3145.t1	NVE7029	51.06	47	18	2	1	45	1	44	2e-08	48.1
g3163.t1	NVE3835	30.84	107	54	2	21	112	240	341	8e-10	55.1
g3163.t1	NVE10184	29.59	98	67	2	22	119	16	111	1e-08	49.7
g3163.t1	NVE15107	32.22	90	56	3	20	105	230	318	2e-07	48.1
g3163.t1	NVE15620	34.12	85	52	2	20	101	184	267	2e-07	47.8
g3163.t1	NVE5567	35.92	103	43	4	16	101	241	337	1e-06	45.8
g3163.t1	NVE20158	37.84	74	43	2	21	93	70	141	1e-06	45.1
g3163.t1	NVE4532	33.68	95	57	3	8	97	214	307	1e-06	45.8
g3163.t1	NVE11385	28	100	70	2	20	119	215	312	3e-06	44.7
g3163.t1	NVE15603	35.14	74	46	2	20	93	219	290	3e-06	44.3
g3163.t1	NVE2130	34.69	98	54	4	14	106	202	294	3e-06	44.3
g3163.t1	NVE3040	28.92	83	58	1	22	104	267	348	4e-06	44.3
g3163.t1	NVE5566	35.71	98	40	4	21	101	246	337	5e-06	43.9
g3163.t1	NVE12636	33.77	77	50	1	21	97	225	300	5e-06	43.5
g3199.t1	NVE21951	29.23	65	45	1	4	68	40	103	3e-06	44.3
g3199.t1	NVE21811	29.23	65	45	1	4	68	40	103	5e-06	42
g3219.t1	NVE8168	53.33	45	21	0	1	45	1	45	1e-07	47
g3220.t1	NVE5360	26.38	163	119	1	2	164	7	168	4e-08	50.8
g3220.t1	NVE5360	26.52	181	125	3	2	175	67	246	2e-07	48.9
g3220.t1	NVE767	43.22	118	31	9	3	120	4	85	2e-06	43.9
g3220.t1	NVE767	43.22	118	31	9	39	156	4	85	3e-06	43.5
g3225.t1	NVE13596	26.92	130	78	2	11	125	30	157	2e-06	46.2
g3241.t1	NVE2671	34.12	85	50	1	10	94	113	191	9e-06	42.4
g3245.t1	NVE15228	23.58	318	187	11	148	457	12	281	5e-10	62
g3254.t1	NVE12651	24.68	77	57	1	37	113	45	120	2e-08	52
g3254.t1	NVE10733	33.64	110	64	1	3	112	17	117	1e-07	49.7
g3265.t1	NVE9598	27.66	188	123	6	45	223	131	314	1e-06	50.1
g3266.t1	NVE15139	56	50	22	0	510	559	1	50	2e-10	61.2
g3266.t1	NVE12640	27.69	130	84	2	899	1018	80	209	3e-08	56.6
g3266.t1	NVE16190	31.02	187	85	11	839	992	14	189	2e-06	51.2
g3269.t1	NVE24411	36.73	49	31	0	73	121	1	49	8e-08	46.6
g3269.t1	NVE14375	31.88	69	47	0	22	90	1	69	1e-07	45.8
g3289.t1	NVE19240	34.38	64	39	1	5	65	135	198	8e-07	45.1
g3289.t1	NVE2206	34.38	64	39	1	5	65	541	604	1e-06	44.7
g3289.t1	NVE16958	34.38	64	39	1	5	65	117	180	3e-06	43.9
g3289.t1	NVE18344	32.81	64	40	1	5	65	272	335	3e-06	43.5
g3289.t1	NVE17432	37.14	70	36	2	5	66	139	208	7e-06	42.4
g3289.t1	NVE9388	37.14	70	36	2	5	66	178	247	9e-06	42.4
g3293.t1	NVE22063	31.96	97	62	1	1	93	150	246	3e-08	49.7
g3293.t1	NVE8257	28.12	96	62	3	3	94	89	181	3e-07	46.2
g3328.t1	NVE7046	18.71	139	113	0	28	166	4	142	5e-07	47
g3360.t1	NVE2687	68.75	32	10	0	19	50	19	50	8e-06	42.7
g3373.t1	NVE25440	29.63	108	41	2	99	171	516	623	3e-10	58.5
g3373.t1	NVE9880	52	50	17	3	124	166	490	539	1e-06	47.4
g3373.t1	NVE19844	48.84	43	21	1	126	168	1712	1753	2e-06	47
g3380.t1	NVE3034	43.55	62	34	1	16	77	990	1050	9e-08	49.7
g3380.t1	NVE15585	43.55	62	34	1	16	77	127	187	3e-07	47
g3380.t1	NVE11426	37.93	58	36	0	15	72	254	311	6e-07	46.2
g3380.t1	NVE13370	44.07	59	32	1	16	74	184	241	7e-07	46.2
g3380.t1	NVE2552	34	100	55	5	7	96	31	129	2e-06	43.1
g3380.t1	NVE18446	33.66	101	56	5	6	96	261	360	3e-06	44.3
g3380.t1	NVE5342	43.55	62	33	2	16	77	683	742	5e-06	43.9
g3380.t1	NVE11097	35.71	56	36	0	16	71	2016	2071	7e-06	43.9
g3380.t1	NVE2547	35.71	56	36	0	16	71	682	737	8e-06	43.5
g3386.t1	NVE8723	27.27	110	75	2	14	121	3	109	2e-06	46.2
g3389.t1	NVE17618	38.64	88	53	1	4	90	15	102	1e-10	58.9
g3389.t1	NVE5991	43.86	57	32	0	31	87	141	197	2e-07	50.4
g3389.t1	NVE24171	40	60	36	0	32	91	32	91	3e-07	48.5
g3389.t1	NVE5999	36.92	65	41	0	32	96	45	109	4e-07	48.1
g3389.t1	NVE19143	44.07	59	31	2	30	87	66	123	6e-07	47.8
g3389.t1	NVE19719	33.78	74	48	1	17	90	22	94	2e-06	45.8
g3389.t1	NVE6000	35.82	67	42	1	32	97	39	105	4e-06	45.8
g3389.t1	NVE15559	32.97	91	51	2	1	89	46	128	8e-06	44.7
g3440.t1	NVE7029	53.19	47	17	2	1	45	1	44	4e-09	49.7
g3441.t1	NVE14375	31.88	69	47	0	109	177	1	69	7e-07	45.8
g3441.t1	NVE24411	34.69	49	32	0	160	208	1	49	4e-06	43.5
g3442.t1	NVE14375	31.88	69	47	0	133	201	1	69	1e-06	45.8
g3442.t1	NVE24411	34.69	49	32	0	184	232	1	49	4e-06	43.9
g3443.t1	NVE7029	53.19	47	17	2	1	45	1	44	4e-09	49.7
g3453.t1	NVE3644	39.71	68	32	2	247	305	520	587	5e-07	50.8
g3454.t1	NVE17878	37.84	148	57	8	260	395	432	556	2e-10	62
g3454.t1	NVE18951	29.32	191	94	4	118	298	62	221	7e-07	50.4
g3463.t1	NVE6150	40.91	66	34	2	109	174	131	191	3e-07	48.9
g3483.t1	NVE7029	46.51	43	20	1	3	45	5	44	5e-08	46.6
g3514.t1	NVE23894	27.82	133	78	4	3	129	65	185	3e-07	48.1
g3514.t1	NVE24183	37.88	66	41	0	109	174	809	874	1e-06	47.4
g3514.t1	NVE4669	27.94	68	48	1	16	83	24	90	2e-06	44.3
g3516.t1	NVE23894	29.01	131	79	4	3	129	65	185	4e-07	48.1
g3516.t1	NVE4669	27.94	68	48	1	16	83	24	90	2e-06	44.3
g3516.t1	NVE24183	37.88	66	41	0	109	174	809	874	3e-06	47
g3524.t1	NVE22877	41.27	63	34	2	148	209	18	78	9e-08	52.4
g3571.t1	NVE14375	31.43	70	48	0	115	184	1	70	6e-07	46.2
g3571.t1	NVE24411	34.69	49	32	0	166	214	1	49	4e-06	43.5
g3579.t1	NVE19540	35.24	105	58	4	183	283	190	288	7e-09	55.8
g3587.t1	NVE2917	42.86	63	36	0	50	112	62	124	1e-10	55.1
g3620.t1	NVE12987	25.69	218	140	8	12	227	9	206	2e-06	47.4
g3621.t1	NVE9825	25.99	177	130	1	389	565	22	197	3e-09	59.3
g3621.t1	NVE22277	27.42	186	119	7	425	605	53	227	4e-09	58.9
g3621.t1	NVE3259	23.53	221	150	7	423	642	59	261	7e-07	51.6
g3621.t1	NVE18744	26.55	113	75	3	461	569	101	209	7e-07	52
g3647.t1	NVE21397	34.51	113	70	3	22	132	19	129	1e-10	55.8
g3662.t1	NVE25440	28.83	111	44	2	84	159	516	626	5e-10	57.4
g3662.t1	NVE9880	52	50	17	3	109	151	490	539	3e-07	48.9
g3662.t1	NVE19844	48.84	43	21	1	111	153	1712	1753	3e-06	45.8
g3662.t1	NVE8953	28.12	96	61	4	15	108	17	106	7e-06	43.1
g3695.t1	NVE23140	23.9	205	152	1	11	215	909	1109	5e-10	62.4
g3695.t1	NVE23140	22.08	231	175	2	11	239	773	1000	4e-08	56.2
g3724.t1	NVE6727	27.94	204	131	8	163	356	24	221	2e-10	61.2
g3769.t1	NVE4615	39.06	64	39	0	20	83	20	83	9e-10	53.1
g3775.t1	NVE3435	31.37	102	64	3	205	301	1	101	2e-06	48.1
g3785.t1	NVE9598	24.78	230	159	6	71	286	167	396	4e-07	51.6
g3790.t1	NVE12639	35.42	96	62	0	517	612	37	132	2e-10	61.2
g3790.t1	NVE7163	26.87	268	162	9	489	743	178	424	5e-08	57.4
g3790.t1	NVE15139	37.88	66	40	1	508	572	37	102	2e-07	52
g3801.t1	NVE9002	30.13	156	83	7	81	227	23	161	6e-08	55.1
g3801.t1	NVE21914	44.44	63	35	0	170	232	59	121	2e-06	50.4
g3805.t1	NVE15228	29.33	150	100	4	79	222	144	293	4e-07	52
g3816.t1	NVE9510	29.61	206	107	9	610	807	3752	3927	1e-10	65.9
g3829.t1	NVE7081	37.93	58	36	0	63	120	356	413	3e-07	50.8
g3829.t1	NVE3287	39.66	58	35	0	63	120	356	413	4e-07	50.4
g3829.t1	NVE19171	30.12	83	49	1	63	136	218	300	5e-07	49.7
g3829.t1	NVE19171	39.22	51	31	0	64	114	191	241	1e-05	45.8
g3829.t1	NVE17820	39.62	53	32	0	58	110	600	652	3e-06	47.8
g3829.t1	NVE2110	30.33	122	71	3	58	175	158	269	3e-06	47
g3829.t1	NVE20197	29.49	156	84	5	14	154	408	552	1e-05	46.2
g3845.t1	NVE9118	26.95	141	73	5	17	136	59	190	4e-06	45.4
g3852.t1	NVE25440	28.83	111	44	2	99	174	516	626	1e-09	56.6
g3877.t1	NVE11986	25	144	89	3	123	247	3	146	6e-09	54.7
g3877.t1	NVE8478	25.71	210	137	7	47	243	28	231	1e-07	51.2
g3877.t1	NVE23547	26.38	163	88	6	113	247	5	163	2e-07	51.2
g3877.t1	NVE12636	25	140	94	4	116	247	115	251	1e-06	48.5
g3877.t1	NVE25170	24.05	237	144	9	35	242	24	253	2e-06	47.8
g3877.t1	NVE9729	26.99	163	87	6	112	246	113	271	5e-06	46.6
g3877.t1	NVE8359	28.1	153	92	6	103	247	97	239	6e-06	46.2
g3877.t1	NVE20745	24.18	244	147	8	36	245	20	259	7e-06	46.2
g3877.t1	NVE19228	22.15	149	99	4	111	247	179	322	9e-06	45.8
g3884.t1	NVE14375	31.88	69	47	0	98	166	1	69	2e-07	47
g3884.t1	NVE24411	34.69	49	32	0	149	197	1	49	3e-06	43.5
g3885.t1	NVE14375	31.88	69	47	0	51	119	1	69	1e-07	47
g3885.t1	NVE24411	34.69	49	32	0	102	150	1	49	1e-06	43.5
g3897.t1	NVE14375	31.75	63	43	0	109	171	8	70	3e-06	44.7
g3898.t1	NVE7029	51.06	47	18	2	1	45	1	44	2e-08	48.1
g3903.t1	NVE22871	26.13	199	124	7	24	202	166	361	1e-07	50.8
g3906.t1	NVE14375	32.26	62	42	0	45	106	8	69	3e-06	42
g3907.t1	NVE7029	44.19	43	21	1	3	45	5	44	8e-06	40.4
g3910.t1	NVE8088	32.61	92	57	3	1	89	73	162	8e-07	44.3
g3911.t1	NVE8088	31.37	102	58	3	1	96	73	168	4e-07	45.1
g3914.t1	NVE10170	24.18	153	104	4	6	150	978	1126	2e-09	56.2
g3914.t1	NVE8051	26.72	116	80	3	5	117	1436	1549	3e-08	53.1
g3914.t1	NVE21671	27.59	116	77	3	7	118	247	359	4e-08	52.8
g3914.t1	NVE21671	25.53	188	115	6	24	200	477	650	3e-07	50.1
g3914.t1	NVE21671	28.74	87	61	1	21	107	869	954	5e-07	49.3
g3914.t1	NVE1236	25	104	75	2	3	104	156	258	3e-07	49.7
g3914.t1	NVE13049	25.74	101	73	1	6	104	220	320	9e-07	48.1
g3914.t1	NVE2280	25.27	182	109	8	2	166	213	384	2e-06	47
g3914.t1	NVE20018	26.83	123	78	3	4	120	1670	1786	4e-06	46.6
g3914.t1	NVE20018	23.53	170	95	8	4	161	1460	1606	9e-06	45.4
g3914.t1	NVE9234	26.13	111	70	3	5	104	783	892	6e-06	46.2
g3919.t1	NVE14375	31.88	69	47	0	51	119	1	69	7e-08	47
g3919.t1	NVE24411	36.73	49	31	0	102	150	1	49	1e-07	46.2
g3932.t1	NVE18054	32.52	123	58	4	71	168	238	360	9e-09	53.1
g3932.t1	NVE18054	42	50	29	0	54	103	86	135	2e-07	48.9
g3941.t1	NVE9598	27.03	148	103	3	71	213	167	314	2e-06	50.4
g3944.t1	NVE4539	33.33	69	45	1	38	106	10	77	7e-08	49.7
g3944.t1	NVE4891	29.59	98	53	2	9	106	121	202	2e-06	45.1
g3963.t1	NVE24411	41.3	46	27	0	57	102	1	46	2e-07	45.1
g3963.t1	NVE14375	38	50	31	0	24	73	19	68	8e-06	40.4
g3968.t1	NVE3435	39.44	71	41	2	78	146	1	71	8e-08	49.7
g3984.t1	NVE8953	31.87	91	53	4	13	97	15	102	2e-08	49.7
g3994.t1	NVE22886	44	50	28	0	17	66	57	106	4e-06	46.6
g4006.t1	NVE15228	23.58	318	187	11	148	457	12	281	1e-09	61.2
g4024.t1	NVE11829	34.43	61	40	0	475	535	378	438	3e-10	63.9
g4024.t1	NVE11829	42.86	56	30	2	475	530	634	687	3e-07	53.9
g4024.t1	NVE23050	29.35	92	64	1	443	534	1373	1463	1e-08	58.9
g4024.t1	NVE21905	44.07	59	31	2	477	535	34	90	2e-08	55.5
g4024.t1	NVE21904	44.07	59	31	2	477	535	32	88	3e-08	55.1
g4024.t1	NVE21904	44.44	54	28	2	478	530	147	199	4e-08	54.7
g4024.t1	NVE11916	43.1	58	31	2	478	535	1333	1388	5e-08	56.6
g4024.t1	NVE11916	37.29	59	35	2	478	536	1390	1446	9e-06	49.3
g4024.t1	NVE25933	27.75	173	96	9	443	606	139	291	5e-08	55.5
g4024.t1	NVE44	34.83	89	52	2	451	535	378	464	6e-08	55.8
g4024.t1	NVE13051	39.06	64	37	2	472	535	887	948	6e-08	56.2
g4024.t1	NVE21907	46.3	54	27	2	477	530	30	81	6e-08	53.9
g4024.t1	NVE21907	40.74	54	31	1	478	530	147	200	5e-06	48.5
g4024.t1	NVE26176	44.07	59	26	3	478	531	754	810	6e-08	56.2
g4024.t1	NVE26176	33.73	83	52	3	460	542	793	872	1e-06	52
g4024.t1	NVE26176	37.5	64	38	2	473	535	864	926	2e-06	51.6
g4024.t1	NVE7681	44.83	58	30	2	478	535	636	691	7e-08	56.2
g4024.t1	NVE7681	32.65	98	59	3	445	542	725	815	8e-08	55.8
g4024.t1	NVE7681	44.26	61	32	2	476	535	810	869	4e-07	53.9
g4024.t1	NVE7681	44.23	52	27	2	478	529	696	745	9e-07	52.8
g4024.t1	NVE5945	32.22	90	59	1	462	549	165	254	2e-07	55.1
g4024.t1	NVE4080	41.38	58	33	1	478	535	2134	2190	2e-07	55.1
g4024.t1	NVE4080	44.83	58	31	1	478	535	2367	2423	2e-07	54.7
g4024.t1	NVE4080	39.66	58	34	1	478	535	2192	2248	8e-07	52.8
g4024.t1	NVE4080	46.67	45	23	1	478	522	2309	2352	2e-06	52
g4024.t1	NVE24164	39.68	63	36	2	474	536	224	284	2e-07	54.7
g4024.t1	NVE24164	39.68	63	36	2	474	536	281	341	2e-07	54.7
g4024.t1	NVE24164	36.36	77	40	3	474	550	338	405	3e-07	53.9
g4024.t1	NVE24164	40.68	59	33	2	478	536	171	227	4e-07	53.5
g4024.t1	NVE1391	39.74	78	35	4	478	545	224	299	2e-07	54.3
g4024.t1	NVE2049	31.68	101	64	2	443	543	281	376	2e-07	53.9
g4024.t1	NVE43	44.83	58	30	2	478	535	996	1051	3e-07	54.3
g4024.t1	NVE43	32.98	94	55	2	442	535	909	994	2e-06	51.2
g4024.t1	NVE43	39.66	58	33	1	478	535	765	820	5e-06	50.1
g4024.t1	NVE43	37.93	58	34	1	478	535	1053	1108	5e-06	50.1
g4024.t1	NVE10004	41.38	58	32	1	478	535	114	169	3e-07	52.8
g4024.t1	NVE10004	51.16	43	19	1	478	520	171	211	8e-06	48.5
g4024.t1	NVE1389	39.74	78	35	4	478	545	494	569	5e-07	53.1
g4024.t1	NVE26059	42.11	57	31	1	479	535	1947	2001	6e-07	53.1
g4024.t1	NVE26059	34.92	63	39	2	473	535	2370	2430	5e-06	50.1
g4024.t1	NVE26059	36.21	58	35	1	478	535	2853	2908	9e-06	49.3
g4024.t1	NVE7065	43.1	58	31	2	478	535	651	706	6e-07	53.1
g4024.t1	NVE15478	35.06	77	45	3	478	554	180	251	8e-07	52
g4024.t1	NVE6130	26.15	195	114	7	472	653	808	985	1e-06	52.4
g4024.t1	NVE6130	36.92	65	39	2	478	542	755	817	5e-06	50.1
g4024.t1	NVE24096	32.63	95	55	3	442	534	195	282	1e-06	51.6
g4024.t1	NVE14164	30.86	81	52	2	153	229	1265	1345	2e-06	51.6
g4024.t1	NVE23888	34.85	66	38	3	473	535	9	72	2e-06	47.4
g4024.t1	NVE19007	40.62	64	35	2	478	540	620	681	2e-06	51.2
g4024.t1	NVE575	34.48	58	36	1	478	535	340	395	3e-06	50.4
g4024.t1	NVE10703	39.66	58	33	2	478	535	234	289	4e-06	50.1
g4024.t1	NVE21238	38.33	60	33	3	478	535	100	157	4e-06	50.4
g4024.t1	NVE20085	36.59	82	49	3	479	559	844	923	4e-06	50.4
g4024.t1	NVE764	39.66	58	33	2	478	535	234	289	4e-06	50.1
g4024.t1	NVE12485	41.51	53	29	2	478	530	281	331	6e-06	49.7
g4024.t1	NVE10021	37.93	58	34	1	478	535	116	171	7e-06	49.3
g4024.t1	NVE12143	43.33	60	31	3	478	536	172	229	7e-06	48.5
g4024.t1	NVE13052	38.71	62	36	2	474	535	595	654	8e-06	49.3
g4024.t1	NVE21832	43.4	53	28	2	478	530	112	162	1e-05	48.1
g4028.t1	NVE24411	33.33	57	38	0	42	98	1	57	3e-06	41.6
g4031.t1	NVE9603	24.6	378	214	20	7	327	34	397	1e-11	65.1
g4031.t1	NVE9603	23.85	348	210	14	1	326	118	432	3e-10	61.2
g4031.t1	NVE9603	26.4	250	149	12	99	327	22	257	1e-09	59.3
g4031.t1	NVE9603	23.65	351	217	14	1	327	333	656	8e-09	56.6
g4031.t1	NVE978	28.4	250	138	10	59	302	37	251	1e-08	55.5
g4033.t1	NVE2506	32.69	104	56	2	157	246	38	141	2e-06	46.6
g4094.t1	NVE16444	35.29	102	64	2	21	122	423	522	2e-12	64.3
g4105.t1	NVE23937	34.02	97	49	4	43	125	1	96	3e-08	50.8
g4119.t1	NVE14375	32.76	58	39	0	126	183	8	65	5e-06	42.7
g4120.t1	NVE14375	30.77	65	45	0	51	115	1	65	1e-06	43.1
g4121.t1	NVE7029	51.06	47	18	2	1	45	1	44	1e-08	48.5
g4123.t1	NVE18344	28.06	139	87	4	4	141	38	164	4e-10	57
g4123.t1	NVE19116	32	100	65	2	32	129	132	230	1e-08	52.4
g4127.t1	NVE11168	30.95	126	81	3	32	155	389	510	1e-08	52.8
g4127.t1	NVE25707	36.45	107	49	5	57	157	62	155	1e-07	47.8
g4144.t1	NVE15228	22.44	205	138	3	9	195	79	280	6e-06	47.8
g4146.t1	NVE14499	29.69	128	80	5	1	122	207	330	3e-07	47.4
g4155.t1	NVE15807	48.39	62	26	3	39	100	48	103	1e-06	45.8
g4158.t1	NVE6897	26.25	259	130	7	5	204	691	947	2e-09	56.6
g4160.t1	NVE6897	36.46	96	60	1	95	189	245	340	1e-08	57.4
g4187.t1	NVE16897	22.98	161	118	3	173	329	10	168	7e-08	53.9
g4187.t1	NVE16953	28.75	160	81	9	84	231	882	1020	4e-06	48.5
g4187.t1	NVE17345	42	50	24	2	84	133	227	271	9e-06	47
g4194.t1	NVE8911	35.71	98	56	2	86	176	1	98	1e-09	53.9
g4206.t1	NVE8724	31.58	114	72	4	72	181	6	117	6e-09	53.9
g4206.t1	NVE3519	30.47	128	79	5	12	133	339	462	3e-07	50.8
g4219.t1	NVE7395	58.82	34	14	0	44	77	1	34	1e-07	45.8
g4227.t1	NVE15849	29.17	96	51	1	4	82	619	714	6e-09	52.4
g4227.t1	NVE25766	35.48	93	39	2	5	80	13	101	2e-06	43.9
g4227.t1	NVE25767	35.48	93	39	2	5	80	665	753	3e-06	43.9
g4230.t1	NVE14375	37.74	53	33	0	41	93	17	69	3e-07	45.1
g4230.t1	NVE24411	36.73	49	31	0	76	124	1	49	1e-06	43.1
g4231.t1	NVE14375	36.07	61	39	0	33	93	9	69	1e-07	46.2
g4231.t1	NVE24411	36.73	49	31	0	76	124	1	49	2e-07	45.4
g4232.t1	NVE7029	48.94	47	19	2	1	45	1	44	5e-08	46.6
g4262.t1	NVE23664	23.51	285	166	10	115	354	7408	7685	1e-06	50.1
g4266.t1	NVE7029	53.19	47	17	2	1	45	1	44	1e-09	50.8
g4267.t1	NVE14375	31.88	69	47	0	51	119	1	69	7e-08	47
g4267.t1	NVE24411	34.69	49	32	0	102	150	1	49	2e-06	43.5
g4268.t1	NVE14375	33.33	69	46	0	123	191	1	69	3e-07	47
g4268.t1	NVE24411	34.69	49	32	0	174	222	1	49	3e-06	43.9
g4269.t1	NVE7029	51.06	47	18	2	1	45	1	44	3e-09	49.7
g4293.t1	NVE23409	23.53	136	99	3	25	155	143	278	2e-06	48.5
g4301.t1	NVE24731	29.81	161	89	5	107	253	85	235	4e-08	52.8
g4312.t1	NVE19705	29.79	94	66	0	3	96	447	540	2e-10	60.1
g4312.t1	NVE19705	29.79	94	66	0	3	96	375	468	1e-09	57.8
g4312.t1	NVE19705	29.79	94	66	0	3	96	387	480	1e-09	57.8
g4312.t1	NVE19705	29.79	94	66	0	3	96	411	504	1e-09	57.8
g4312.t1	NVE19705	29.79	94	66	0	3	96	423	516	1e-09	57.8
g4312.t1	NVE19705	29.79	94	66	0	3	96	435	528	1e-09	57.8
g4312.t1	NVE19705	29.79	94	66	0	3	96	399	492	2e-09	57.4
g4312.t1	NVE19705	28.72	94	67	0	3	96	459	552	4e-09	56.2
g4312.t1	NVE19705	30.59	85	59	0	12	96	372	456	8e-09	55.5
g4312.t1	NVE19705	28.89	90	64	0	3	92	483	572	1e-08	55.1
g4326.t1	NVE23664	22.13	348	221	12	642	966	7429	7749	1e-06	52.4
g4352.t1	NVE10445	31.03	87	55	2	103	189	56	137	3e-07	48.9
g4364.t1	NVE24411	40.43	47	28	0	89	135	1	47	9e-08	46.6
g4365.t1	NVE7029	46.51	43	20	1	3	45	5	44	2e-07	44.7
g4375.t1	NVE13254	40	55	29	1	91	145	23	73	4e-06	42
g4388.t1	NVE5616	33.68	95	48	3	22	103	343	435	3e-06	44.7
g4392.t1	NVE7029	51.06	47	18	2	1	45	1	44	1e-08	48.5
g4393.t1	NVE14375	31.88	69	47	0	51	119	1	69	8e-08	47
g4393.t1	NVE24411	34.69	49	32	0	102	150	1	49	4e-06	42.4
g4394.t1	NVE24411	38.78	49	30	0	131	179	1	49	5e-08	48.1
g4394.t1	NVE14375	31.88	69	47	0	80	148	1	69	2e-07	47
g4395.t1	NVE7029	51.06	47	18	2	1	45	1	44	5e-09	49.3
g4424.t1	NVE25440	29.08	141	58	4	51	156	490	623	1e-10	59.7
g4424.t1	NVE19844	48.84	43	21	1	111	153	1712	1753	7e-07	48.1
g4424.t1	NVE9880	52	50	17	3	109	151	490	539	2e-06	46.6
g4424.t1	NVE8953	29.17	96	60	4	15	108	17	106	3e-06	44.3
g4434.t1	NVE6851	47.54	61	31	1	8	68	215	274	2e-09	52
g4434.t1	NVE11426	43.86	57	31	1	10	66	256	311	7e-08	47.8
g4434.t1	NVE2547	39.29	56	33	1	10	65	683	737	2e-07	47
g4434.t1	NVE11097	39.29	56	33	1	10	65	2017	2071	3e-07	47
g4448.t1	NVE6823	27.78	108	58	3	5	92	46	153	3e-07	50.4
g4448.t1	NVE9551	26.88	93	65	1	7	96	110	202	7e-07	50.1
g4466.t1	NVE5787	30.56	72	48	1	328	399	1	70	2e-07	52.4
g4477.t1	NVE824	31.73	104	50	4	42	134	777	870	2e-07	49.3
g4532.t1	NVE9598	25.22	230	158	6	71	286	167	396	4e-07	51.6
g4536.t1	NVE25440	28.37	141	59	4	51	156	490	623	2e-10	58.5
g4536.t1	NVE9880	52	50	17	3	109	151	490	539	6e-07	48.1
g4536.t1	NVE19844	48.84	43	21	1	111	153	1712	1753	1e-06	47
g4536.t1	NVE8953	29.17	96	60	4	15	108	17	106	2e-06	44.3
g4539.t1	NVE12930	24.93	369	229	10	1	357	8745	9077	4e-09	58.5
g4539.t1	NVE13843	25	192	118	7	160	346	157	327	4e-06	48.1
g4545.t1	NVE2206	23.41	205	131	6	65	259	156	344	1e-09	58.5
g4545.t1	NVE2206	23.41	205	131	6	65	259	846	1034	1e-09	58.5
g4545.t1	NVE24427	22.86	210	136	6	60	259	39	232	1e-09	57.4
g4545.t1	NVE18345	23.33	210	135	6	60	259	47	240	2e-09	57
g4545.t1	NVE19239	23.32	193	129	5	70	259	11	187	3e-09	55.8
g4545.t1	NVE15670	24.77	222	121	5	62	272	728	914	3e-09	57.4
g4545.t1	NVE7500	23.33	210	135	6	60	259	126	319	4e-09	56.2
g4545.t1	NVE19240	24.61	191	118	6	65	245	312	486	4e-09	56.6
g4545.t1	NVE6852	29.27	164	93	4	64	227	112	252	3e-07	50.4
g4545.t1	NVE5797	23.67	169	113	3	65	233	196	348	4e-07	50.4
g4545.t1	NVE9093	35.16	91	57	1	78	168	854	942	5e-07	50.4
g4545.t1	NVE13874	33.33	105	68	1	64	168	863	965	6e-07	50.1
g4545.t1	NVE11900	35.16	91	57	1	78	168	182	270	2e-06	48.1
g4545.t1	NVE24375	31.33	83	55	1	65	147	545	625	5e-06	47
g4582.t1	NVE1979	29.87	154	89	7	10	153	167	311	3e-08	51.2
g4582.t1	NVE15096	28.29	152	90	6	13	154	170	312	5e-08	50.4
g4582.t1	NVE1982	28.29	152	90	6	13	154	70	212	7e-08	49.3
g4582.t1	NVE1978	28.29	152	90	6	13	154	170	312	8e-08	49.7
g4588.t1	NVE7136	29.38	160	99	5	65	222	357	504	2e-09	58.2
g4588.t1	NVE3173	31.58	152	90	6	86	233	632	773	2e-08	55.5
g4588.t1	NVE932	28.29	152	95	5	86	233	189	330	4e-08	53.9
g4588.t1	NVE22075	24.63	203	134	8	90	275	2	202	3e-06	47.4
g4603.t1	NVE8085	43.55	62	35	0	195	256	203	264	8e-08	52
g4603.t1	NVE5408	44.83	58	32	0	199	256	47	104	1e-07	48.9
g4603.t1	NVE14677	42.03	69	39	1	199	266	86	154	3e-07	48.5
g4603.t1	NVE8107	43.1	58	33	0	199	256	177	234	5e-06	46.2
g4603.t1	NVE19071	26.19	126	87	2	134	259	171	290	7e-06	46.2
g4666.t1	NVE9118	30.66	137	83	4	189	314	59	194	2e-09	58.5
g4666.t1	NVE9598	30.4	125	75	4	201	314	485	608	3e-06	50.8
g4674.t1	NVE23301	35.62	73	47	0	283	355	38	110	6e-07	48.5
g4679.t1	NVE474	42.31	52	30	0	288	339	51	102	2e-09	61.6
g4680.t1	NVE24411	36.73	49	31	0	89	137	1	49	1e-06	45.4
g4680.t1	NVE14375	32.26	62	42	0	45	106	8	69	3e-06	44.3
g4684.t1	NVE6728	31.13	106	51	2	1257	1340	400	505	1e-08	58.9
g4684.t1	NVE12640	27.69	130	84	2	989	1108	80	209	5e-08	56.2
g4684.t1	NVE12639	46.3	54	29	0	517	570	47	100	2e-07	52
g4684.t1	NVE15139	42.31	52	29	1	512	562	51	102	3e-06	48.1
g4684.t1	NVE16190	29.21	178	98	8	930	1082	15	189	6e-06	49.7
g4695.t1	NVE4891	47.83	46	23	1	1	46	335	379	5e-07	48.5
g4732.t1	NVE8238	34.88	86	44	2	1	74	1	86	1e-06	44.7
g4755.t1	NVE13370	38	100	46	4	13	101	183	277	1e-06	45.4
g4755.t1	NVE15335	38	100	46	4	13	101	387	481	1e-06	45.8
g4755.t1	NVE15585	41.67	60	30	1	13	67	126	185	2e-06	44.3
g4799.t1	NVE15454	27.34	278	153	13	70	326	1	250	4e-07	50.8
g4799.t1	NVE12636	26.49	185	120	6	111	284	114	293	5e-07	50.4
g4799.t1	NVE7519	21.3	324	211	11	1	290	1	314	3e-06	47.8
g4799.t1	NVE20927	22.22	270	181	8	49	290	77	345	4e-06	48.1
g4799.t1	NVE2141	21.29	310	196	9	6	284	4	296	4e-06	47.4
g4799.t1	NVE20477	22.55	275	185	9	32	290	31	293	5e-06	47.4
g4807.t1	NVE14375	31.88	69	47	0	51	119	1	69	1e-07	46.6
g4807.t1	NVE24411	34.69	49	32	0	102	150	1	49	1e-06	43.9
g4808.t1	NVE14375	31.88	69	47	0	38	106	1	69	9e-08	46.6
g4811.t1	NVE3258	29.79	141	90	6	7	146	131	263	4e-07	50.1
g4811.t1	NVE1006	24.36	156	100	2	4	155	477	618	1e-06	49.3
g4833.t1	NVE8953	27.96	93	59	4	15	105	17	103	7e-06	43.5
g4844.t1	NVE18039	15.19	270	220	6	5	272	186	448	4e-25	105
g4844.t1	NVE18039	15	280	223	7	1	272	188	460	5e-24	102
g4844.t1	NVE18039	15.36	280	222	6	1	272	56	328	2e-23	100
g4844.t1	NVE18039	14.88	289	225	6	1	272	260	544	3e-23	99.8
g4844.t1	NVE11360	22.73	176	119	5	52	227	270	428	1e-11	64.7
g4844.t1	NVE11360	19	200	121	3	64	263	270	428	7e-10	59.3
g4844.t1	NVE11360	24.55	110	81	1	13	122	315	422	2e-09	57.8
g4844.t1	NVE11360	18.25	137	110	1	139	273	260	396	2e-09	57.8
g4844.t1	NVE11360	24.07	108	82	0	1	108	315	422	2e-09	57.8
g4844.t1	NVE11360	23.3	103	79	0	167	269	320	422	3e-09	57.4
g4844.t1	NVE11360	22.64	106	82	0	168	273	315	420	6e-09	56.2
g4844.t1	NVE11360	20.79	101	80	0	10	110	282	382	5e-08	53.5
g4844.t1	NVE11360	20.45	132	104	1	143	273	283	414	1e-07	52.4
g4844.t1	NVE11360	21.21	99	78	0	10	108	288	386	1e-07	52.4
g4844.t1	NVE17824	35.41	257	127	13	39	271	10	251	4e-10	59.3
g4862.t1	NVE2671	26.42	212	115	6	10	188	71	274	4e-10	57.4
g4871.t1	NVE7136	61.9	42	15	1	13	53	139	180	3e-09	54.7
g4871.t1	NVE3173	61.36	44	15	1	16	57	397	440	3e-09	54.7
g4871.t1	NVE22348	61.36	44	15	1	16	57	427	470	4e-09	53.9
g4923.t1	NVE2206	37.5	64	40	0	26	89	27	90	9e-07	45.8
g4941.t1	NVE19890	36.17	94	57	2	120	210	9	102	1e-10	56.2
g4962.t1	NVE1207	32.35	102	61	2	1591	1684	13	114	4e-09	57.8
g4962.t1	NVE11173	26	150	89	3	1577	1705	7	155	1e-08	59.7
g4962.t1	NVE11173	29.27	123	79	2	1591	1705	105	227	2e-08	58.9
g4962.t1	NVE796	33.64	107	57	4	1394	1496	1139	1235	2e-07	56.2
g4974.t1	NVE14375	33.87	62	41	0	4	65	8	69	6e-08	46.2
g4974.t1	NVE24411	34.69	49	32	0	48	96	1	49	4e-07	43.9
g4975.t1	NVE7029	55.32	47	16	2	1	45	1	44	7e-10	52
g4983.t1	NVE9118	27.81	151	96	5	256	395	59	207	3e-08	55.5
g4984.t1	NVE1979	30.53	131	74	7	1	121	188	311	3e-07	47.8
g4984.t1	NVE14499	26.72	131	80	5	1	122	207	330	4e-07	47
g4984.t1	NVE14350	29.77	131	81	5	1	122	133	261	7e-06	43.1
g5037.t1	NVE12321	35.48	62	36	2	108	165	132	193	7e-06	45.1
g5043.t1	NVE17914	26.63	184	86	5	96	231	311	493	2e-09	60.1
g5086.t1	NVE14375	31.88	69	47	0	51	119	1	69	2e-07	45.8
g5086.t1	NVE24411	36.73	49	31	0	102	150	1	49	3e-07	45.4
g5096.t1	NVE3435	37.04	81	46	3	108	184	1	80	6e-07	47.8
g5135.t1	NVE24880	49.09	55	27	1	65	118	75	129	1e-07	53.5
g5164.t1	NVE15228	24.51	355	216	12	82	420	144	462	3e-11	64.7
g5180.t1	NVE10187	40.4	99	44	3	686	784	1440	1523	3e-10	63.9
g5185.t1	NVE7704	55.81	43	19	0	58	100	16	58	3e-06	43.9
g5190.t1	NVE7029	51.06	47	18	2	1	45	1	44	3e-09	50.1
g5195.t1	NVE7029	46.81	47	20	2	1	45	1	44	2e-07	44.7
g5249.t1	NVE224	61.11	36	14	0	14	49	188	223	6e-08	49.7
g5249.t1	NVE9599	61.11	36	14	0	14	49	188	223	6e-08	49.7
g5249.t1	NVE21273	44.83	58	31	1	14	71	270	326	1e-07	49.7
g5249.t1	NVE19672	58.33	36	15	0	15	50	108	143	2e-07	47
g5258.t1	NVE5622	29.08	141	97	3	1	141	438	575	1e-08	53.1
g5258.t1	NVE10676	27.74	137	94	4	1	136	298	430	1e-07	49.7
g5258.t1	NVE17538	27.21	147	104	3	1	145	249	394	7e-07	47.4
g5258.t1	NVE11097	27.21	147	104	3	1	145	1434	1579	7e-07	47.8
g5258.t1	NVE13408	27.21	147	104	3	1	145	1183	1328	7e-07	47.4
g5258.t1	NVE4725	26.53	147	105	3	1	145	249	394	8e-06	44.3
g5271.t1	NVE7029	53.19	47	17	2	1	45	1	44	2e-09	50.4
g5274.t1	NVE7029	53.19	47	17	2	1	45	1	44	2e-09	50.8
g5276.t1	NVE15300	28.03	132	86	4	483	614	1	123	2e-10	60.5
g5282.t1	NVE9598	28.38	148	102	3	71	214	167	314	4e-07	53.1
g5293.t1	NVE11360	16.94	124	97	1	9	126	275	398	2e-08	52
g5299.t1	NVE11360	16.28	129	108	0	28	156	270	398	5e-10	57.4
g5299.t1	NVE9603	23.86	176	116	4	1	158	353	528	6e-08	51.2
g5299.t1	NVE9603	27.63	152	94	3	18	153	10	161	4e-06	45.4
g5302.t1	NVE11360	18.24	159	130	0	16	174	270	428	1e-14	72.8
g5302.t1	NVE11360	15.72	159	134	0	4	162	270	428	6e-13	67.4
g5302.t1	NVE11360	17.81	146	112	2	37	180	259	398	1e-10	60.1
g5302.t1	NVE11360	15.45	123	104	0	64	186	270	392	2e-09	56.6
g5302.t1	NVE9603	26.8	194	132	3	1	186	159	350	6e-08	52
g5302.t1	NVE9603	25.89	197	133	3	1	185	46	241	5e-07	49.3
g5302.t1	NVE9603	22.34	197	127	3	1	183	225	409	6e-07	48.9
g5302.t1	NVE9603	25.29	174	129	1	9	182	108	280	3e-06	47
g5302.t1	NVE9603	23.28	189	135	2	1	183	237	421	3e-06	47
g5302.t1	NVE9603	24.04	183	123	4	7	183	309	481	3e-06	47
g5302.t1	NVE9603	25	172	123	1	21	186	367	538	6e-06	45.8
g5348.t1	NVE19384	35.14	74	46	1	6	79	7	78	4e-08	53.9
g5363.t1	NVE7648	42.11	57	33	0	162	218	26	82	2e-08	50.8
g5365.t1	NVE7029	51.06	47	18	2	1	45	1	44	2e-08	48.1
g5366.t1	NVE14375	31.88	69	47	0	14	82	1	69	1e-07	45.8
g5366.t1	NVE24411	34.69	49	32	0	65	113	1	49	5e-07	43.9
g5367.t1	NVE14375	31.88	69	47	0	51	119	1	69	2e-07	45.8
g5367.t1	NVE24411	34.69	49	32	0	102	150	1	49	2e-06	43.5
g5374.t1	NVE25861	40.35	57	34	0	254	310	45	101	1e-06	47.4
g5374.t1	NVE17971	35.19	54	35	0	260	313	30	83	4e-06	46.6
g5382.t1	NVE10457	27.27	165	85	5	3	167	13	142	9e-11	56.6
g5389.t1	NVE14270	45.07	71	31	2	29	93	22	90	5e-09	52
g5396.t1	NVE25440	28.37	141	59	4	51	156	490	623	2e-10	58.5
g5396.t1	NVE9880	52	50	17	3	109	151	490	539	6e-07	48.1
g5396.t1	NVE19844	48.84	43	21	1	111	153	1712	1753	1e-06	47
g5396.t1	NVE8953	29.17	96	60	4	15	108	17	106	2e-06	44.3
g5401.t1	NVE7693	53.85	39	18	0	42	80	390	428	2e-06	45.1
g5404.t1	NVE8953	32.22	90	52	4	53	136	16	102	2e-07	50.4
g5405.t1	NVE8953	31.87	91	53	4	13	97	15	102	2e-08	50.1
g5407.t1	NVE15585	40.98	61	31	1	13	68	126	186	2e-06	44.3
g5407.t1	NVE15335	35	100	49	3	13	101	387	481	2e-06	44.7
g5407.t1	NVE13370	40.98	61	31	1	13	68	183	243	2e-06	44.3
g5412.t1	NVE19705	27.85	79	57	0	1	79	445	523	2e-08	50.8
g5412.t1	NVE19705	27.85	79	57	0	1	79	481	559	6e-08	49.3
g5412.t1	NVE19705	26.58	79	58	0	1	79	493	571	6e-08	49.3
g5412.t1	NVE19705	27.85	79	57	0	1	79	373	451	9e-08	48.5
g5412.t1	NVE19705	27.85	79	57	0	1	79	385	463	9e-08	48.5
g5412.t1	NVE19705	27.85	79	57	0	1	79	397	475	9e-08	48.5
g5412.t1	NVE19705	27.85	79	57	0	1	79	409	487	9e-08	48.5
g5412.t1	NVE19705	27.85	79	57	0	1	79	421	499	9e-08	48.5
g5412.t1	NVE19705	27.85	79	57	0	1	79	433	511	9e-08	48.5
g5412.t1	NVE19705	27.85	79	57	0	1	79	457	535	9e-08	48.5
g5412.t1	NVE19705	26.58	79	58	0	1	79	469	547	2e-07	47.4
g5412.t1	NVE19705	27.14	70	51	0	10	79	370	439	3e-06	43.9
g5412.t1	NVE12930	37.84	74	46	0	3	76	6812	6885	4e-06	43.9
g5449.t1	NVE21986	83.33	30	5	0	389	418	402	431	9e-09	57.4
g5462.t1	NVE19705	29.41	85	60	0	1	85	391	475	1e-07	48.5
g5462.t1	NVE19705	29.41	85	60	0	1	85	403	487	1e-07	48.5
g5462.t1	NVE19705	29.41	85	60	0	1	85	415	499	1e-07	48.5
g5462.t1	NVE19705	29.41	85	60	0	1	85	427	511	1e-07	48.5
g5462.t1	NVE19705	29.41	85	60	0	1	85	439	523	1e-07	48.5
g5462.t1	NVE19705	29.41	85	60	0	1	85	451	535	1e-07	48.5
g5462.t1	NVE19705	28.24	85	61	0	1	85	475	559	1e-07	48.1
g5462.t1	NVE19705	28.24	85	61	0	1	85	379	463	4e-07	47
g5462.t1	NVE19705	29.27	82	58	0	4	85	370	451	4e-07	46.6
g5462.t1	NVE19705	26.74	86	63	0	1	86	463	548	7e-07	46.2
g5462.t1	NVE19705	28.77	73	52	0	1	73	499	571	2e-06	44.7
g5462.t1	NVE11360	24.1	83	63	0	3	85	323	405	7e-07	46.2
g5462.t1	NVE11360	26.97	89	64	1	1	88	345	433	1e-06	45.4
g5462.t1	NVE11360	23.26	86	66	0	6	91	344	429	2e-06	45.1
g5462.t1	NVE11360	23.26	86	66	0	1	86	333	418	6e-06	43.5
g5462.t1	NVE11360	22.5	80	62	0	6	85	314	393	6e-06	43.5
g5462.t1	NVE11360	21.43	84	66	0	1	84	315	398	7e-06	43.5
g5471.t1	NVE12930	36.25	80	51	0	5	84	6796	6875	1e-06	45.8
g5471.t1	NVE19705	30.86	81	56	0	1	81	403	483	6e-06	43.1
g5471.t1	NVE19705	29.27	82	58	0	2	83	368	449	7e-06	42.7
g5471.t1	NVE19705	30.12	83	58	0	1	83	391	473	7e-06	42.7
g5471.t1	NVE19705	30.12	83	58	0	1	83	415	497	7e-06	42.7
g5471.t1	NVE19705	30.12	83	58	0	1	83	427	509	7e-06	42.7
g5471.t1	NVE19705	30.12	83	58	0	1	83	439	521	7e-06	42.7
g5471.t1	NVE19705	30.12	83	58	0	1	83	451	533	7e-06	42.7
g5471.t1	NVE19705	28.92	83	59	0	1	83	487	569	8e-06	42.7
g5485.t1	NVE13560	40.74	54	31	1	336	388	10	63	6e-06	45.4
g5487.t1	NVE3519	30	120	77	4	13	129	347	462	1e-06	46.6
g5494.t1	NVE7029	51.06	47	18	2	1	45	1	44	2e-08	48.1
g5495.t1	NVE14375	31.88	69	47	0	112	180	1	69	7e-07	45.8
g5495.t1	NVE24411	34.69	49	32	0	163	211	1	49	4e-06	43.5
g5496.t1	NVE14375	31.88	69	47	0	116	184	1	69	7e-07	45.8
g5496.t1	NVE24411	34.69	49	32	0	167	215	1	49	4e-06	43.9
g5497.t1	NVE7029	53.19	47	17	2	1	45	1	44	2e-09	50.8
g5502.t1	NVE14270	45.07	71	31	2	29	93	22	90	8e-09	51.2
g5507.t1	NVE14375	30.43	69	48	0	140	208	1	69	9e-06	43.1
g5508.t1	NVE14375	31.88	69	47	0	38	106	1	69	1e-07	46.6
g5508.t1	NVE24411	34.69	49	32	0	89	137	1	49	9e-07	43.9
g5510.t1	NVE25440	29.08	141	58	4	51	156	490	623	7e-11	60.1
g5510.t1	NVE9880	52	50	17	3	109	151	490	539	1e-06	47
g5510.t1	NVE19844	48.84	43	21	1	111	153	1712	1753	2e-06	46.6
g5510.t1	NVE8953	29.17	96	60	4	15	108	17	106	3e-06	44.3
g5521.t1	NVE11360	24.66	73	55	0	6	78	314	386	5e-06	43.9
g5556.t1	NVE14164	30.86	81	52	2	142	218	1265	1345	1e-06	51.6
g5579.t1	NVE3079	27.35	117	76	4	5	115	5	118	9e-06	44.7
g5579.t1	NVE3029	61.54	26	10	0	156	181	3	28	1e-05	41.6
g5596.t1	NVE23664	31.17	154	80	6	8	136	7899	8051	5e-07	50.4
g5598.t1	NVE9118	25.15	163	92	5	7	148	37	190	3e-06	45.8
g5600.t1	NVE9118	31.39	137	82	4	267	392	59	194	4e-10	60.5
g5600.t1	NVE9598	31.2	125	74	4	279	392	485	608	9e-07	52
g5603.t1	NVE15300	31.65	79	54	0	486	564	1	79	7e-06	45.8
g5607.t1	NVE5566	24.02	179	108	6	5	156	153	330	9e-07	48.1
g5615.t1	NVE12134	30.69	101	70	0	195	295	13	113	6e-10	56.6
g5615.t1	NVE12134	30.3	99	69	0	190	288	15	113	6e-10	56.6
g5615.t1	NVE12134	28.04	107	77	0	217	323	7	113	3e-09	54.7
g5615.t1	NVE12134	27.72	101	73	0	216	316	13	113	9e-09	53.1
g5615.t1	NVE12134	27.72	101	73	0	237	337	13	113	1e-08	52.8
g5615.t1	NVE12134	28.71	101	72	0	202	302	13	113	2e-08	52.8
g5615.t1	NVE12134	27.72	101	73	0	209	309	13	113	2e-08	52.4
g5615.t1	NVE12134	27.35	117	71	1	158	274	11	113	2e-08	52
g5615.t1	NVE12134	27.55	98	71	0	244	341	13	110	6e-08	50.8
g5615.t1	NVE12134	27.18	103	75	0	239	341	1	103	1e-07	50.1
g5630.t1	NVE9551	28.24	131	92	2	72	201	32	161	2e-08	53.5
g5635.t1	NVE6823	30.89	191	95	7	24	189	7	185	7e-10	59.3
g5688.t1	NVE19984	23.19	138	99	3	10	142	74	209	6e-08	51.2
g5688.t1	NVE19983	24.41	127	87	4	23	142	81	205	8e-08	50.8
g5688.t1	NVE19993	22.46	138	100	3	10	142	74	209	1e-06	47.4
g5765.t1	NVE13049	24.38	242	147	8	322	548	103	323	1e-08	57
g5765.t1	NVE1929	51.11	45	20	2	52	96	2	44	2e-06	49.7
g5769.t1	NVE11300	33.78	148	94	3	716	863	55	198	1e-08	56.2
g5769.t1	NVE11300	31.33	150	86	4	716	865	14	146	1e-06	50.4
g5769.t1	NVE3369	33.48	230	94	13	670	866	454	657	4e-07	53.5
g5792.t1	NVE28	42.11	76	44	0	33	108	2	77	8e-10	52.4
g5792.t1	NVE28	40.79	76	45	0	40	115	2	77	2e-09	51.6
g5792.t1	NVE28	39.51	81	49	0	5	85	2	82	8e-09	49.7
g5792.t1	NVE28	38.89	90	41	1	12	101	2	77	8e-09	49.7
g5792.t1	NVE28	49.15	59	30	0	1	59	12	70	2e-08	48.9
g5792.t1	NVE28	45.45	66	36	0	1	66	5	70	2e-08	48.1
g5792.t1	NVE28	45.76	59	32	0	1	59	19	77	1e-07	46.2
g5831.t1	NVE5067	28.86	149	76	4	233	352	261	408	7e-10	60.1
g5831.t1	NVE15285	44.64	56	31	0	289	344	12	67	6e-08	51.2
g5838.t1	NVE18089	19.38	160	129	0	2	161	112	271	9e-25	98.2
g5838.t1	NVE18089	18.82	170	131	1	2	164	28	197	9e-24	95.5
g5838.t1	NVE23067	21.88	192	122	4	1	164	21	212	3e-08	50.8
g5838.t1	NVE19335	22.37	76	59	0	80	155	27	102	1e-07	49.3
g5838.t1	NVE19335	21.98	91	63	2	10	99	27	110	5e-06	44.7
g5838.t1	NVE19335	21.43	70	55	0	72	141	33	102	8e-06	44.3
g5845.t1	NVE14375	33.33	69	46	0	51	119	1	69	5e-08	47.8
g5845.t1	NVE24411	34.69	49	32	0	102	150	1	49	1e-06	43.5
g5853.t1	NVE6853	32.5	80	54	0	248	327	1	80	9e-07	47.8
g5861.t1	NVE17856	62.5	40	15	0	54	93	35	74	5e-10	57
g5861.t1	NVE17856	46.81	47	23	2	51	96	198	243	2e-06	46.2
g5861.t1	NVE1270	46.77	62	31	1	28	89	6223	6282	3e-09	55.1
g5861.t1	NVE1270	42.37	59	28	2	45	102	7531	7584	6e-07	47.8
g5861.t1	NVE12904	61.11	36	14	0	54	89	43	78	4e-09	54.3
g5861.t1	NVE12904	51.28	39	18	1	53	91	1143	1180	2e-07	49.3
g5861.t1	NVE12904	47.83	46	21	2	53	97	82	125	5e-07	47.8
g5861.t1	NVE12904	46.51	43	23	0	53	95	121	163	1e-06	46.6
g5861.t1	NVE12904	41.67	48	26	1	53	98	1061	1108	2e-06	46.2
g5861.t1	NVE12903	50	42	21	0	50	91	1980	2021	7e-09	53.5
g5861.t1	NVE3873	29.67	91	60	2	27	113	10	100	2e-08	51.2
g5861.t1	NVE3873	50	36	18	0	54	89	169	204	1e-05	43.1
g5861.t1	NVE17413	39.68	63	30	1	31	93	91	145	3e-08	51.6
g5861.t1	NVE17413	50	52	21	2	54	105	25	71	3e-06	45.4
g5861.t1	NVE24607	27.27	88	63	1	54	141	155	241	4e-08	50.4
g5861.t1	NVE13564	40.74	54	31	1	46	99	380	432	8e-07	47
g5861.t1	NVE13564	44.44	54	27	2	50	101	107	159	8e-07	47
g5861.t1	NVE13564	48.84	43	21	1	51	93	30	71	5e-06	44.7
g5861.t1	NVE16348	46.94	49	18	2	52	100	1320	1360	1e-06	46.2
g5861.t1	NVE16348	40.38	52	25	1	43	94	1242	1287	1e-06	46.2
g5861.t1	NVE3876	50	36	18	0	54	89	64	99	8e-06	42.7
g5878.t1	NVE23664	24.33	411	243	16	97	495	7519	7873	6e-09	58.5
g5878.t1	NVE23664	20.45	440	258	15	97	520	7165	7528	2e-07	53.9
g5899.t1	NVE3435	34.83	89	53	3	1	85	14	101	4e-07	47.4
g5904.t1	NVE15524	24.86	173	120	4	737	908	93	256	6e-06	49.7
g5911.t1	NVE24411	33.33	57	38	0	42	98	1	57	1e-07	45.4
g5911.t1	NVE14375	37.25	51	32	0	9	59	19	69	7e-07	43.1
g5912.t1	NVE21384	26.24	202	134	7	61	250	56	254	9e-10	59.3
g5912.t1	NVE10803	22.66	256	175	6	125	365	97	344	2e-09	58.9
g5912.t1	NVE14160	32.03	128	78	4	68	191	434	556	2e-09	58.9
g5912.t1	NVE21154	23.14	242	166	6	139	365	259	495	4e-08	55.1
g5912.t1	NVE19295	24.55	277	169	12	139	385	598	864	1e-06	50.4
g5912.t1	NVE17142	23.12	173	99	3	218	357	31	202	5e-06	47.4
g5916.t1	NVE12272	57.89	38	16	0	84	121	454	491	1e-08	52.8
g5921.t1	NVE6855	37.5	64	39	1	17	80	16	78	3e-07	47.4
g5921.t1	NVE2363	35.94	64	40	1	17	80	23	85	4e-06	42
g5921.t1	NVE15033	38.46	65	37	2	17	80	387	449	6e-06	43.1
g5926.t1	NVE8953	28.12	96	61	4	30	123	17	106	7e-06	43.5
g5941.t1	NVE24411	33.33	57	37	1	11	66	1	57	2e-06	41.2
g5948.t1	NVE25440	28.37	141	59	4	51	156	490	623	2e-10	58.5
g5948.t1	NVE9880	52	50	17	3	109	151	490	539	6e-07	48.1
g5948.t1	NVE19844	48.84	43	21	1	111	153	1712	1753	1e-06	47
g5948.t1	NVE8953	29.17	96	60	4	15	108	17	106	2e-06	44.3
g5966.t1	NVE11494	35.04	117	62	4	231	338	432	543	2e-07	52.4
g5990.t1	NVE9598	28.38	148	102	3	26	169	167	314	9e-08	53.1
g5995.t1	NVE824	46.88	64	31	1	415	478	828	888	8e-10	61.2
g5996.t1	NVE25440	29.63	108	41	2	84	156	516	623	9e-10	56.6
g5996.t1	NVE9880	52	50	17	3	109	151	490	539	4e-07	48.5
g5996.t1	NVE8953	28.42	95	64	3	14	108	16	106	2e-06	44.3
g5996.t1	NVE19844	48.84	43	21	1	111	153	1712	1753	3e-06	46.2
g6007.t1	NVE7629	25.09	283	151	10	8	243	48	316	4e-09	55.8
g6007.t1	NVE9333	25.4	252	161	9	1	235	63	304	4e-08	52.8
g6007.t1	NVE24824	24.5	249	154	8	10	236	61	297	1e-07	51.6
g6007.t1	NVE19176	24.8	246	156	10	3	232	64	296	2e-07	51.2
g6007.t1	NVE8359	25.57	262	153	12	3	241	52	294	2e-07	50.8
g6007.t1	NVE2282	23.43	239	161	7	8	232	56	286	2e-06	47.8
g6007.t1	NVE21845	22.22	189	137	4	49	231	6	190	5e-06	46.2
g6008.t1	NVE7029	48.94	47	19	2	1	45	1	44	4e-08	47
g6011.t1	NVE24411	38.78	49	30	0	57	105	1	49	3e-08	47.4
g6012.t1	NVE7029	51.06	47	18	2	1	45	1	44	4e-09	49.7
g6013.t1	NVE7629	25.09	283	151	10	8	243	48	316	3e-09	56.2
g6013.t1	NVE24824	23.98	246	159	7	10	236	61	297	2e-08	53.5
g6013.t1	NVE19176	25.61	246	154	10	3	232	64	296	5e-08	52.8
g6013.t1	NVE8359	25.58	258	158	9	3	241	52	294	1e-07	51.6
g6013.t1	NVE9333	24.34	189	131	5	50	235	125	304	8e-07	48.9
g6013.t1	NVE21845	22.8	193	131	5	49	231	6	190	3e-06	47
g6013.t1	NVE3362	21.24	259	166	6	10	240	52	300	4e-06	46.6
g6030.t1	NVE8953	34.88	86	51	3	28	110	21	104	4e-07	45.8
g6063.t1	NVE15376	46.3	54	29	0	53	106	3	56	7e-08	52.4
g6128.t1	NVE25440	29.08	141	58	4	51	156	490	623	7e-11	60.1
g6128.t1	NVE9880	52	50	17	3	109	151	490	539	1e-06	47
g6128.t1	NVE19844	48.84	43	21	1	111	153	1712	1753	2e-06	46.6
g6128.t1	NVE8953	29.17	96	60	4	15	108	17	106	3e-06	44.3
g6132.t1	NVE9598	25.65	230	157	6	71	286	167	396	2e-08	55.5
g6138.t1	NVE25440	29.08	141	58	4	51	156	490	623	6e-11	60.1
g6138.t1	NVE9880	52	50	17	3	109	151	490	539	9e-07	47.4
g6138.t1	NVE19844	48.84	43	21	1	111	153	1712	1753	2e-06	47
g6138.t1	NVE8953	29.17	96	60	4	15	108	17	106	2e-06	44.3
g6151.t1	NVE9551	33.33	90	57	1	7	93	110	199	4e-10	58.2
g6170.t1	NVE20167	23.01	113	83	2	175	285	434	544	7e-08	53.1
g6172.t1	NVE10111	33.33	108	67	2	69	176	267	369	1e-08	55.1
g6174.t1	NVE15228	25.79	221	126	6	53	264	102	293	6e-08	54.3
g6190.t1	NVE3519	23.66	279	136	6	69	315	182	415	1e-09	58.9
g6208.t1	NVE25720	29.5	139	84	5	63	195	91	221	2e-09	55.5
g6208.t1	NVE21598	30	140	82	6	63	195	120	250	7e-08	50.8
g6208.t1	NVE5029	26.87	201	117	9	3	187	8	194	4e-07	48.5
g6208.t1	NVE13254	38	50	31	0	146	195	24	73	4e-07	46.2
g6208.t1	NVE17143	29.63	108	73	3	84	190	8	113	2e-06	45.1
g6224.t1	NVE11414	25.29	174	114	5	28	201	64	221	3e-07	56.6
g6243.t1	NVE11360	17.14	175	142	2	78	250	249	422	5e-13	71.2
g6243.t1	NVE12930	21.58	380	290	3	109	480	8845	9224	3e-09	59.7
g6243.t1	NVE20653	24.51	257	149	6	103	321	1030	1279	1e-07	54.3
g6243.t1	NVE9603	28.19	188	119	4	75	250	361	544	4e-07	52.4
g6243.t1	NVE9603	30.22	139	90	2	113	251	365	496	7e-07	51.6
g6243.t1	NVE9603	29.92	127	89	0	113	239	225	351	3e-06	49.3
g6243.t1	NVE9603	26.94	193	117	4	75	247	221	409	5e-06	48.9
g6245.t1	NVE2141	24.48	192	134	4	46	235	126	308	3e-09	56.2
g6245.t1	NVE18482	25.99	227	143	8	20	226	341	562	2e-08	53.9
g6245.t1	NVE16109	25.27	281	162	12	1	256	58	315	2e-07	51.2
g6245.t1	NVE19176	24.72	267	174	10	2	253	73	327	1e-06	48.9
g6245.t1	NVE1501	21.83	252	147	6	11	231	81	313	1e-06	48.1
g6245.t1	NVE18988	22.75	255	149	11	2	226	65	301	7e-06	46.2
g6245.t1	NVE14740	24.76	206	135	5	32	235	115	302	1e-05	45.4
g6246.t1	NVE7792	24.54	216	143	6	14	227	210	407	9e-10	57.8
g6246.t1	NVE23447	24.24	165	122	2	65	228	312	474	5e-09	55.5
g6246.t1	NVE6623	22.8	193	135	3	33	225	199	377	1e-08	54.3
g6246.t1	NVE8353	29.52	166	108	5	65	227	61	220	2e-08	53.5
g6246.t1	NVE8353	24.14	203	134	4	29	228	434	619	4e-07	50.1
g6246.t1	NVE2091	25.27	186	117	5	66	231	573	756	3e-08	53.1
g6246.t1	NVE2091	23.95	167	112	3	67	229	380	535	4e-06	47
g6246.t1	NVE12558	25.81	217	106	5	14	230	20	181	4e-08	51.6
g6246.t1	NVE21	23.84	151	113	2	78	227	74	223	1e-07	51.2
g6246.t1	NVE12876	24.26	169	91	4	60	228	17	148	2e-07	50.8
g6246.t1	NVE12876	25.28	178	107	5	66	231	286	449	7e-07	49.3
g6246.t1	NVE11354	28.29	152	106	3	78	228	71	220	3e-07	50.4
g6246.t1	NVE6260	27.22	158	112	2	71	228	248	402	8e-07	49.3
g6246.t1	NVE3353	28.45	116	80	3	115	228	850	964	1e-06	48.9
g6246.t1	NVE25994	25.83	151	110	1	78	228	166	314	2e-06	47.8
g6246.t1	NVE7488	27.81	169	110	5	67	229	244	406	3e-06	47.4
g6246.t1	NVE13145	25	176	128	4	53	228	315	486	4e-06	47
g6246.t1	NVE1215	42.86	49	28	0	180	228	40	88	8e-06	45.4
g6246.t1	NVE1050	27.1	155	108	3	77	228	84	236	8e-06	45.8
g6259.t1	NVE9093	35.8	81	52	0	44	124	106	186	3e-10	57.8
g6259.t1	NVE15143	27.91	129	88	3	1	125	47	174	3e-09	53.5
g6259.t1	NVE24375	29.46	129	85	4	1	125	43	169	3e-09	53.9
g6259.t1	NVE9388	32.22	90	59	1	38	125	481	570	3e-08	51.2
g6259.t1	NVE16748	32.1	81	55	0	44	124	371	451	2e-07	48.5
g6259.t1	NVE15670	32.1	81	55	0	44	124	35	115	4e-07	47.8
g6259.t1	NVE13874	29.07	86	61	0	39	124	214	299	1e-06	45.8
g6259.t1	NVE6126	30.86	81	56	0	44	124	107	187	4e-06	44.3
g6268.t1	NVE11494	36.03	136	73	4	1	123	409	543	2e-11	64.3
g6268.t1	NVE13904	34.62	130	62	7	1	127	466	575	2e-06	49.3
g6336.t1	NVE5184	27.46	142	96	4	6	142	10	149	2e-09	53.9
g6427.t1	NVE14375	29.58	71	50	0	108	178	1	71	7e-06	43.1
g6428.t1	NVE14375	31.43	70	48	0	122	191	1	70	3e-07	47
g6429.t1	NVE14375	31.88	69	47	0	38	106	1	69	1e-07	46.2
g6429.t1	NVE24411	34.69	49	32	0	89	137	1	49	1e-06	43.5
g6430.t1	NVE7029	51.06	47	18	2	1	45	1	44	1e-07	45.8
g6446.t1	NVE8028	40.74	54	32	0	37	90	111	164	7e-08	46.6
g6453.t1	NVE24411	36.73	49	30	1	25	72	1	49	8e-07	42.7
g6489.t1	NVE7029	48.94	47	19	2	76	120	1	44	1e-07	47
g6490.t1	NVE24411	34.69	49	32	0	71	119	1	49	1e-06	43.1
g6491.t1	NVE9598	27.7	148	103	3	71	214	167	314	4e-07	51.6
g6497.t1	NVE3173	24.32	222	154	7	366	583	574	785	2e-09	60.5
g6497.t1	NVE932	21.85	238	172	7	325	558	86	313	2e-09	60.1
g6497.t1	NVE7136	21.43	252	167	9	317	558	269	499	3e-08	56.6
g6499.t1	NVE790	31.13	106	68	3	1	101	56	161	3e-08	51.2
g6500.t1	NVE16271	34.38	96	63	0	86	181	117	212	2e-10	59.7
g6500.t1	NVE9699	32.29	96	65	0	86	181	1274	1369	7e-10	58.5
g6500.t1	NVE9699	37.68	69	41	2	1	68	617	684	4e-08	53.1
g6500.t1	NVE11913	28.57	140	88	4	86	219	222	355	1e-09	57.4
g6500.t1	NVE13370	39.71	68	39	2	2	68	1	67	4e-09	55.5
g6500.t1	NVE13370	46.15	52	28	0	178	229	194	245	2e-07	50.4
g6500.t1	NVE15335	35.35	99	58	2	86	181	69	164	4e-09	55.8
g6500.t1	NVE16700	39.13	69	40	2	1	68	249	316	7e-09	55.5
g6500.t1	NVE22907	39.71	68	39	2	2	68	1	67	1e-08	54.3
g6500.t1	NVE3034	37.68	69	41	2	1	68	422	489	5e-08	52.8
g6500.t1	NVE3034	44.23	52	29	0	178	229	1000	1051	7e-07	49.3
g6500.t1	NVE15585	38.96	77	42	1	153	229	117	188	9e-08	51.2
g6500.t1	NVE2552	49.02	51	22	1	179	225	55	105	2e-07	48.5
g6500.t1	NVE25642	27.27	165	88	5	83	229	312	462	3e-07	50.4
g6500.t1	NVE18446	50	50	21	1	180	225	287	336	9e-07	48.5
g6500.t1	NVE5342	46.15	52	27	1	178	229	693	743	7e-06	46.6
g6501.t1	NVE18650	36.26	91	56	1	22	110	6	96	4e-07	48.5
g6532.t1	NVE14375	31.88	69	47	0	51	119	1	69	2e-07	45.8
g6532.t1	NVE24411	36.73	49	31	0	102	150	1	49	2e-07	45.8
g6550.t1	NVE8831	28.28	198	108	8	1	165	1	197	7e-09	57
g6560.t1	NVE9914	31.58	114	72	3	126	234	1	113	4e-07	50.1
g6650.t1	NVE9231	25.6	207	124	8	1	181	10	212	4e-10	61.6
g6652.t1	NVE15855	22.22	108	83	1	44	151	1750	1856	1e-06	51.2
g6663.t1	NVE3851	42.72	103	52	7	115	214	249	347	3e-06	47.8
g6669.t1	NVE16958	27.02	285	200	3	27	304	445	728	2e-10	61.6
g6669.t1	NVE16958	25.08	323	218	6	4	304	450	770	2e-07	52
g6669.t1	NVE16958	26.92	312	203	7	15	304	530	838	5e-07	50.8
g6669.t1	NVE16958	27.05	281	195	4	3	276	574	851	1e-06	49.3
g6669.t1	NVE18614	27.42	299	207	4	15	304	11	308	5e-10	59.3
g6669.t1	NVE18614	27.18	298	207	4	15	303	25	321	7e-09	55.8
g6669.t1	NVE18614	26.69	281	194	5	27	304	9	280	3e-08	53.9
g6669.t1	NVE16956	26.54	211	147	2	15	218	11	220	7e-08	52
g6669.t1	NVE16956	27.41	197	142	1	41	237	9	204	5e-06	46.6
g6669.t1	NVE16956	25.93	216	152	2	90	298	9	223	6e-06	46.2
g6669.t1	NVE20704	33.86	127	79	3	75	197	110	235	5e-06	46.6
g6669.t1	NVE15855	18.63	102	83	0	110	211	1733	1834	8e-06	47.4
g6669.t1	NVE15855	19.83	116	92	1	103	218	1733	1847	9e-06	47
g6674.t1	NVE13248	28.46	123	82	2	20	140	1	119	1e-09	53.1
g6674.t1	NVE24029	36.47	85	45	3	11	92	18	96	1e-06	46.6
g6685.t1	NVE12636	28.07	114	79	1	11	121	181	294	2e-07	50.1
g6685.t1	NVE10654	26.32	133	82	4	10	128	181	311	2e-07	50.4
g6685.t1	NVE11986	23.93	117	79	3	10	120	76	188	3e-07	48.9
g6685.t1	NVE17464	25	124	76	5	8	120	13	130	4e-07	48.5
g6685.t1	NVE10257	24.46	139	94	4	1	128	107	245	4e-07	49.3
g6685.t1	NVE18139	31.4	86	57	1	35	120	199	282	4e-07	48.9
g6685.t1	NVE22894	32.1	81	51	2	55	135	432	508	3e-06	47
g6685.t1	NVE7899	30.17	116	65	3	12	120	65	171	4e-06	45.8
g6685.t1	NVE656	20.93	129	83	2	8	120	61	186	8e-06	44.7
g6685.t1	NVE20745	25.62	160	105	4	19	169	195	349	8e-06	45.4
g6685.t1	NVE13269	28.15	135	84	5	1	126	160	290	8e-06	45.1
g6763.t1	NVE3994	33.33	66	44	0	70	135	31	96	2e-06	44.7
g6769.t1	NVE21773	33.33	102	66	1	111	212	20	119	8e-09	52.4
g6769.t1	NVE22595	34.62	104	66	1	110	213	19	120	2e-08	53.9
g6769.t1	NVE2818	31.01	129	85	3	89	216	2	127	7e-08	52
g6811.t1	NVE15585	38.98	59	31	1	15	68	128	186	9e-06	42.4
g6831.t1	NVE5616	31.11	135	84	5	77	204	306	438	1e-09	57
g6831.t1	NVE10920	28.47	137	86	6	77	204	179	312	2e-06	47
g6841.t1	NVE9598	28.38	148	102	3	71	214	167	314	1e-07	53.1
g6851.t1	NVE17788	35.34	116	56	3	57	172	461	557	2e-10	62.4
g6851.t1	NVE4539	35.63	87	47	2	55	141	34	111	6e-06	47.8
g6853.t1	NVE25440	29.63	108	41	2	84	156	516	623	3e-10	58.5
g6853.t1	NVE9880	52	50	17	3	109	151	490	539	1e-06	47.4
g6853.t1	NVE8953	28.42	95	64	3	14	108	16	106	1e-06	45.1
g6853.t1	NVE19844	48.84	43	21	1	111	153	1712	1753	2e-06	47
g6876.t1	NVE2671	27.44	215	111	7	65	245	71	274	1e-08	54.7
g6901.t1	NVE7073	20.92	282	209	8	17	294	17	288	8e-10	59.3
g6901.t1	NVE3506	22.5	280	190	12	17	291	17	274	7e-07	50.1
g6906.t1	NVE16995	16.46	158	130	2	4	159	23	180	9e-09	52.4
g6906.t1	NVE16995	16.46	158	130	2	4	159	65	222	1e-07	49.3
g6906.t1	NVE16995	16.46	158	130	2	4	159	79	236	2e-07	48.9
g6906.t1	NVE21850	29.88	164	106	2	1	162	43	199	1e-08	52.4
g6906.t1	NVE21850	28.07	171	114	2	1	162	15	185	4e-06	45.1
g6907.t1	NVE978	29.34	167	107	2	4	163	50	212	3e-10	57.4
g6907.t1	NVE978	27.5	160	105	1	4	163	78	226	2e-08	51.6
g6907.t1	NVE978	27.1	155	102	1	12	166	37	180	3e-07	48.5
g6907.t1	NVE21849	35.35	99	64	0	68	166	1	99	3e-10	57
g6907.t1	NVE16995	13.5	163	123	1	3	165	43	187	2e-09	54.7
g6907.t1	NVE16995	13.5	163	123	1	3	165	22	166	1e-08	52.4
g6907.t1	NVE16995	13.5	163	123	1	3	165	92	236	1e-07	49.7
g6913.t1	NVE12930	25.35	217	152	5	3	216	8585	8794	8e-08	52
g6913.t1	NVE12930	34.09	88	58	0	3	90	8887	8974	1e-07	51.2
g6913.t1	NVE12930	34.09	88	58	0	3	90	9067	9154	2e-07	50.8
g6913.t1	NVE12930	34.09	88	58	0	3	90	8827	8914	3e-07	50.4
g6913.t1	NVE12930	34.09	88	58	0	3	90	8803	8890	3e-07	50.4
g6913.t1	NVE12930	34.09	88	58	0	3	90	8863	8950	4e-07	50.1
g6913.t1	NVE12930	34.09	88	58	0	3	90	8875	8962	4e-07	50.1
g6913.t1	NVE12930	34.12	85	56	0	3	87	5551	5635	5e-07	49.7
g6913.t1	NVE12930	34.09	88	58	0	3	90	8839	8926	5e-07	49.7
g6913.t1	NVE12930	34.09	88	58	0	3	90	8851	8938	6e-07	49.3
g6913.t1	NVE12930	35.23	88	57	0	3	90	9659	9746	6e-07	49.3
g6913.t1	NVE12930	34.09	88	58	0	3	90	8923	9010	7e-07	49.3
g6913.t1	NVE12930	34.09	88	58	0	3	90	8899	8986	7e-07	49.3
g6913.t1	NVE12930	30.4	125	74	3	4	116	9939	10062	9e-07	48.9
g6913.t1	NVE12930	32.95	88	59	0	3	90	8815	8902	1e-06	48.5
g6913.t1	NVE12930	32.94	85	57	0	3	87	9611	9695	2e-06	48.1
g6913.t1	NVE12930	30.68	88	61	0	3	90	8869	8956	2e-06	47.8
g6913.t1	NVE12930	30.68	88	61	0	3	90	8881	8968	2e-06	47.8
g6913.t1	NVE12930	31.82	88	60	0	3	90	1894	1981	2e-06	47.8
g6913.t1	NVE12930	30.68	88	61	0	3	90	8797	8884	3e-06	47.4
g6913.t1	NVE12930	30.68	88	61	0	3	90	8821	8908	3e-06	47.4
g6913.t1	NVE12930	30.68	88	61	0	3	90	8833	8920	3e-06	47.4
g6913.t1	NVE12930	30.68	88	61	0	3	90	8809	8896	3e-06	47.4
g6913.t1	NVE12930	30.68	88	61	0	3	90	8845	8932	3e-06	47
g6913.t1	NVE12930	30.68	88	61	0	3	90	8893	8980	4e-06	47
g6913.t1	NVE12930	35.37	82	52	1	3	84	5420	5500	4e-06	47
g6913.t1	NVE12930	32.95	88	59	0	3	90	9587	9674	5e-06	46.6
g6913.t1	NVE12930	36.05	86	53	2	3	87	4637	4721	6e-06	46.2
g6913.t1	NVE12930	32.95	88	59	0	3	90	9121	9208	7e-06	46.2
g6913.t1	NVE19705	22.73	88	68	0	1	88	475	562	8e-07	48.5
g6913.t1	NVE19705	21.59	88	69	0	1	88	391	478	1e-06	48.1
g6913.t1	NVE19705	21.59	88	69	0	1	88	379	466	1e-06	48.1
g6913.t1	NVE19705	21.59	88	69	0	1	88	403	490	1e-06	48.1
g6913.t1	NVE19705	21.59	88	69	0	1	88	415	502	1e-06	48.1
g6913.t1	NVE19705	21.59	88	69	0	1	88	427	514	1e-06	48.1
g6913.t1	NVE19705	21.59	88	69	0	1	88	439	526	1e-06	48.1
g6913.t1	NVE19705	21.59	88	69	0	1	88	451	538	1e-06	48.1
g6913.t1	NVE19705	22.35	85	66	0	1	85	487	571	2e-06	47.4
g6913.t1	NVE19705	21.59	88	69	0	1	88	463	550	2e-06	47.4
g6920.t1	NVE7919	27.36	201	126	6	9	201	112	300	1e-08	55.5
g6920.t1	NVE7919	28.18	181	121	5	9	181	122	301	1e-08	55.5
g6930.t1	NVE2141	24.34	267	178	9	26	281	46	299	4e-13	68.6
g6930.t1	NVE24824	24.83	290	164	10	23	285	35	297	2e-09	57.8
g6930.t1	NVE23282	20.32	310	207	9	21	304	32	327	1e-08	55.5
g6930.t1	NVE2971	23.13	281	186	8	21	281	64	334	3e-07	51.2
g6930.t1	NVE14740	25.47	267	160	10	41	291	60	303	3e-07	50.8
g6930.t1	NVE6930	23.2	306	185	12	26	305	35	316	5e-07	50.4
g6930.t1	NVE17923	22.98	309	203	10	16	304	26	319	2e-06	48.5
g6930.t1	NVE132	22.65	309	204	10	16	304	26	319	4e-06	47.4
g6930.t1	NVE20477	22.97	283	177	10	18	285	38	294	6e-06	47
g6950.t1	NVE9598	33.33	78	42	3	41	111	530	604	3e-06	47
g6950.t1	NVE9118	31.58	76	46	2	41	111	116	190	9e-06	45.1
g6951.t1	NVE8911	37.21	86	48	1	225	304	1	86	3e-09	54.7
g6967.t1	NVE24411	38.3	47	29	0	79	125	1	47	5e-07	45.1
g6974.t1	NVE7029	51.06	47	18	2	1	45	1	44	1e-08	48.5
g6976.t1	NVE14375	31.88	69	47	0	51	119	1	69	2e-07	45.8
g6976.t1	NVE24411	36.73	49	31	0	102	150	1	49	3e-07	45.4
g6977.t1	NVE7029	48.94	47	19	2	1	45	1	44	3e-08	47.4
g6985.t1	NVE6853	34.12	85	56	0	17	101	1	85	2e-09	54.7
g6985.t1	NVE12272	24.29	247	138	10	28	238	401	634	2e-08	53.9
g6985.t1	NVE10977	23.24	241	148	7	14	238	91	310	2e-07	50.8
g6991.t1	NVE4539	33.33	69	45	1	38	106	10	77	7e-08	49.7
g6991.t1	NVE4891	29.59	98	53	2	9	106	121	202	2e-06	45.1
g6994.t1	NVE4090	25.81	186	123	3	399	583	412	583	2e-06	50.1
g6994.t1	NVE18022	28.85	104	72	1	399	502	489	590	4e-06	49.3
g7000.t1	NVE10828	32.58	89	57	2	55	141	418	505	5e-08	50.8
g7000.t1	NVE964	31.37	102	65	3	47	146	585	683	7e-08	50.4
g7000.t1	NVE21787	35.05	97	60	2	47	141	669	764	2e-07	48.9
g7000.t1	NVE8052	27.55	98	68	2	47	142	563	659	2e-06	46.2
g7000.t1	NVE26080	30.3	99	66	2	47	143	165	262	3e-06	45.4
g7000.t1	NVE19768	30.61	98	65	2	47	142	748	844	4e-06	45.4
g7003.t1	NVE20241	29.91	117	71	3	11	116	38	154	4e-09	54.7
g7034.t1	NVE8134	23.56	174	110	6	87	254	284	440	2e-06	48.1
g7034.t1	NVE18391	26.67	135	88	3	93	223	556	683	4e-06	47.8
g7041.t1	NVE19085	26.87	134	96	1	3	136	601	732	3e-10	63.5
g7041.t1	NVE6168	26.87	134	96	1	3	136	418	549	1e-08	58.2
g7041.t1	NVE14748	27.48	131	93	1	3	133	462	590	9e-07	52
g7041.t1	NVE652	31.03	116	76	3	1	113	137	251	7e-06	48.9
g7047.t1	NVE7473	25.38	197	120	7	14	199	23	203	3e-10	59.3
g7051.t1	NVE23938	31.82	110	68	4	2	105	81	189	2e-07	49.7
g7051.t1	NVE7847	31.82	110	68	4	2	105	81	189	2e-07	49.7
g7109.t1	NVE14045	23.38	201	147	5	141	338	2	198	4e-10	59.3
g7109.t1	NVE6822	38.89	72	43	1	354	425	234	304	6e-08	54.3
g7144.t1	NVE7029	51.06	47	18	2	1	45	1	44	2e-08	47.8
g7145.t1	NVE14375	31.88	69	47	0	51	119	1	69	6e-07	44.7
g7146.t1	NVE7029	51.06	47	18	2	1	45	1	44	2e-08	47.8
g7154.t1	NVE24643	36.47	85	47	3	3	87	2	79	1e-08	50.1
g7160.t1	NVE22595	37.63	93	46	5	11	93	263	353	9e-07	45.8
g7173.t1	NVE10396	23.62	199	127	8	373	551	1209	1402	2e-07	54.3
g7173.t1	NVE25367	25.15	167	117	5	373	535	663	825	2e-07	53.5
g7173.t1	NVE13509	23.62	199	127	7	373	551	217	410	2e-07	52.8
g7173.t1	NVE11174	27.84	194	108	8	387	552	185	374	6e-07	51.6
g7173.t1	NVE649	22.11	199	132	6	373	552	1210	1404	7e-07	52
g7173.t1	NVE10395	22.11	199	132	6	373	552	666	860	9e-07	51.6
g7173.t1	NVE10397	22.61	199	129	7	373	551	1443	1636	1e-06	51.6
g7173.t1	NVE22983	23.74	198	120	8	373	553	624	807	2e-06	50.4
g7173.t1	NVE5703	23.62	199	127	7	373	551	1001	1194	4e-06	49.7
g7173.t1	NVE22981	23.74	198	120	8	373	553	229	412	7e-06	48.5
g7173.t1	NVE22980	27.43	113	74	4	441	553	74	178	1e-05	46.2
g7189.t1	NVE16863	27.82	133	94	1	97	229	74	204	2e-07	51.2
g7189.t1	NVE16863	26.62	154	106	2	115	268	78	224	4e-07	50.1
g7194.t1	NVE14375	33.33	69	46	0	106	174	1	69	2e-07	47
g7194.t1	NVE24411	34.69	49	32	0	157	205	1	49	4e-06	43.5
g7198.t1	NVE17788	23.85	260	146	9	6	231	56	297	4e-08	53.9
g7199.t1	NVE23664	28.73	181	86	6	8	173	7899	8051	3e-06	50.1
g7202.t1	NVE9551	31.91	94	61	1	27	117	110	203	2e-07	52
g7216.t1	NVE15228	29.33	150	100	4	235	378	144	293	3e-07	53.1
g7232.t1	NVE7029	46.81	47	20	2	1	45	1	44	5e-08	46.2
g7237.t1	NVE6823	32.67	150	73	6	55	179	7	153	2e-09	58.2
g7237.t1	NVE9551	24.17	120	87	2	69	184	84	203	6e-07	50.8
g7243.t1	NVE25440	29.08	141	58	4	51	156	490	623	5e-11	60.8
g7243.t1	NVE9880	52	50	17	3	109	151	490	539	9e-07	47.4
g7243.t1	NVE19844	48.84	43	21	1	111	153	1712	1753	1e-06	47.4
g7243.t1	NVE8953	29.17	96	60	4	15	108	17	106	2e-06	44.7
g7279.t1	NVE3435	34.94	83	51	3	223	303	1	82	2e-06	48.1
g7317.t1	NVE12022	22.38	210	133	6	20	226	23	205	3e-06	47.4
g7327.t1	NVE963	30.38	158	97	6	179	325	96	251	7e-09	55.5
g7339.t1	NVE24109	32.43	74	44	2	5	74	2	73	8e-09	48.5
g7357.t1	NVE786	30.7	114	70	4	47	160	89	193	4e-08	51.6
g7357.t1	NVE9442	36.36	110	50	6	47	142	80	183	4e-07	48.9
g7357.t1	NVE25887	38.64	88	36	5	47	120	80	163	8e-07	48.1
g7357.t1	NVE25336	27.82	133	75	5	1	120	2344	2468	9e-07	48.1
g7357.t1	NVE25335	42.59	54	25	2	77	127	555	605	1e-06	48.1
g7357.t1	NVE25885	44.07	59	26	3	64	120	110	163	1e-06	47
g7385.t1	NVE4476	25.36	138	98	2	57	192	64	198	1e-09	58.9
g7399.t1	NVE2614	30.48	105	61	2	26	124	1	99	1e-10	54.7
g7399.t1	NVE9573	33.33	84	48	3	1	82	2	79	1e-08	49.3
g7412.t1	NVE11360	22.73	198	126	6	212	403	252	428	6e-08	55.1
g7412.t1	NVE11360	23.35	197	130	6	135	330	252	428	1e-06	50.8
g7460.t1	NVE9551	23.78	164	109	3	54	201	68	231	5e-08	54.7
g7460.t1	NVE6823	26.03	146	82	3	61	180	8	153	3e-06	48.1
g7481.t1	NVE24621	23.5	183	136	2	15	193	87	269	5e-11	62.8
g7487.t1	NVE7074	31.03	87	57	1	93	179	1439	1522	3e-08	55.1
g7510.t1	NVE14057	37.1	124	66	6	67	181	189	309	1e-08	55.5
g7510.t1	NVE14528	32.3	161	87	6	68	221	360	505	1e-07	52.4
g7518.t1	NVE5067	29.81	104	49	1	100	179	234	337	9e-10	57.4
g7520.t1	NVE24411	38.3	47	29	0	89	135	1	47	3e-06	42.4
g7522.t1	NVE17788	30.77	130	81	2	89	211	551	678	1e-10	62.8
g7522.t1	NVE10533	40	75	45	0	99	173	596	670	2e-09	58.9
g7522.t1	NVE9375	32.47	77	52	0	99	175	538	614	2e-08	55.8
g7522.t1	NVE22536	25	108	79	1	85	192	120	225	2e-07	51.2
g7522.t1	NVE15524	24.3	107	79	1	86	192	79	183	1e-06	48.9
g7532.t1	NVE4439	34.78	92	49	4	24	112	14	97	1e-06	47.4
g7532.t1	NVE18582	31.37	102	64	3	29	126	51	150	5e-06	45.4
g7532.t1	NVE3893	32.54	126	72	8	23	139	65	186	5e-06	45.4
g7538.t1	NVE14967	32.35	68	46	0	116	183	114	181	3e-08	51.6
g7538.t1	NVE2874	34.85	66	43	0	116	181	383	448	4e-07	48.9
g7579.t1	NVE24411	37.5	48	30	0	50	97	1	48	1e-07	45.4
g7600.t1	NVE13068	23.26	129	91	1	264	392	20	140	3e-06	48.5
g7604.t1	NVE15456	50	64	29	1	11	71	20	83	9e-11	63.9
g7609.t1	NVE3173	21.43	238	152	8	377	609	563	770	4e-08	56.2
g7609.t1	NVE932	21.16	241	149	8	377	609	120	327	8e-08	54.7
g7636.t1	NVE25440	29.08	141	58	4	51	156	490	623	7e-11	60.1
g7636.t1	NVE9880	52	50	17	3	109	151	490	539	1e-06	47
g7636.t1	NVE19844	48.84	43	21	1	111	153	1712	1753	2e-06	46.6
g7636.t1	NVE8953	29.17	96	60	4	15	108	17	106	3e-06	44.3
g7645.t1	NVE9142	37.23	231	129	10	5	226	1090	1313	3e-09	56.6
g7645.t1	NVE9142	35.19	233	127	10	7	226	1213	1434	3e-08	53.5
g7645.t1	NVE9142	35.04	234	130	9	5	226	1145	1368	1e-07	52
g7645.t1	NVE9142	33.74	246	125	10	5	230	1057	1284	2e-06	47.8
g7645.t1	NVE9142	33.47	239	135	10	5	230	947	1174	4e-06	47.4
g7645.t1	NVE9142	32	225	138	9	5	226	628	840	5e-06	47
g7658.t1	NVE8953	25.71	105	69	4	4	102	6	107	2e-06	44.3
g7658.t1	NVE19844	41.67	48	25	2	103	148	1711	1757	1e-05	44.3
g7658.t1	NVE9880	37.31	67	33	2	85	142	473	539	1e-05	43.9
g7693.t1	NVE15071	26.81	138	92	2	3	139	184	313	1e-09	55.5
g7746.t1	NVE8217	22.48	307	180	12	47	310	256	547	2e-08	55.1
g7749.t1	NVE4712	27.83	115	77	3	21	130	303	416	2e-08	52.4
g7753.t1	NVE9598	27.32	205	136	6	233	428	114	314	7e-07	51.6
g7758.t1	NVE22595	34.62	104	56	5	11	104	263	364	7e-07	46.2
g7760.t1	NVE22595	38.96	77	40	4	22	93	279	353	9e-07	45.4
g7767.t1	NVE14499	27.74	137	83	5	33	160	201	330	1e-08	52.8
g7767.t1	NVE1979	30.66	137	78	6	33	159	182	311	4e-08	50.8
g7767.t1	NVE1982	26.42	159	92	7	12	160	69	212	2e-07	48.1
g7767.t1	NVE1978	26.09	138	85	5	33	160	182	312	4e-07	48.1
g7767.t1	NVE15096	26.09	138	85	5	33	160	182	312	9e-07	46.6
g7767.t1	NVE14350	29.93	137	85	5	33	160	127	261	2e-06	45.4
g7770.t1	NVE22595	38.96	77	40	4	22	93	279	353	9e-07	45.4
g7778.t1	NVE24411	36.73	49	31	0	98	146	1	49	1e-06	43.5
g7778.t1	NVE14375	36.21	58	34	1	58	115	15	69	5e-06	42
g7807.t1	NVE17582	40.69	145	66	2	659	803	169	293	2e-06	50.1
g7813.t1	NVE19705	26.36	110	75	1	1	104	451	560	1e-08	51.6
g7813.t1	NVE19705	25.45	110	76	1	1	104	463	572	4e-08	50.1
g7813.t1	NVE19705	26.36	110	75	1	1	104	403	512	4e-08	50.1
g7813.t1	NVE19705	26.36	110	75	1	1	104	415	524	4e-08	50.1
g7813.t1	NVE19705	26.36	110	75	1	1	104	427	536	4e-08	50.1
g7813.t1	NVE19705	26.36	110	75	1	1	104	379	488	6e-08	49.7
g7813.t1	NVE19705	26.36	110	75	1	1	104	391	500	7e-08	49.3
g7813.t1	NVE19705	24.27	103	78	0	1	103	439	541	2e-07	47.8
g7813.t1	NVE11360	21.05	114	78	1	1	102	285	398	6e-07	46.6
g7813.t1	NVE12930	32.69	104	69	1	1	103	7725	7828	5e-06	43.9
g7824.t1	NVE25440	29.73	111	43	2	84	159	516	626	1e-10	59.3
g7824.t1	NVE9880	52	50	17	3	109	151	490	539	1e-06	47
g7824.t1	NVE19844	48.84	43	21	1	111	153	1712	1753	2e-06	46.6
g7824.t1	NVE8953	28.12	96	61	4	15	108	17	106	7e-06	43.1
g7832.t1	NVE5348	31.3	131	52	3	80	172	16	146	3e-11	59.3
g7841.t1	NVE1725	24.03	233	177	0	8	240	7	239	1e-09	57.4
g7841.t1	NVE19936	35.33	150	89	5	7	150	2	149	5e-07	48.9
g7852.t1	NVE15550	29.31	116	75	2	87	201	141	250	3e-07	50.1
g7852.t1	NVE17892	28.81	118	77	2	85	201	115	226	4e-07	49.7
g7852.t1	NVE15011	26.06	165	99	5	73	228	81	231	6e-07	48.9
g7852.t1	NVE15010	27.69	130	85	3	73	201	87	208	3e-06	47
g7852.t1	NVE11222	36.11	72	38	1	163	226	156	227	3e-06	47
g7858.t1	NVE978	21.93	114	76	3	507	613	69	176	1e-06	50.8
g7874.t1	NVE12618	35.21	71	46	0	8	78	134	204	5e-07	45.1
g7874.t1	NVE12618	35.21	71	46	0	8	78	142	212	5e-07	45.1
g7874.t1	NVE12618	29.63	81	57	0	2	82	144	224	3e-06	43.1
g7878.t1	NVE15675	58.97	39	16	0	239	277	93	131	2e-10	57.4
g7884.t1	NVE9510	41.1	73	39	1	4	72	3428	3500	1e-08	55.8
g7884.t1	NVE17724	50	52	22	1	4	51	1	52	3e-07	51.6
g7884.t1	NVE4755	51.02	49	20	1	4	48	825	873	2e-06	48.9
g7888.t1	NVE10910	41.43	70	41	0	32	101	761	830	3e-09	56.2
g7888.t1	NVE21534	43.33	90	39	1	25	102	46	135	1e-08	52.4
g7888.t1	NVE9696	47.27	55	26	1	44	98	544	595	2e-08	53.5
g7888.t1	NVE9696	42.86	56	26	1	47	102	544	593	6e-07	49.3
g7888.t1	NVE21914	42.86	98	54	1	6	101	25	122	4e-08	52.8
g7888.t1	NVE10918	34.46	148	81	4	32	169	176	317	2e-07	50.4
g7888.t1	NVE10918	44.74	76	36	1	32	101	104	179	6e-06	45.8
g7888.t1	NVE10918	44.74	76	36	1	32	101	140	215	6e-06	45.8
g7888.t1	NVE10918	44.74	76	36	1	32	101	152	227	6e-06	45.8
g7888.t1	NVE21880	63.64	44	13	1	40	83	218	258	3e-07	49.7
g7888.t1	NVE2814	35.04	137	76	6	31	161	70	199	1e-06	47.8
g7888.t1	NVE10917	40.79	76	39	1	32	101	192	267	2e-06	47.4
g7888.t1	NVE15238	44.87	78	39	1	20	93	505	582	3e-06	47.4
g7888.t1	NVE10701	35.42	96	53	3	4	99	166	252	5e-06	46.2
g7888.t1	NVE10915	40.85	71	42	0	31	101	63	133	8e-06	45.1
g7896.t1	NVE19844	48.84	43	21	1	111	153	1712	1753	9e-07	48.1
g7921.t1	NVE19295	34.62	130	79	5	147	273	246	372	1e-11	64.3
g7921.t1	NVE7166	44.23	52	27	1	36	87	7	56	2e-07	51.6
g7922.t1	NVE25440	29.13	103	38	2	84	151	516	618	2e-09	55.8
g7922.t1	NVE9880	52	50	17	3	109	151	490	539	1e-06	47
g7922.t1	NVE8953	28.12	96	61	4	15	108	17	106	5e-06	43.5
g7922.t1	NVE19844	48.78	41	20	1	111	151	1712	1751	7e-06	45.1
g7933.t1	NVE20987	23.05	256	140	7	133	338	92	340	1e-09	59.7
g7934.t1	NVE394	27.08	144	81	4	66	185	45	188	1e-08	53.1
g7953.t1	NVE191	39.29	56	33	1	27	81	4	59	9e-09	52.4
g7961.t1	NVE12216	27.84	194	96	7	91	247	575	761	3e-07	50.8
g7961.t1	NVE6260	27.49	171	95	8	7	171	379	526	8e-06	46.2
g8011.t1	NVE19083	44.9	49	27	0	29	77	217	265	1e-06	45.4
g8013.t1	NVE9598	35.53	76	47	1	71	144	167	242	1e-06	49.3
g8014.t1	NVE20289	30.61	147	90	4	132	271	188	329	1e-06	49.3
g8019.t1	NVE23664	20.59	204	127	4	19	190	7522	7722	5e-06	46.2
g8022.t1	NVE13255	36.14	83	52	1	405	487	38	119	1e-09	59.3
g8039.t1	NVE10087	28.18	181	87	5	7	144	9	189	1e-09	57.8
g8040.t1	NVE22248	31.73	104	69	1	68	171	133	234	2e-07	48.9
g8056.t1	NVE14548	26.46	393	249	18	80	447	83	460	6e-12	67
g8056.t1	NVE17024	24.8	246	161	6	72	303	133	368	3e-09	58.9
g8074.t1	NVE9598	32.59	135	84	4	71	200	191	323	2e-09	57.8
g8076.t1	NVE7163	41.18	68	39	1	55	121	736	803	1e-08	52.4
g8076.t1	NVE11494	39.29	84	47	2	58	137	370	453	4e-08	50.8
g8080.t1	NVE7029	44.19	43	21	1	3	45	5	44	3e-06	40.8
g8081.t1	NVE14375	39.22	51	31	0	55	105	18	68	3e-07	44.3
g8099.t1	NVE14485	47.06	68	34	2	10	75	7	74	1e-08	51.6
g8099.t1	NVE8974	55.32	47	20	1	29	74	21	67	7e-07	46.2
g8099.t1	NVE24797	41.67	72	34	3	13	76	286	357	5e-06	43.9
g8127.t1	NVE21772	30.88	68	47	0	51	118	7	74	9e-08	51.2
g8155.t1	NVE8217	30.19	106	69	4	23	125	256	359	3e-07	51.2
g8158.t1	NVE20980	36.67	150	79	7	1	145	168	306	2e-11	61.2
g8168.t1	NVE10445	25.61	164	114	2	151	314	66	221	9e-06	46.2
g8171.t1	NVE11226	43.28	67	33	1	38	99	196	262	7e-06	42.7
g8180.t1	NVE9598	23.65	351	213	15	43	351	71	408	9e-06	48.1
g8181.t1	NVE22886	37.08	89	52	2	2	87	19	106	2e-10	60.5
g8181.t1	NVE26019	32.95	88	51	2	2	81	410	497	4e-07	50.4
g8188.t1	NVE18446	33.33	84	51	2	112	190	111	194	7e-06	45.1
g8194.t1	NVE24411	33.33	57	38	0	71	127	1	57	6e-07	43.9
g8194.t1	NVE14375	37.25	51	32	0	38	88	19	69	2e-06	42.4
g8222.t1	NVE7029	44.19	43	21	1	3	45	5	44	7e-06	40
g8229.t1	NVE20622	40.79	76	43	1	17	90	25	100	6e-08	50.8
g8242.t1	NVE15376	40.32	62	37	0	53	114	1	62	3e-09	56.6
g8258.t1	NVE11168	30.95	126	81	3	32	155	389	510	1e-08	52.8
g8258.t1	NVE25707	36.45	107	49	5	57	157	62	155	2e-07	47.4
g8259.t1	NVE11360	20.71	140	111	0	7	146	283	422	3e-10	58.2
g8259.t1	NVE11360	20.71	140	111	0	12	151	282	421	3e-10	58.2
g8259.t1	NVE11360	20.74	135	107	0	12	146	294	428	6e-10	57
g8259.t1	NVE11360	18.71	139	113	0	13	151	271	409	2e-09	55.5
g8259.t1	NVE11360	24.55	110	83	0	7	116	319	428	2e-08	52.8
g8259.t1	NVE9603	27.14	140	98	1	10	149	322	457	3e-06	45.4
g8267.t1	NVE14375	32.86	70	47	0	108	177	1	70	3e-07	47
g8267.t1	NVE24411	34.69	49	32	0	159	207	1	49	3e-06	43.9
g8268.t1	NVE14375	33.33	69	46	0	51	119	1	69	4e-08	47.8
g8268.t1	NVE24411	34.69	49	32	0	102	150	1	49	1e-06	43.9
g8270.t1	NVE4748	29.27	246	124	9	663	891	543	755	1e-15	81.3
g8270.t1	NVE4745	26.71	307	142	14	660	928	478	739	1e-10	65.5
g8270.t1	NVE25725	30.2	149	87	5	757	891	519	664	2e-10	64.7
g8278.t1	NVE22297	52.08	48	23	0	79	126	107	154	1e-09	55.5
g8278.t1	NVE5275	27.67	159	73	6	7	130	8	159	3e-08	50.1
g8278.t1	NVE10414	34.86	109	53	4	33	127	132	236	3e-08	51.2
g8278.t1	NVE10414	41.82	55	32	0	72	126	84	138	9e-06	43.5
g8278.t1	NVE11604	41.67	72	38	1	55	122	52	123	3e-07	47.4
g8278.t1	NVE7004	41.67	72	38	1	55	122	138	209	4e-07	47
g8278.t1	NVE7004	37.31	67	37	2	62	124	47	112	5e-06	43.9
g8278.t1	NVE21893	48.89	45	23	0	83	127	337	381	2e-06	45.4
g8278.t1	NVE11603	41.18	51	30	0	72	122	692	742	2e-06	45.4
g8278.t1	NVE20476	40.38	52	31	0	71	122	948	999	5e-06	44.3
g8283.t1	NVE25440	29.73	111	43	2	99	174	516	626	3e-10	58.2
g8283.t1	NVE9880	52	50	17	3	124	166	490	539	1e-06	47.4
g8283.t1	NVE19844	48.84	43	21	1	126	168	1712	1753	3e-06	46.6
g8296.t1	NVE12639	35.42	96	62	0	439	534	37	132	5e-10	59.7
g8296.t1	NVE7163	32.12	137	82	4	433	563	196	327	1e-06	52.4
g8296.t1	NVE15139	36.36	66	41	1	430	494	37	102	2e-06	48.9
g8298.t1	NVE7029	44.68	47	21	2	1	45	1	44	1e-06	42.7
g8352.t1	NVE3173	26.07	211	109	8	368	545	577	773	3e-12	69.3
g8352.t1	NVE932	23.57	263	151	10	319	545	82	330	1e-11	67
g8352.t1	NVE7136	24.27	239	148	10	320	532	271	502	2e-08	57
g8355.t1	NVE15335	36	100	48	4	13	101	387	481	4e-06	43.9
g8355.t1	NVE13370	36	100	48	4	13	101	183	277	5e-06	43.5
g8369.t1	NVE22260	24.04	104	79	0	20	123	13	116	5e-10	56.6
g8369.t1	NVE22260	24.04	104	79	0	27	130	13	116	9e-10	55.8
g8369.t1	NVE22260	24.04	104	79	0	48	151	13	116	1e-09	55.8
g8369.t1	NVE22260	24.04	104	79	0	34	137	13	116	1e-09	55.5
g8369.t1	NVE22260	25.53	94	70	0	62	155	13	106	2e-08	51.6
g8369.t1	NVE21103	23.65	148	113	0	10	157	301	448	4e-07	48.1
g8369.t1	NVE12134	31.25	64	44	0	94	157	8	71	8e-07	45.1
g8369.t1	NVE392	29.53	149	98	2	8	156	350	491	8e-07	47.4
g8369.t1	NVE392	27.56	156	106	1	8	156	66	221	3e-06	45.4
g8369.t1	NVE392	27.81	151	95	3	8	151	399	542	9e-06	43.9
g8369.t1	NVE11692	19.74	152	115	1	11	155	17	168	6e-06	44.7
g8376.t1	NVE9598	26.71	146	74	3	71	207	167	288	5e-07	49.3
g8381.t1	NVE25440	28.26	138	57	4	65	167	490	620	1e-09	56.6
g8381.t1	NVE9880	52	50	17	3	123	165	490	539	1e-06	47.4
g8381.t1	NVE19844	48.84	43	21	1	125	167	1712	1753	5e-06	45.8
g8386.t1	NVE6822	30.91	110	75	1	536	644	178	287	9e-08	54.7
g8386.t1	NVE6823	28.7	108	57	3	5	92	46	153	4e-07	52
g8386.t1	NVE9551	28.04	107	74	1	7	110	110	216	5e-06	49.3
g8417.t1	NVE3258	39.71	68	40	1	3	70	183	249	2e-08	49.3
g8417.t1	NVE9388	35.06	77	47	2	1	77	405	478	2e-07	47.8
g8426.t1	NVE9598	25.62	242	135	8	3	203	156	393	4e-08	54.7
g8451.t1	NVE5873	40.91	66	28	4	394	454	38	97	6e-07	51.2
g8482.t1	NVE2399	26.62	154	87	5	15	144	203	354	3e-08	50.8
g8482.t1	NVE2364	33.59	128	75	4	25	144	49	174	4e-06	44.7
g8491.t1	NVE20289	29.82	114	66	2	1	101	188	300	5e-09	55.5
g8491.t1	NVE4891	32.18	87	54	2	2	88	300	381	3e-06	47.4
g8497.t1	NVE2007	33.33	63	39	2	13	74	943	1003	2e-08	51.2
g8497.t1	NVE22228	35.42	96	53	6	5	93	355	448	5e-08	49.7
g8497.t1	NVE20383	40.28	72	38	4	10	78	158	227	4e-07	46.2
g8497.t1	NVE5340	30.59	85	55	2	11	93	429	511	1e-06	45.4
g8518.t1	NVE7029	48.94	47	19	2	1	45	1	44	4e-08	47
g8519.t1	NVE24411	36.73	49	31	0	160	208	1	49	7e-07	45.4
g8519.t1	NVE14375	30.43	69	48	0	109	177	1	69	1e-05	42.7
g8520.t1	NVE14375	31.88	69	47	0	51	119	1	69	5e-07	45.1
g8520.t1	NVE24411	34.69	49	32	0	102	150	1	49	2e-06	43.5
g8521.t1	NVE7029	48.94	47	19	2	1	45	1	44	3e-08	47.4
g8529.t1	NVE8953	24.76	105	70	4	4	102	6	107	6e-06	43.1
g8535.t1	NVE2818	36.25	80	50	1	89	167	2	81	8e-07	48.1
g8537.t1	NVE25440	29.52	105	39	2	84	153	516	620	5e-10	57.4
g8537.t1	NVE9880	52	50	17	3	109	151	490	539	2e-06	47
g8537.t1	NVE19844	48.84	43	21	1	111	153	1712	1753	2e-06	47
g8537.t1	NVE8953	28.12	96	61	4	15	108	17	106	8e-06	43.1
g8545.t1	NVE6823	31.91	141	68	6	2	117	21	158	1e-08	55.5
g8545.t1	NVE9551	30.85	94	62	1	27	117	110	203	5e-08	53.9
g8548.t1	NVE14045	28.57	119	71	4	22	136	87	195	8e-08	49.3
g8554.t1	NVE6823	28.7	108	57	3	5	92	46	153	7e-08	50.4
g8554.t1	NVE9551	27.78	90	62	1	7	93	110	199	1e-06	47
g8562.t1	NVE7029	50	42	18	1	2	43	6	44	6e-08	46.2
g8563.t1	NVE14375	31.88	69	47	0	51	119	1	69	9e-08	47
g8563.t1	NVE24411	32.65	49	33	0	102	150	1	49	4e-06	42.4
g8564.t1	NVE14375	31.88	69	47	0	6	74	1	69	3e-08	47.8
g8564.t1	NVE24411	34.69	49	32	0	57	105	1	49	4e-07	44.3
g8565.t1	NVE7029	50	42	18	1	2	43	6	44	8e-08	45.8
g8566.t1	NVE4793	37.68	69	43	0	144	212	220	288	3e-09	56.2
g8566.t1	NVE20026	43.48	46	26	0	144	189	220	265	5e-06	46.6
g8567.t1	NVE9093	26.06	142	82	4	185	320	465	589	5e-06	47.8
g8568.t1	NVE24375	26.56	128	87	2	4	131	526	646	3e-10	59.7
g8568.t1	NVE5797	27.1	155	95	3	4	147	177	324	4e-10	59.3
g8568.t1	NVE118	27.27	110	73	2	4	113	711	813	8e-09	55.5
g8568.t1	NVE18345	25.11	223	121	9	2	221	42	221	1e-08	54.3
g8568.t1	NVE13874	30.63	111	69	2	27	134	863	968	5e-07	50.4
g8568.t1	NVE6852	30.63	111	69	2	27	134	112	217	3e-06	47
g8581.t1	NVE3435	37.04	81	46	3	108	184	1	80	3e-07	48.9
g8584.t1	NVE22595	42.03	69	38	2	152	220	290	356	2e-09	56.6
g8584.t1	NVE22595	42.37	59	34	0	86	144	134	192	5e-08	52.4
g8590.t1	NVE24957	24.77	222	135	5	26	242	1	195	1e-07	51.2
g8603.t1	NVE7029	55.32	47	16	2	1	45	1	44	7e-10	52
g8604.t1	NVE14375	31.88	69	47	0	51	119	1	69	2e-07	45.8
g8604.t1	NVE24411	34.69	49	32	0	102	150	1	49	2e-06	43.5
g8605.t1	NVE14375	31.88	69	47	0	51	119	1	69	2e-07	45.8
g8605.t1	NVE24411	34.69	49	32	0	102	150	1	49	2e-06	43.5
g8606.t1	NVE7029	51.06	47	18	2	1	45	1	44	2e-08	48.1
g8612.t1	NVE4839	32.35	102	67	2	60	160	57	157	8e-08	50.4
g8613.t1	NVE15837	45	40	22	0	137	176	81	120	4e-06	43.5
g8636.t1	NVE15335	37.76	98	45	4	15	101	389	481	2e-06	45.1
g8636.t1	NVE13370	37.76	98	45	4	15	101	185	277	2e-06	44.7
g8636.t1	NVE15585	41.38	58	29	1	15	67	128	185	3e-06	43.9
g8644.t1	NVE18566	21.99	241	164	8	104	337	30	253	1e-08	56.6
g8664.t1	NVE1596	24.84	161	110	4	93	248	120	274	3e-07	51.6
g8673.t1	NVE7029	48.94	47	19	2	1	45	1	44	4e-08	47
g8674.t1	NVE24411	36.73	49	31	0	89	137	1	49	8e-08	46.6
g8674.t1	NVE14375	31.88	69	47	0	38	106	1	69	1e-07	46.2
g8675.t1	NVE14375	31.88	69	47	0	38	106	1	69	6e-08	47.4
g8675.t1	NVE24411	33.33	57	38	0	89	145	1	57	2e-07	45.4
g8703.t1	NVE20394	21.43	126	90	2	5	125	152	273	2e-07	48.9
g8703.t1	NVE20394	20.66	121	95	1	5	124	110	230	1e-06	46.6
g8703.t1	NVE20394	20.34	118	88	1	8	125	36	147	2e-06	45.8
g8703.t1	NVE20394	19.84	126	92	2	5	125	40	161	4e-06	45.1
g8703.t1	NVE13843	25	136	87	2	1	121	161	296	5e-07	47.8
g8703.t1	NVE13843	22.82	149	93	2	4	130	210	358	1e-06	46.6
g8703.t1	NVE978	28.44	109	71	1	4	105	50	158	2e-06	46.2
g8703.t1	NVE978	27.62	105	76	0	1	105	110	214	9e-06	43.9
g8716.t1	NVE25440	29.08	141	58	4	51	156	490	623	7e-11	60.1
g8716.t1	NVE9880	52	50	17	3	109	151	490	539	1e-06	47
g8716.t1	NVE19844	48.84	43	21	1	111	153	1712	1753	2e-06	46.6
g8716.t1	NVE8953	29.17	96	60	4	15	108	17	106	3e-06	44.3
g8723.t1	NVE20477	24.73	283	186	8	64	340	33	294	4e-09	57
g8723.t1	NVE24973	27.23	224	103	9	70	254	48	250	2e-08	54.7
g8723.t1	NVE24824	24.08	245	155	10	97	328	59	285	5e-08	53.5
g8723.t1	NVE11773	22.36	322	224	9	28	341	3	306	2e-07	52
g8723.t1	NVE1501	25.63	277	173	12	34	291	1	263	6e-07	50.1
g8723.t1	NVE5568	25.76	229	133	10	143	343	53	272	1e-06	49.7
g8723.t1	NVE20159	25.45	275	182	7	74	343	17	273	1e-06	49.3
g8723.t1	NVE20927	23.38	231	139	7	138	344	134	350	2e-06	48.9
g8723.t1	NVE25785	22.11	294	209	8	54	342	24	302	3e-06	48.1
g8723.t1	NVE16916	27.82	133	93	1	102	231	77	209	3e-06	47.4
g8723.t1	NVE12855	23.66	224	141	8	143	342	104	321	7e-06	47
g8723.t1	NVE22267	23.77	265	182	6	77	333	51	303	7e-06	47.4
g8723.t1	NVE15454	23.08	208	112	9	150	338	56	234	1e-05	46.2
g8736.t1	NVE26191	29.26	188	125	5	223	402	2	189	8e-13	67.4
g8736.t1	NVE26191	31.64	177	112	7	216	383	1	177	9e-11	61.2
g8736.t1	NVE26191	31.36	169	106	7	220	382	19	183	1e-09	57.4
g8744.t1	NVE15524	26.63	169	119	3	652	820	93	256	1e-08	57.8
g8766.t1	NVE7136	22.78	237	139	8	345	572	322	523	6e-11	65.1
g8766.t1	NVE3173	23.42	222	144	6	345	565	577	773	4e-09	59.7
g8766.t1	NVE3173	33.33	84	56	0	126	209	57	140	6e-07	52.4
g8766.t1	NVE932	22.97	222	145	6	345	565	134	330	9e-09	57.8
g8766.t1	NVE22075	26.54	162	111	5	414	572	2	158	6e-07	50.8
g8796.t1	NVE4549	28.11	217	109	11	99	279	1	206	9e-06	46.2
g8802.t1	NVE9598	28.38	148	102	3	71	214	167	314	2e-07	53.9
g8852.t1	NVE5928	28.99	169	96	7	6	160	28	186	1e-07	50.8
g8852.t1	NVE25327	22.91	227	136	9	15	221	35	242	7e-07	48.5
g8852.t1	NVE8240	24.67	227	143	9	8	220	25	237	2e-06	47.8
g8852.t1	NVE11773	24.77	218	141	10	1	205	30	237	4e-06	46.6
g8852.t1	NVE14557	24.87	197	118	8	11	185	32	220	9e-06	45.4
g8856.t1	NVE21845	25.73	171	110	6	144	306	39	200	3e-08	53.1
g8856.t1	NVE17233	23.53	306	198	11	13	302	17	302	6e-08	53.5
g8856.t1	NVE12636	19.87	317	204	10	6	303	17	302	4e-06	47.4
g8856.t1	NVE9453	20.92	325	218	12	28	328	39	348	6e-06	47
g8880.t1	NVE21772	35.85	106	61	2	38	136	19	124	3e-07	49.7
g8887.t1	NVE7163	41.18	68	39	1	55	121	736	803	1e-08	52.4
g8887.t1	NVE11494	39.29	84	47	2	58	137	370	453	4e-08	50.8
g8899.t1	NVE21772	30.7	114	71	3	7	112	21	134	2e-06	47.4
g8970.t1	NVE9598	28.17	142	98	3	77	214	173	314	2e-06	50.8
g8972.t1	NVE25440	27.93	111	45	2	84	159	516	626	8e-09	53.5
g8972.t1	NVE9880	52	50	17	3	109	151	490	539	3e-07	48.9
g8972.t1	NVE19844	48.84	43	21	1	111	153	1712	1753	3e-06	46.2
g8976.t1	NVE9598	27.7	148	103	3	71	214	167	314	3e-07	52
g8982.t1	NVE25440	29.73	111	43	2	84	159	516	626	1e-10	59.3
g8982.t1	NVE9880	52	50	17	3	109	151	490	539	4e-07	48.5
g8982.t1	NVE19844	48.84	43	21	1	111	153	1712	1753	3e-06	46.2
g8982.t1	NVE8953	28.12	96	61	4	15	108	17	106	7e-06	43.1
g8994.t1	NVE11360	17.91	134	110	0	1	134	285	418	3e-12	63.9
g8994.t1	NVE9603	27.86	140	95	1	1	134	389	528	4e-10	57.4
g8994.t1	NVE9603	27.86	140	90	2	1	129	34	173	4e-09	53.9
g8994.t1	NVE9603	26.09	138	96	1	1	132	353	490	5e-09	53.9
g8994.t1	NVE9603	25.62	160	93	3	1	134	213	372	1e-08	52.4
g8994.t1	NVE9603	24.38	160	89	2	7	134	237	396	3e-08	51.2
g8994.t1	NVE9603	26.22	164	91	5	1	134	165	328	4e-08	50.8
g8994.t1	NVE9603	31.78	129	81	2	6	134	10	131	5e-08	50.8
g8994.t1	NVE9603	25	136	100	1	1	134	297	432	9e-08	49.7
g8994.t1	NVE9603	25.35	142	92	1	7	134	333	474	1e-07	49.7
g8994.t1	NVE9603	25.9	139	98	1	1	134	106	244	2e-07	48.9
g8994.t1	NVE9603	27.21	136	93	2	1	136	153	282	4e-07	47.8
g8994.t1	NVE9603	24.64	138	98	1	5	136	556	693	9e-07	47
g8995.t1	NVE11360	18.84	138	112	0	1	138	285	422	7e-12	62.8
g8995.t1	NVE11360	18.98	137	105	1	10	140	270	406	3e-10	57.8
g8995.t1	NVE9603	24.84	161	89	2	7	135	237	397	1e-07	49.7
g8995.t1	NVE9603	25.36	138	95	2	6	135	320	457	2e-07	48.9
g8995.t1	NVE9603	25.2	127	95	0	9	135	355	481	8e-07	47
g8995.t1	NVE9603	26.67	135	93	1	1	135	213	341	8e-07	47
g8995.t1	NVE9603	27.61	134	90	2	6	139	10	136	5e-06	44.3
g8995.t1	NVE9603	25	128	96	0	8	135	142	269	9e-06	43.5
g8998.t1	NVE17933	27.19	114	77	2	265	372	402	515	1e-06	50.4
g8998.t1	NVE6853	33.75	80	53	0	295	374	1	80	6e-06	45.4
g9011.t1	NVE15139	45.16	62	34	0	625	686	1	62	2e-10	60.8
g9117.t1	NVE7029	46.51	43	20	1	3	45	5	44	7e-08	46.2
g9118.t1	NVE14375	30.43	69	48	0	21	89	1	69	4e-07	44.7
g9118.t1	NVE24411	34.69	49	32	0	72	120	1	49	6e-07	43.9
g9134.t1	NVE22871	25.5	200	128	6	120	300	166	363	1e-07	53.1
g9143.t1	NVE24411	36.73	49	31	0	167	215	1	49	6e-07	45.8
g9143.t1	NVE14375	31.88	69	47	0	116	184	1	69	7e-07	45.8
g9144.t1	NVE7029	51.06	47	18	2	1	45	1	44	2e-08	47.8
g9160.t1	NVE14375	32.26	62	42	0	58	119	8	69	2e-06	43.1
g9174.t1	NVE24411	35.42	48	31	0	89	136	1	48	1e-06	43.1
g9175.t1	NVE7029	46.51	43	20	1	3	45	5	44	3e-07	43.9
g9185.t1	NVE4	31.85	135	86	1	137	265	1	135	4e-09	55.1
g9187.t1	NVE24411	33.33	57	38	0	46	102	1	57	1e-06	42.7
g9194.t1	NVE7029	53.19	47	17	2	1	45	1	44	2e-09	50.8
g9195.t1	NVE24411	34.69	49	32	0	57	105	1	49	4e-07	43.9
g9195.t1	NVE14375	30.43	69	48	0	6	74	1	69	2e-06	42.4
g9225.t1	NVE19671	23.23	198	81	4	27	153	54	251	6e-07	47.4
g9233.t1	NVE14202	21.4	729	429	32	252	966	439	1037	3e-12	70.5
g9233.t1	NVE14202	22.26	292	158	12	717	966	193	457	7e-06	49.7
g9233.t1	NVE10058	26.01	173	118	2	794	966	236	398	4e-10	62.8
g9233.t1	NVE10058	28.47	137	88	2	743	877	4	132	1e-07	54.7
g9233.t1	NVE11868	25.68	257	156	9	730	966	483	724	5e-10	63.2
g9233.t1	NVE11868	25	172	114	6	795	966	371	527	1e-07	55.1
g9233.t1	NVE8626	23.08	247	164	8	729	972	146	369	1e-09	61.6
g9233.t1	NVE5204	26.63	199	122	8	777	966	375	558	1e-09	61.2
g9233.t1	NVE4279	26.38	235	122	8	733	966	15	199	1e-08	57.4
g9233.t1	NVE20197	23.77	265	161	8	726	968	598	843	2e-08	58.2
g9233.t1	NVE20197	20	250	138	5	730	937	280	509	4e-06	50.4
g9233.t1	NVE20197	24.73	186	126	4	794	966	563	747	6e-06	50.1
g9233.t1	NVE9502	25.32	237	153	8	730	966	241	453	2e-08	57.4
g9233.t1	NVE21411	26.36	239	154	10	730	966	475	693	3e-08	57.4
g9233.t1	NVE21411	25.97	181	112	7	794	966	443	609	3e-06	51.2
g9233.t1	NVE16887	27.27	154	91	7	794	940	145	284	4e-08	57
g9233.t1	NVE23550	24.62	260	160	10	713	966	290	519	5e-08	56.6
g9233.t1	NVE19386	26.44	174	114	6	795	967	897	1057	6e-08	56.6
g9233.t1	NVE19386	26.37	182	122	6	794	973	955	1126	1e-07	55.5
g9233.t1	NVE13768	27.92	154	95	4	789	935	263	407	6e-08	55.8
g9233.t1	NVE22579	25.26	194	126	8	756	949	562	736	1e-07	55.5
g9233.t1	NVE16303	25	148	104	4	819	966	100	240	1e-07	54.3
g9233.t1	NVE8399	26.67	180	117	6	795	974	612	776	1e-07	55.1
g9233.t1	NVE8399	24.35	230	136	10	729	935	611	825	7e-07	53.1
g9233.t1	NVE1199	22.87	293	186	10	701	966	68	347	2e-07	54.7
g9233.t1	NVE23475	23.75	240	156	9	729	966	613	827	2e-07	54.7
g9233.t1	NVE1460	27.47	182	110	5	730	911	353	512	3e-07	54.3
g9233.t1	NVE1460	28.06	139	93	4	829	966	129	261	3e-06	50.8
g9233.t1	NVE1460	24.03	233	135	9	729	938	216	429	6e-06	50.1
g9233.t1	NVE3110	28.06	139	96	3	831	967	363	499	3e-07	53.9
g9233.t1	NVE9408	24.45	229	146	9	740	966	622	825	8e-07	52.8
g9233.t1	NVE13920	25.26	190	120	7	730	913	274	447	9e-07	52.4
g9233.t1	NVE1932	26.2	229	142	10	724	938	461	676	1e-06	52.4
g9233.t1	NVE1468	26.4	178	111	6	729	905	249	407	1e-06	51.6
g9233.t1	NVE11531	27.81	187	116	6	729	915	173	340	1e-06	51.2
g9233.t1	NVE11531	25.41	185	119	7	752	936	167	332	5e-06	49.3
g9233.t1	NVE24443	25.26	194	117	6	730	912	224	400	1e-06	51.6
g9233.t1	NVE16803	22.27	211	145	7	728	935	428	622	2e-06	52
g9233.t1	NVE16809	30.22	139	80	6	730	867	466	588	2e-06	51.6
g9233.t1	NVE13538	27.63	152	98	6	795	942	265	408	2e-06	50.8
g9233.t1	NVE3371	23.08	143	103	4	824	966	60	195	2e-06	50.4
[truncated: 4,159 more rows]
