# Supplementary material for: A hybrid de novo assembly of the sea pansy (Renilla muelleri) genome
Source: Gigascience. 2019 Apr 3;8(4):giz026. doi: 10.1093/gigascience/giz026 (PMC6446218; doi:10.1093/gigascience/giz026)
Supplement: Supplement_Files.zip [file giz026_supplement_files.zip › Jiang_SupplFile5.xlsx]

## Sheet: go_bioprocess
proteinId	gotermId	goName	gotermType	goAcc
7	3881	cation transport	biological_process	GO:0006812	goName
7	3883	sodium ion transport	biological_process	GO:0006814	cation transport
7	3880	ion transport	biological_process	GO:0006811	sodium ion transport
24	5824	nucleotide-sugar metabolism	biological_process	GO:0009225	ion transport
24	3881	cation transport	biological_process	GO:0006812	nucleotide-sugar metabolism
24	3883	sodium ion transport	biological_process	GO:0006814	galactose metabolism
24	3880	ion transport	biological_process	GO:0006811	metabolism
24	3114	galactose metabolism	biological_process	GO:0006012	calcium ion transport
45	3881	cation transport	biological_process	GO:0006812	electron transport
45	3883	sodium ion transport	biological_process	GO:0006814	regulation of oxidoreductase activity
45	4804	metabolism	biological_process	GO:0008152	gluconeogenesis
45	3880	ion transport	biological_process	GO:0006811	transport
59	3885	calcium ion transport	biological_process	GO:0006816	dTMP biosynthesis
65	3218	electron transport	biological_process	GO:0006118	thymidylate synthase biosynthesis
65	18835	regulation of oxidoreductase activity	biological_process	GO:0051341	cellular protein metabolism
86	4804	metabolism	biological_process	GO:0008152	protein transport
86	3195	gluconeogenesis	biological_process	GO:0006094	protein folding
102	3879	transport	biological_process	GO:0006810	amino acid biosynthesis
105	3330	dTMP biosynthesis	biological_process	GO:0006231	proline biosynthesis
105	18253	thymidylate synthase biosynthesis	biological_process	GO:0050757	intracellular protein transport
133	13995	cellular protein metabolism	biological_process	GO:0044267	proteolysis and peptidolysis
133	6867	protein transport	biological_process	GO:0015031	protein ubiquitination
133	3540	protein folding	biological_process	GO:0006457	signal transduction
144	5268	amino acid biosynthesis	biological_process	GO:0008652	intracellular signaling cascade
144	3640	proline biosynthesis	biological_process	GO:0006561	lipid metabolism
150	3946	intracellular protein transport	biological_process	GO:0006886	phosphate transport
152	3588	proteolysis and peptidolysis	biological_process	GO:0006508	protein modification
167	8306	protein ubiquitination	biological_process	GO:0016567	protein biosynthesis
174	4211	signal transduction	biological_process	GO:0007165	protein amino acid phosphorylation
174	4286	intracellular signaling cascade	biological_process	GO:0007242	G-protein coupled receptor protein signaling pathway
174	3707	lipid metabolism	biological_process	GO:0006629	small GTPase mediated signal transduction
182	3886	phosphate transport	biological_process	GO:0006817	carbohydrate metabolism
190	4804	metabolism	biological_process	GO:0008152	protein amino acid dephosphorylation
194	3547	protein modification	biological_process	GO:0006464	N-acetylglucosamine metabolism
194	3503	protein biosynthesis	biological_process	GO:0006412	aspartyl-tRNA aminoacylation
220	3551	protein amino acid phosphorylation	biological_process	GO:0006468	tRNA aminoacylation for protein translation
220	8306	protein ubiquitination	biological_process	GO:0016567	regulation of transcription, DNA-dependent
231	8306	protein ubiquitination	biological_process	GO:0016567	ergosterol biosynthesis
241	4231	G-protein coupled receptor protein signaling pathway	biological_process	GO:0007186	N-linked glycosylation
242	4307	small GTPase mediated signal transduction	biological_process	GO:0007264	chitin metabolism
242	6867	protein transport	biological_process	GO:0015031	translational elongation
269	4804	metabolism	biological_process	GO:0008152	protein metabolism
269	4307	small GTPase mediated signal transduction	biological_process	GO:0007264	cyclic nucleotide biosynthesis
269	3946	intracellular protein transport	biological_process	GO:0006886	microtubule-based movement
269	6867	protein transport	biological_process	GO:0015031	tRNA processing
276	3077	carbohydrate metabolism	biological_process	GO:0005975	DNA methylation
276	3553	protein amino acid dephosphorylation	biological_process	GO:0006470	carbon utilization by fixation of carbon dioxide
297	3879	transport	biological_process	GO:0006810	lipid catabolism
326	3551	protein amino acid phosphorylation	biological_process	GO:0006468	protein targeting
326	3886	phosphate transport	biological_process	GO:0006817	cell adhesion
328	3588	proteolysis and peptidolysis	biological_process	GO:0006508	translational initiation
348	3588	proteolysis and peptidolysis	biological_process	GO:0006508	potassium ion transport
354	3146	N-acetylglucosamine metabolism	biological_process	GO:0006044	amino acid transport
354	3077	carbohydrate metabolism	biological_process	GO:0005975	protein polymerization
384	3551	protein amino acid phosphorylation	biological_process	GO:0006468	ubiquitin-dependent protein catabolism
418	3512	aspartyl-tRNA aminoacylation	biological_process	GO:0006422	two-component signal transduction system (phosphorelay)
418	3508	tRNA aminoacylation for protein translation	biological_process	GO:0006418	ATP synthesis coupled proton transport
426	3449	regulation of transcription, DNA-dependent	biological_process	GO:0006355	regulation of cell cycle
438	3588	proteolysis and peptidolysis	biological_process	GO:0006508	ubiquitin cycle
438	3772	ergosterol biosynthesis	biological_process	GO:0006696	RNA processing
445	3568	N-linked glycosylation	biological_process	GO:0006487	RNA-dependent DNA replication
445	3132	chitin metabolism	biological_process	GO:0006030	vesicle-mediated transport
449	3503	protein biosynthesis	biological_process	GO:0006412	negative regulation of transcription
449	3505	translational elongation	biological_process	GO:0006414	neuropeptide signaling pathway
449	10363	protein metabolism	biological_process	GO:0019538	microtubule cytoskeleton organization and biogenesis
488	4286	intracellular signaling cascade	biological_process	GO:0007242	one-carbon compound metabolism
488	5789	cyclic nucleotide biosynthesis	biological_process	GO:0009190	tetracycline transport
504	3588	proteolysis and peptidolysis	biological_process	GO:0006508	purine nucleotide biosynthesis
504	4072	microtubule-based movement	biological_process	GO:0007018	'de novo' pyrimidine base biosynthesis
524	4693	tRNA processing	biological_process	GO:0008033	cytoskeleton organization and biogenesis
613	3588	proteolysis and peptidolysis	biological_process	GO:0006508	cell-matrix adhesion
648	4307	small GTPase mediated signal transduction	biological_process	GO:0007264	development
648	3946	intracellular protein transport	biological_process	GO:0006886	gamma-aminobutyric acid metabolism
648	6867	protein transport	biological_process	GO:0015031	amino acid metabolism
652	3707	lipid metabolism	biological_process	GO:0006629	biosynthesis
683	3403	DNA methylation	biological_process	GO:0006306	nucleoside metabolism
714	8306	protein ubiquitination	biological_process	GO:0016567	mitochondrial transport
747	4072	microtubule-based movement	biological_process	GO:0007018	protein-nucleus import
770	7787	carbon utilization by fixation of carbon dioxide	biological_process	GO:0015977	nucleosome assembly
770	3449	regulation of transcription, DNA-dependent	biological_process	GO:0006355	chromosome organization and biogenesis (sensu Eukaryota)
820	4211	signal transduction	biological_process	GO:0007165	neurotransmitter transport
836	3551	protein amino acid phosphorylation	biological_process	GO:0006468	protein amino acid glycosylation
836	3588	proteolysis and peptidolysis	biological_process	GO:0006508	generation of precursor metabolites and energy
843	3077	carbohydrate metabolism	biological_process	GO:0005975	bioluminescence
888	7847	lipid catabolism	biological_process	GO:0016042	protein catabolism
890	3218	electron transport	biological_process	GO:0006118	protein-nucleus import, docking
902	8306	protein ubiquitination	biological_process	GO:0016567	frizzled-2 signaling pathway
907	3683	protein targeting	biological_process	GO:0006605	cell surface receptor linked signal transduction
907	3946	intracellular protein transport	biological_process	GO:0006886	mismatch repair
907	6867	protein transport	biological_process	GO:0015031	proton transport
919	3946	intracellular protein transport	biological_process	GO:0006886	polyamine biosynthesis
925	3503	protein biosynthesis	biological_process	GO:0006412	superoxide metabolism
956	3883	sodium ion transport	biological_process	GO:0006814	physiological process
957	4201	cell adhesion	biological_process	GO:0007155	homophilic cell adhesion
971	3504	translational initiation	biological_process	GO:0006413	phosphoenolpyruvate-dependent sugar phosphotransferase system
971	3886	phosphate transport	biological_process	GO:0006817	porphyrin biosynthesis
974	3879	transport	biological_process	GO:0006810	GMP biosynthesis
974	3195	gluconeogenesis	biological_process	GO:0006094	metal ion transport
982	3449	regulation of transcription, DNA-dependent	biological_process	GO:0006355	carbohydrate phosphorylation
986	3449	regulation of transcription, DNA-dependent	biological_process	GO:0006355	phosphorylation
990	3551	protein amino acid phosphorylation	biological_process	GO:0006468	DNA replication initiation
990	3588	proteolysis and peptidolysis	biological_process	GO:0006508	anion transport
1001	3882	potassium ion transport	biological_process	GO:0006813	protein kinase C activation
1001	3881	cation transport	biological_process	GO:0006812	DNA replication
1001	3880	ion transport	biological_process	GO:0006811	histidine catabolism
1059	3551	protein amino acid phosphorylation	biological_process	GO:0006468	regulation of apoptosis
1064	3547	protein modification	biological_process	GO:0006464	lysine biosynthesis via diaminopimelate
1064	3588	proteolysis and peptidolysis	biological_process	GO:0006508	sex differentiation
1064	3929	amino acid transport	biological_process	GO:0006865	regulation of transcription
1081	4072	microtubule-based movement	biological_process	GO:0007018	visual perception
1081	18753	protein polymerization	biological_process	GO:0051258	cell communication
1115	3540	protein folding	biological_process	GO:0006457	response to oxidative stress
1122	3591	ubiquitin-dependent protein catabolism	biological_process	GO:0006511	cell differentiation
1122	3882	potassium ion transport	biological_process	GO:0006813	protein amino acid prenylation
1122	3881	cation transport	biological_process	GO:0006812	vesicle docking during exocytosis
1130	3553	protein amino acid dephosphorylation	biological_process	GO:0006470	mitosis
1130	3879	transport	biological_process	GO:0006810	chromosome condensation
1139	3551	protein amino acid phosphorylation	biological_process	GO:0006468	methionyl-tRNA aminoacylation
1146	3540	protein folding	biological_process	GO:0006457	cell cycle
1146	3882	potassium ion transport	biological_process	GO:0006813	glycine metabolism
1146	3881	cation transport	biological_process	GO:0006812	nitrogen compound metabolism
1146	3880	ion transport	biological_process	GO:0006811	arginine biosynthesis
1167	3505	translational elongation	biological_process	GO:0006414	pyrimidine base biosynthesis
1173	151	two-component signal transduction system (phosphorelay)	biological_process	GO:0000160	transcription
1173	3449	regulation of transcription, DNA-dependent	biological_process	GO:0006355	ATP biosynthesis
1180	7796	ATP synthesis coupled proton transport	biological_process	GO:0015986	trehalose metabolism
1183	72	regulation of cell cycle	biological_process	GO:0000074	DNA metabolism
1191	3547	protein modification	biological_process	GO:0006464	oligosaccharide biosynthesis
1191	3592	ubiquitin cycle	biological_process	GO:0006512	chloride transport
1206	3488	RNA processing	biological_process	GO:0006396	gamma-aminobutyric acid signaling pathway
1239	3375	RNA-dependent DNA replication	biological_process	GO:0006278	DNA repair
1239	3588	proteolysis and peptidolysis	biological_process	GO:0006508	mRNA processing
1277	3881	cation transport	biological_process	GO:0006812	mRNA capping
1277	3880	ion transport	biological_process	GO:0006811	mRNA metabolism
1285	7993	vesicle-mediated transport	biological_process	GO:0016192	actin cytoskeleton organization and biogenesis
1285	3879	transport	biological_process	GO:0006810	glycolysis
1316	3879	transport	biological_process	GO:0006810	cysteinyl-tRNA aminoacylation
1365	3553	protein amino acid dephosphorylation	biological_process	GO:0006470	nucleobase, nucleoside, nucleotide and nucleic acid metabolism
1365	8225	negative regulation of transcription	biological_process	GO:0016481	nucleocytoplasmic transport
1374	3551	protein amino acid phosphorylation	biological_process	GO:0006468	glycogen biosynthesis
1374	4263	neuropeptide signaling pathway	biological_process	GO:0007218	valyl-tRNA aminoacylation
1432	3588	proteolysis and peptidolysis	biological_process	GO:0006508	nucleotide-excision repair
1452	4307	small GTPase mediated signal transduction	biological_process	GO:0007264	phospholipid dephosphorylation
1452	3946	intracellular protein transport	biological_process	GO:0006886	cholesterol metabolism
1452	6867	protein transport	biological_process	GO:0015031	regulation of pH
1485	3882	potassium ion transport	biological_process	GO:0006813	nucleotide-sugar transport
1485	3881	cation transport	biological_process	GO:0006812	carbohydrate transport
1485	3880	ion transport	biological_process	GO:0006811	fatty acid biosynthesis
1485	217	microtubule cytoskeleton organization and biogenesis	biological_process	GO:0000226	glycoprotein catabolism
1499	4231	G-protein coupled receptor protein signaling pathway	biological_process	GO:0007186	nucleotide metabolism
1519	3551	protein amino acid phosphorylation	biological_process	GO:0006468	mitochondrial electron transport, NADH to ubiquinone
1537	3805	one-carbon compound metabolism	biological_process	GO:0006730	heme oxidation
1539	7715	tetracycline transport	biological_process	GO:0015904	regulation of GTPase activity
1539	3879	transport	biological_process	GO:0006810	RNA elongation
1551	3264	purine nucleotide biosynthesis	biological_process	GO:0006164	macromolecule biosynthesis
1559	3218	electron transport	biological_process	GO:0006118	mRNA transport
1620	3551	protein amino acid phosphorylation	biological_process	GO:0006468	chromatin assembly or disassembly
1628	3946	intracellular protein transport	biological_process	GO:0006886	coenzyme A biosynthesis
1642	4231	G-protein coupled receptor protein signaling pathway	biological_process	GO:0007186	phospholipid catabolism
1652	4231	G-protein coupled receptor protein signaling pathway	biological_process	GO:0007186	glucose metabolism
1652	3307	'de novo' pyrimidine base biosynthesis	biological_process	GO:0006207	pentose-phosphate shunt
1658	4064	cytoskeleton organization and biogenesis	biological_process	GO:0007010	chromatin silencing
1668	4231	G-protein coupled receptor protein signaling pathway	biological_process	GO:0007186	peptide cross-linking
1679	3588	proteolysis and peptidolysis	biological_process	GO:0006508	SRP-dependent cotranslational protein-membrane targeting
1679	4201	cell adhesion	biological_process	GO:0007155	blood coagulation
1679	4206	cell-matrix adhesion	biological_process	GO:0007160	aromatic amino acid family metabolism
1679	4318	development	biological_process	GO:0007275	defense response
1683	4231	G-protein coupled receptor protein signaling pathway	biological_process	GO:0007186	protein insertion into membrane
1687	4231	G-protein coupled receptor protein signaling pathway	biological_process	GO:0007186	negative regulation of coagulation
1687	3218	electron transport	biological_process	GO:0006118	DNA recombination
1720	4231	G-protein coupled receptor protein signaling pathway	biological_process	GO:0007186	DNA catabolism
1720	3547	protein modification	biological_process	GO:0006464	apoptosis
1745	3879	transport	biological_process	GO:0006810	sphingomyelin catabolism
1760	6037	gamma-aminobutyric acid metabolism	biological_process	GO:0009448	acetyl-CoA metabolism
1763	3599	amino acid metabolism	biological_process	GO:0006520	cell-cell adhesion
1763	3588	proteolysis and peptidolysis	biological_process	GO:0006508	cAMP biosynthesis
1763	5660	biosynthesis	biological_process	GO:0009058	lipid glycosylation
1771	4072	microtubule-based movement	biological_process	GO:0007018	response to stress
1771	4201	cell adhesion	biological_process	GO:0007155	chromosome organization and biogenesis
1805	4231	G-protein coupled receptor protein signaling pathway	biological_process	GO:0007186	steroid metabolism
1818	4211	signal transduction	biological_process	GO:0007165	frizzled signaling pathway
1840	3551	protein amino acid phosphorylation	biological_process	GO:0006468	chromatin modification
1848	4231	G-protein coupled receptor protein signaling pathway	biological_process	GO:0007186	leucyl-tRNA aminoacylation
1848	6867	protein transport	biological_process	GO:0015031	Mo-molybdopterin cofactor biosynthesis
1857	3588	proteolysis and peptidolysis	biological_process	GO:0006508	glutamyl-tRNA aminoacylation
1857	3879	transport	biological_process	GO:0006810	prolyl-tRNA aminoacylation
1864	3588	proteolysis and peptidolysis	biological_process	GO:0006508	fatty acid metabolism
1881	3588	proteolysis and peptidolysis	biological_process	GO:0006508	regulation of hydrolase activity
1897	4231	G-protein coupled receptor protein signaling pathway	biological_process	GO:0007186	aromatic amino acid family biosynthesis
1897	5718	nucleoside metabolism	biological_process	GO:0009116	methionine metabolism
1904	3879	transport	biological_process	GO:0006810	peptidoglycan biosynthesis
1904	3905	mitochondrial transport	biological_process	GO:0006839	transcription initiation from RNA polymerase II promoter
1919	4231	G-protein coupled receptor protein signaling pathway	biological_process	GO:0007186	phospholipid metabolism
1919	72	regulation of cell cycle	biological_process	GO:0000074	purine base biosynthesis
1923	4211	signal transduction	biological_process	GO:0007165	coenzyme M biosynthesis
1923	3449	regulation of transcription, DNA-dependent	biological_process	GO:0006355	L-serine biosynthesis
1933	4231	G-protein coupled receptor protein signaling pathway	biological_process	GO:0007186	ATP synthesis coupled electron transport
1944	4231	G-protein coupled receptor protein signaling pathway	biological_process	GO:0007186	branched chain family amino acid metabolism
1945	8306	protein ubiquitination	biological_process	GO:0016567	glutathione biosynthesis
1945	6867	protein transport	biological_process	GO:0015031	tryptophan metabolism
1951	3588	proteolysis and peptidolysis	biological_process	GO:0006508	GTP biosynthesis
1951	4231	G-protein coupled receptor protein signaling pathway	biological_process	GO:0007186	UTP biosynthesis
1951	3264	purine nucleotide biosynthesis	biological_process	GO:0006164	CTP biosynthesis
1990	4231	G-protein coupled receptor protein signaling pathway	biological_process	GO:0007186	carboxylic acid metabolism
1990	3879	transport	biological_process	GO:0006810	aromatic compound metabolism
1996	3879	transport	biological_process	GO:0006810	histone deacetylation
2009	3946	intracellular protein transport	biological_process	GO:0006886	catecholamine metabolism
2016	3553	protein amino acid dephosphorylation	biological_process	GO:0006470	cell redox homeostasis
2031	3547	protein modification	biological_process	GO:0006464	'de novo' IMP biosynthesis
2031	3592	ubiquitin cycle	biological_process	GO:0006512	transmembrane receptor protein serine/threonine kinase signaling pathway
2043	3547	protein modification	biological_process	GO:0006464	pyridoxine biosynthesis
2043	3592	ubiquitin cycle	biological_process	GO:0006512	glycine catabolism
2076	3684	protein-nucleus import	biological_process	GO:0006606	pyrimidine nucleotide biosynthesis
2076	3946	intracellular protein transport	biological_process	GO:0006886	regulation of ligase activity
2091	3553	protein amino acid dephosphorylation	biological_process	GO:0006470	main pathways of carbohydrate metabolism
2091	3547	protein modification	biological_process	GO:0006464	tricarboxylic acid cycle
2091	3592	ubiquitin cycle	biological_process	GO:0006512	protein complex assembly
2109	3588	proteolysis and peptidolysis	biological_process	GO:0006508	tRNA splicing
2130	4307	small GTPase mediated signal transduction	biological_process	GO:0007264	Golgi organization and biogenesis
2130	3946	intracellular protein transport	biological_process	GO:0006886	glycerol metabolism
2130	6867	protein transport	biological_process	GO:0015031	transcription initiation
2158	3588	proteolysis and peptidolysis	biological_process	GO:0006508	regulation of transcription factor activity
2159	4231	G-protein coupled receptor protein signaling pathway	biological_process	GO:0007186	steroid biosynthesis
2159	3429	nucleosome assembly	biological_process	GO:0006334	base-excision repair
2159	4055	chromosome organization and biogenesis (sensu Eukaryota)	biological_process	GO:0007001	exocytosis
2167	4231	G-protein coupled receptor protein signaling pathway	biological_process	GO:0007186	glycosaminoglycan biosynthesis
2207	3218	electron transport	biological_process	GO:0006118	transmembrane receptor protein tyrosine kinase signaling pathway
2211	4231	G-protein coupled receptor protein signaling pathway	biological_process	GO:0007186	mercury ion transport
2243	3902	neurotransmitter transport	biological_process	GO:0006836	copper ion transport
2281	3879	transport	biological_process	GO:0006810	intein-mediated protein splicing
2285	4231	G-protein coupled receptor protein signaling pathway	biological_process	GO:0007186	protein amino acid ADP-ribosylation
2298	4286	intracellular signaling cascade	biological_process	GO:0007242	spermatogenesis
2298	5789	cyclic nucleotide biosynthesis	biological_process	GO:0009190	multidrug transport
2417	4286	intracellular signaling cascade	biological_process	GO:0007242	pyridine nucleotide biosynthesis
2463	3567	protein amino acid glycosylation	biological_process	GO:0006486	heme biosynthesis
2466	4804	metabolism	biological_process	GO:0008152	tricarboxylic acid cycle intermediate metabolism
2483	7847	lipid catabolism	biological_process	GO:0016042	malate metabolism
2522	3881	cation transport	biological_process	GO:0006812	cell organization and biogenesis
2522	4804	metabolism	biological_process	GO:0008152	phenylalanyl-tRNA aminoacylation
2683	4286	intracellular signaling cascade	biological_process	GO:0007242	regulation of transferase activity
2729	3503	protein biosynthesis	biological_process	GO:0006412	peptidyl-diphthamide biosynthesis from peptidyl-histidine
2767	3193	generation of precursor metabolites and energy	biological_process	GO:0006091	ubiquinone biosynthesis
2767	4866	bioluminescence	biological_process	GO:0008218	DNA topological change
2803	10979	protein catabolism	biological_process	GO:0030163	calcium-mediated signaling
2835	4286	intracellular signaling cascade	biological_process	GO:0007242	regulation of cyclic nucleotide phosphodiesterase activity
2835	5789	cyclic nucleotide biosynthesis	biological_process	GO:0009190	signal peptide processing
2877	4231	G-protein coupled receptor protein signaling pathway	biological_process	GO:0007186	ER to Golgi transport
2918	3449	regulation of transcription, DNA-dependent	biological_process	GO:0006355	cell-cell signaling
2943	4231	G-protein coupled receptor protein signaling pathway	biological_process	GO:0007186	response to antibiotic
3109	3551	protein amino acid phosphorylation	biological_process	GO:0006468	iron ion transport
3149	4318	development	biological_process	GO:0007275	sensory perception
3166	60	protein-nucleus import, docking	biological_process	GO:0000059	amino acid and derivative metabolism
3171	4268	frizzled-2 signaling pathway	biological_process	GO:0007223	chaperone cofactor dependent protein folding
3171	4318	development	biological_process	GO:0007275	folic acid and derivative biosynthesis
3205	4072	microtubule-based movement	biological_process	GO:0007018	peroxisome organization and biogenesis
3218	3588	proteolysis and peptidolysis	biological_process	GO:0006508	regulation of translational initiation
3239	4212	cell surface receptor linked signal transduction	biological_process	GO:0007166	O-linked glycosylation
3250	7847	lipid catabolism	biological_process	GO:0016042	immune response
3328	3395	mismatch repair	biological_process	GO:0006298	cholesterol transport
3345	3547	protein modification	biological_process	GO:0006464	energy coupled proton transport, against electrochemical gradient
3345	3592	ubiquitin cycle	biological_process	GO:0006512	translational termination
3347	7802	proton transport	biological_process	GO:0015992	intra-Golgi transport
3350	3674	polyamine biosynthesis	biological_process	GO:0006596	GPI anchor biosynthesis
3498	4286	intracellular signaling cascade	biological_process	GO:0007242	arginyl-tRNA aminoacylation
3498	5789	cyclic nucleotide biosynthesis	biological_process	GO:0009190	autophagy
3582	3870	superoxide metabolism	biological_process	GO:0006801	mitochondrial fusion
3585	3551	protein amino acid phosphorylation	biological_process	GO:0006468	peptide metabolism
3605	3881	cation transport	biological_process	GO:0006812	nuclear division
3734	3449	regulation of transcription, DNA-dependent	biological_process	GO:0006355	peroxisome matrix protein import, docking
3794	4231	G-protein coupled receptor protein signaling pathway	biological_process	GO:0007186	ciliary or flagellar motility
4007	4231	G-protein coupled receptor protein signaling pathway	biological_process	GO:0007186	single strand break repair
4042	3551	protein amino acid phosphorylation	biological_process	GO:0006468	ATP-dependent proteolysis
4182	3879	transport	biological_process	GO:0006810	glyoxylate cycle
4199	4610	physiological process	biological_process	GO:0007582	lipoate biosynthesis
4240	3449	regulation of transcription, DNA-dependent	biological_process	GO:0006355	L-cysteine metabolism
4240	4286	intracellular signaling cascade	biological_process	GO:0007242	phospholipid biosynthesis
4240	3588	proteolysis and peptidolysis	biological_process	GO:0006508	ribosome biogenesis and assembly
4296	3879	transport	biological_process	GO:0006810	DNA unwinding
4350	4231	G-protein coupled receptor protein signaling pathway	biological_process	GO:0007186	DNA modification
4369	5718	nucleoside metabolism	biological_process	GO:0009116	glutamate biosynthesis
4465	3218	electron transport	biological_process	GO:0006118	proline catabolism
4597	4202	homophilic cell adhesion	biological_process	GO:0007156	oligosaccharide metabolism
4598	8306	protein ubiquitination	biological_process	GO:0016567	M phase of mitotic cell cycle
4603	3886	phosphate transport	biological_process	GO:0006817	DNA integration
4654	5991	phosphoenolpyruvate-dependent sugar phosphotransferase system	biological_process	GO:0009401	rRNA processing
4656	5991	phosphoenolpyruvate-dependent sugar phosphotransferase system	biological_process	GO:0009401	ribosome biogenesis
4659	5991	phosphoenolpyruvate-dependent sugar phosphotransferase system	biological_process	GO:0009401	neurotransmitter secretion
4673	5991	phosphoenolpyruvate-dependent sugar phosphotransferase system	biological_process	GO:0009401	dicarboxylic acid transport
4692	5991	phosphoenolpyruvate-dependent sugar phosphotransferase system	biological_process	GO:0009401	nitric oxide biosynthesis
4695	5991	phosphoenolpyruvate-dependent sugar phosphotransferase system	biological_process	GO:0009401	tetrahydrobiopterin biosynthesis
4700	5991	phosphoenolpyruvate-dependent sugar phosphotransferase system	biological_process	GO:0009401	glucose catabolism
4701	5991	phosphoenolpyruvate-dependent sugar phosphotransferase system	biological_process	GO:0009401	regulation of signal transduction
4708	5991	phosphoenolpyruvate-dependent sugar phosphotransferase system	biological_process	GO:0009401	microtubule-based process
4711	5991	phosphoenolpyruvate-dependent sugar phosphotransferase system	biological_process	GO:0009401	carbohydrate biosynthesis
4713	5991	phosphoenolpyruvate-dependent sugar phosphotransferase system	biological_process	GO:0009401	oligopeptide transport
4713	3879	transport	biological_process	GO:0006810	NAD biosynthesis
4723	5991	phosphoenolpyruvate-dependent sugar phosphotransferase system	biological_process	GO:0009401	transcription from RNA polymerase II promoter
4736	5991	phosphoenolpyruvate-dependent sugar phosphotransferase system	biological_process	GO:0009401	cysteine biosynthesis from serine
4741	5991	phosphoenolpyruvate-dependent sugar phosphotransferase system	biological_process	GO:0009401	D-amino acid catabolism
4742	5991	phosphoenolpyruvate-dependent sugar phosphotransferase system	biological_process	GO:0009401	positive regulation of transcription
4788	4804	metabolism	biological_process	GO:0008152	isoprenoid biosynthesis
4795	3449	regulation of transcription, DNA-dependent	biological_process	GO:0006355	iron ion homeostasis
4818	3193	generation of precursor metabolites and energy	biological_process	GO:0006091	peptidyl-amino acid modification
4841	5991	phosphoenolpyruvate-dependent sugar phosphotransferase system	biological_process	GO:0009401	sulfate transport
4868	5991	phosphoenolpyruvate-dependent sugar phosphotransferase system	biological_process	GO:0009401	L-serine metabolism
4892	5991	phosphoenolpyruvate-dependent sugar phosphotransferase system	biological_process	GO:0009401	nuclear mRNA splicing, via spliceosome
4936	3879	transport	biological_process	GO:0006810	cell cycle arrest
4946	4201	cell adhesion	biological_process	GO:0007155	purine ribonucleoside salvage
4953	4231	G-protein coupled receptor protein signaling pathway	biological_process	GO:0007186	fatty acid desaturation
5001	3449	regulation of transcription, DNA-dependent	biological_process	GO:0006355	sterol metabolism
5010	3848	porphyrin biosynthesis	biological_process	GO:0006779	deoxyribonucleoside diphosphate metabolism
5036	5991	phosphoenolpyruvate-dependent sugar phosphotransferase system	biological_process	GO:0009401	phagocytosis
5160	3886	phosphate transport	biological_process	GO:0006817	response to toxin
5196	3879	transport	biological_process	GO:0006810	chemotaxis
5222	3508	tRNA aminoacylation for protein translation	biological_process	GO:0006418	protein amino acid methylation
5244	3449	regulation of transcription, DNA-dependent	biological_process	GO:0006355	threonyl-tRNA aminoacylation
5298	8306	protein ubiquitination	biological_process	GO:0016567	glycine biosynthesis
5335	3488	RNA processing	biological_process	GO:0006396	nucleotide biosynthesis
5335	4693	tRNA processing	biological_process	GO:0008033	tryptophanyl-tRNA aminoacylation
5349	13995	cellular protein metabolism	biological_process	GO:0044267	acyl-CoA metabolism
5401	3929	amino acid transport	biological_process	GO:0006865	methionine biosynthesis
5416	3264	purine nucleotide biosynthesis	biological_process	GO:0006164	C-terminal protein amino acid methylation
5416	3277	GMP biosynthesis	biological_process	GO:0006177	dUTP metabolism
5469	3879	transport	biological_process	GO:0006810	polysaccharide metabolism
5469	3880	ion transport	biological_process	GO:0006811	sphingolipid metabolism
5552	5991	phosphoenolpyruvate-dependent sugar phosphotransferase system	biological_process	GO:0009401	lysosome organization and biogenesis
5576	3879	transport	biological_process	GO:0006810	protein-mitochondrial targeting
5577	3503	protein biosynthesis	biological_process	GO:0006412	mitochondrial inner membrane protein import
5599	7847	lipid catabolism	biological_process	GO:0016042	riboflavin biosynthesis
5635	3886	phosphate transport	biological_process	GO:0006817	tyrosyl-tRNA aminoacylation
5659	3553	protein amino acid dephosphorylation	biological_process	GO:0006470	asparagine biosynthesis
5671	3588	proteolysis and peptidolysis	biological_process	GO:0006508	glycerol-3-phosphate metabolism
5710	5991	phosphoenolpyruvate-dependent sugar phosphotransferase system	biological_process	GO:0009401	glycerol-3-phosphate catabolism
5740	4804	metabolism	biological_process	GO:0008152	threonine biosynthesis
5879	4307	small GTPase mediated signal transduction	biological_process	GO:0007264	alanyl-tRNA aminoacylation
5879	6867	protein transport	biological_process	GO:0015031	phosphatidylserine biosynthesis
5943	3449	regulation of transcription, DNA-dependent	biological_process	GO:0006355	mannose biosynthesis
5946	4201	cell adhesion	biological_process	GO:0007155	defense response to pathogen
5948	3881	cation transport	biological_process	GO:0006812	glycyl-tRNA aminoacylation
5948	3885	calcium ion transport	biological_process	GO:0006816	histidine catabolism to glutamate and formamide
5979	3551	protein amino acid phosphorylation	biological_process	GO:0006468	glutathione metabolism
6001	3588	proteolysis and peptidolysis	biological_process	GO:0006508	cysteine biosynthesis via cystathione
6109	3882	potassium ion transport	biological_process	GO:0006813	creatine metabolism
6114	5991	phosphoenolpyruvate-dependent sugar phosphotransferase system	biological_process	GO:0009401	tRNA 5'-leader removal
6165	4072	microtubule-based movement	biological_process	GO:0007018	growth
6197	4231	G-protein coupled receptor protein signaling pathway	biological_process	GO:0007186	lipid biosynthesis
6224	4231	G-protein coupled receptor protein signaling pathway	biological_process	GO:0007186	isoleucyl-tRNA aminoacylation
6234	3879	transport	biological_process	GO:0006810	DNA replication, synthesis of RNA primer
6272	3504	translational initiation	biological_process	GO:0006413	mitochondrial electron transport, ubiquinol to cytochrome c
6313	4804	metabolism	biological_process	GO:0008152	fatty acid beta-oxidation
6404	3429	nucleosome assembly	biological_process	GO:0006334	hypusine biosynthesis from peptidyl-lysine
6404	4055	chromosome organization and biogenesis (sensu Eukaryota)	biological_process	GO:0007001	fructose 2,6-bisphosphate metabolism
6429	3449	regulation of transcription, DNA-dependent	biological_process	GO:0006355	N-terminal protein myristoylation
6449	5991	phosphoenolpyruvate-dependent sugar phosphotransferase system	biological_process	GO:0009401	rRNA modification
6467	5991	phosphoenolpyruvate-dependent sugar phosphotransferase system	biological_process	GO:0009401	transcription, DNA-dependent
6471	4307	small GTPase mediated signal transduction	biological_process	GO:0007264	purine base metabolism
6471	6867	protein transport	biological_process	GO:0015031	catabolism
6481	10823	metal ion transport	biological_process	GO:0030001	valine metabolism
6482	5991	phosphoenolpyruvate-dependent sugar phosphotransferase system	biological_process	GO:0009401	regulation of translation
6520	3880	ion transport	biological_process	GO:0006811	autophagic vacuole formation
6595	3449	regulation of transcription, DNA-dependent	biological_process	GO:0006355	ribonucleoside monophosphate biosynthesis
6600	4318	development	biological_process	GO:0007275	purine ribonucleotide biosynthesis
6609	3114	galactose metabolism	biological_process	GO:0006012	regulation of actin filament polymerization
6609	15833	carbohydrate phosphorylation	biological_process	GO:0046835	chaperonin-mediated tubulin folding
6609	4804	metabolism	biological_process	GO:0008152	nucleotide catabolism
6609	8097	phosphorylation	biological_process	GO:0016310	histidyl-tRNA aminoacylation
6652	3429	nucleosome assembly	biological_process	GO:0006334	cell proliferation
6652	4055	chromosome organization and biogenesis (sensu Eukaryota)	biological_process	GO:0007001	N-linked glycosylation via asparagine
6669	8306	protein ubiquitination	biological_process	GO:0016567	monovalent inorganic cation transport
6742	3882	potassium ion transport	biological_process	GO:0006813	carbon utilization
6779	3882	potassium ion transport	biological_process	GO:0006813	protein processing
6862	3551	protein amino acid phosphorylation	biological_process	GO:0006468	positive regulation of enzyme activity
6899	5991	phosphoenolpyruvate-dependent sugar phosphotransferase system	biological_process	GO:0009401	peptidyl-glutamic acid carboxylation
6933	4286	intracellular signaling cascade	biological_process	GO:0007242	peroxisome division
6937	5991	phosphoenolpyruvate-dependent sugar phosphotransferase system	biological_process	GO:0009401	purine ribonucleoside monophosphate biosynthesis
6958	5991	phosphoenolpyruvate-dependent sugar phosphotransferase system	biological_process	GO:0009401	protein secretion
7003	5991	phosphoenolpyruvate-dependent sugar phosphotransferase system	biological_process	GO:0009401	glycogen metabolism
7016	5991	phosphoenolpyruvate-dependent sugar phosphotransferase system	biological_process	GO:0009401	adenine salvage
7031	3553	protein amino acid dephosphorylation	biological_process	GO:0006470	negative regulation of translational initiation
7039	5991	phosphoenolpyruvate-dependent sugar phosphotransferase system	biological_process	GO:0009401	tRNA modification
7117	3551	protein amino acid phosphorylation	biological_process	GO:0006468	queuosine biosynthesis
7198	3449	regulation of transcription, DNA-dependent	biological_process	GO:0006355	oxygen transport
7208	3449	regulation of transcription, DNA-dependent	biological_process	GO:0006355	mitotic cell cycle
7218	5991	phosphoenolpyruvate-dependent sugar phosphotransferase system	biological_process	GO:0009401	pathogenesis
7264	5991	phosphoenolpyruvate-dependent sugar phosphotransferase system	biological_process	GO:0009401	response to wounding
7293	3588	proteolysis and peptidolysis	biological_process	GO:0006508	thiamin biosynthesis
7298	5991	phosphoenolpyruvate-dependent sugar phosphotransferase system	biological_process	GO:0009401	D-ribose metabolism
7310	3367	DNA replication initiation	biological_process	GO:0006270	sex determination
7320	5991	phosphoenolpyruvate-dependent sugar phosphotransferase system	biological_process	GO:0009401	transcription termination
7353	5991	phosphoenolpyruvate-dependent sugar phosphotransferase system	biological_process	GO:0009401	UDP-N-acetylgalactosamine biosynthesis
7362	3902	neurotransmitter transport	biological_process	GO:0006836	meiotic recombination
7364	5991	phosphoenolpyruvate-dependent sugar phosphotransferase system	biological_process	GO:0009401	muscle development
7375	3888	anion transport	biological_process	GO:0006820	respiratory gaseous exchange
7378	5991	phosphoenolpyruvate-dependent sugar phosphotransferase system	biological_process	GO:0009401	regulation of cell growth
7386	5991	phosphoenolpyruvate-dependent sugar phosphotransferase system	biological_process	GO:0009401	regulation of mitotic metaphase/anaphase transition
7389	5991	phosphoenolpyruvate-dependent sugar phosphotransferase system	biological_process	GO:0009401	cholesterol biosynthesis
7397	5991	phosphoenolpyruvate-dependent sugar phosphotransferase system	biological_process	GO:0009401	lipid transport
7423	5991	phosphoenolpyruvate-dependent sugar phosphotransferase system	biological_process	GO:0009401	chromatin remodeling
7454	4250	protein kinase C activation	biological_process	GO:0007205	DNA transposition
7612	5991	phosphoenolpyruvate-dependent sugar phosphotransferase system	biological_process	GO:0009401	arginine catabolism
7643	4201	cell adhesion	biological_process	GO:0007155	cytidine metabolism
7659	4307	small GTPase mediated signal transduction	biological_process	GO:0007264	protein arginylation
7659	151	two-component signal transduction system (phosphorelay)	biological_process	GO:0000160	regulation of protein catabolism
7659	3449	regulation of transcription, DNA-dependent	biological_process	GO:0006355	RNA-nucleus export
7659	6867	protein transport	biological_process	GO:0015031	beta-lactam antibiotic catabolism
7854	3429	nucleosome assembly	biological_process	GO:0006334	lysyl-tRNA aminoacylation
7854	4055	chromosome organization and biogenesis (sensu Eukaryota)	biological_process	GO:0007001	spliceosome assembly
7919	5660	biosynthesis	biological_process	GO:0009058	lipid A biosynthesis
7919	3218	electron transport	biological_process	GO:0006118	histidine biosynthesis
7987	8306	protein ubiquitination	biological_process	GO:0016567	plasmid partitioning (sensu Bacteria)
8097	3429	nucleosome assembly	biological_process	GO:0006334	cell wall biosynthesis (sensu Bacteria)
8097	4055	chromosome organization and biogenesis (sensu Eukaryota)	biological_process	GO:0007001	branched chain family amino acid biosynthesis
8099	3429	nucleosome assembly	biological_process	GO:0006334	protein import
8099	4055	chromosome organization and biogenesis (sensu Eukaryota)	biological_process	GO:0007001	extracellular polysaccharide biosynthesis
8100	3429	nucleosome assembly	biological_process	GO:0006334	cell wall catabolism
8100	4055	chromosome organization and biogenesis (sensu Eukaryota)	biological_process	GO:0007001	lipopolysaccharide core region biosynthesis
8103	3429	nucleosome assembly	biological_process	GO:0006334	poly-hydroxybutyrate biosynthesis
8103	4055	chromosome organization and biogenesis (sensu Eukaryota)	biological_process	GO:0007001	peptidoglycan catabolism
8123	3449	regulation of transcription, DNA-dependent	biological_process	GO:0006355	cellular morphogenesis
8130	5991	phosphoenolpyruvate-dependent sugar phosphotransferase system	biological_process	GO:0009401	biotin biosynthesis
8134	3429	nucleosome assembly	biological_process	GO:0006334	pantothenate biosynthesis
8134	4055	chromosome organization and biogenesis (sensu Eukaryota)	biological_process	GO:0007001	lipopolysaccharide biosynthesis
8176	3429	nucleosome assembly	biological_process	GO:0006334	flagellum biogenesis
8176	4055	chromosome organization and biogenesis (sensu Eukaryota)	biological_process	GO:0007001	type II protein secretion system
8223	3429	nucleosome assembly	biological_process	GO:0006334	RNA splicing
8223	4055	chromosome organization and biogenesis (sensu Eukaryota)	biological_process	GO:0007001	myo-inositol biosynthesis
8248	3429	nucleosome assembly	biological_process	GO:0006334	mannose metabolism
8248	4055	chromosome organization and biogenesis (sensu Eukaryota)	biological_process	GO:0007001	thiamin diphosphate biosynthesis
8255	4286	intracellular signaling cascade	biological_process	GO:0007242	sulfate assimilation
8260	3429	nucleosome assembly	biological_process	GO:0006334	ceramide metabolism
8260	4055	chromosome organization and biogenesis (sensu Eukaryota)	biological_process	GO:0007001	deoxyribonucleotide catabolism
8281	3359	DNA replication	biological_process	GO:0006260	tryptophan catabolism
8293	4307	small GTPase mediated signal transduction	biological_process	GO:0007264	actin filament polymerization
8293	6867	protein transport	biological_process	GO:0015031	spermine biosynthesis
8317	3503	protein biosynthesis	biological_process	GO:0006412	spermidine biosynthesis
8345	3551	protein amino acid phosphorylation	biological_process	GO:0006468	negative regulation of apoptosis
8348	3627	histidine catabolism	biological_process	GO:0006548	fumarate metabolism
8383	3588	proteolysis and peptidolysis	biological_process	GO:0006508	double-strand break repair via nonhomologous end-joining
8386	4307	small GTPase mediated signal transduction	biological_process	GO:0007264	response to biotic stimulus
8391	3429	nucleosome assembly	biological_process	GO:0006334	antibiotic biosynthesis
8391	4055	chromosome organization and biogenesis (sensu Eukaryota)	biological_process	GO:0007001	seryl-tRNA aminoacylation
8394	3429	nucleosome assembly	biological_process	GO:0006334	L-phenylalanine catabolism
8394	4055	chromosome organization and biogenesis (sensu Eukaryota)	biological_process	GO:0007001	tyrosine metabolism
8401	4286	intracellular signaling cascade	biological_process	GO:0007242	regulation of cell volume
8401	5789	cyclic nucleotide biosynthesis	biological_process	GO:0009190	coenzyme biosynthesis
8402	3588	proteolysis and peptidolysis	biological_process	GO:0006508	pyrimidine base metabolism
8463	3879	transport	biological_process	GO:0006810	RNA transport
8471	3551	protein amino acid phosphorylation	biological_process	GO:0006468	glutamine biosynthesis
8474	3429	nucleosome assembly	biological_process	GO:0006334	dTDP biosynthesis
8474	4055	chromosome organization and biogenesis (sensu Eukaryota)	biological_process	GO:0007001	dTTP biosynthesis
8479	5991	phosphoenolpyruvate-dependent sugar phosphotransferase system	biological_process	GO:0009401	cotranslational protein-membrane targeting
8491	3218	electron transport	biological_process	GO:0006118	nitrogen fixation
8492	3449	regulation of transcription, DNA-dependent	biological_process	GO:0006355	double-strand break repair
8499	3429	nucleosome assembly	biological_process	GO:0006334	anti-apoptosis
8499	4055	chromosome organization and biogenesis (sensu Eukaryota)	biological_process	GO:0007001	vesicle docking
8511	4072	microtubule-based movement	biological_process	GO:0007018	negative regulation of nucleoside metabolism
8551	3879	transport	biological_process	GO:0006810	tRNA metabolism
8565	13536	regulation of apoptosis	biological_process	GO:0042981	pentose-phosphate shunt, non-oxidative branch
8575	5991	phosphoenolpyruvate-dependent sugar phosphotransferase system	biological_process	GO:0009401	mitochondrial genome maintenance
8610	5691	lysine biosynthesis via diaminopimelate	biological_process	GO:0009089
8656	3195	gluconeogenesis	biological_process	GO:0006094
8697	5991	phosphoenolpyruvate-dependent sugar phosphotransferase system	biological_process	GO:0009401
8710	5991	phosphoenolpyruvate-dependent sugar phosphotransferase system	biological_process	GO:0009401
8716	5991	phosphoenolpyruvate-dependent sugar phosphotransferase system	biological_process	GO:0009401
8735	4268	frizzled-2 signaling pathway	biological_process	GO:0007223
8735	4318	development	biological_process	GO:0007275
8770	5991	phosphoenolpyruvate-dependent sugar phosphotransferase system	biological_process	GO:0009401
8771	3568	N-linked glycosylation	biological_process	GO:0006487
8775	5991	phosphoenolpyruvate-dependent sugar phosphotransferase system	biological_process	GO:0009401
8795	4231	G-protein coupled receptor protein signaling pathway	biological_process	GO:0007186
8797	4286	intracellular signaling cascade	biological_process	GO:0007242
8859	5991	phosphoenolpyruvate-dependent sugar phosphotransferase system	biological_process	GO:0009401
8881	5991	phosphoenolpyruvate-dependent sugar phosphotransferase system	biological_process	GO:0009401
8888	5991	phosphoenolpyruvate-dependent sugar phosphotransferase system	biological_process	GO:0009401
8906	5991	phosphoenolpyruvate-dependent sugar phosphotransferase system	biological_process	GO:0009401
8907	3449	regulation of transcription, DNA-dependent	biological_process	GO:0006355
8923	3449	regulation of transcription, DNA-dependent	biological_process	GO:0006355
8923	4576	sex differentiation	biological_process	GO:0007548
9019	5991	phosphoenolpyruvate-dependent sugar phosphotransferase system	biological_process	GO:0009401
9057	4268	frizzled-2 signaling pathway	biological_process	GO:0007223
9057	4318	development	biological_process	GO:0007275
9068	3449	regulation of transcription, DNA-dependent	biological_process	GO:0006355
9068	14463	regulation of transcription	biological_process	GO:0045449
9073	5991	phosphoenolpyruvate-dependent sugar phosphotransferase system	biological_process	GO:0009401
9075	3429	nucleosome assembly	biological_process	GO:0006334
9075	4055	chromosome organization and biogenesis (sensu Eukaryota)	biological_process	GO:0007001
9101	5991	phosphoenolpyruvate-dependent sugar phosphotransferase system	biological_process	GO:0009401
9118	3880	ion transport	biological_process	GO:0006811
9118	3879	transport	biological_process	GO:0006810
9120	3429	nucleosome assembly	biological_process	GO:0006334
9120	4055	chromosome organization and biogenesis (sensu Eukaryota)	biological_process	GO:0007001
9140	3218	electron transport	biological_process	GO:0006118
9143	4231	G-protein coupled receptor protein signaling pathway	biological_process	GO:0007186
9183	4072	microtubule-based movement	biological_process	GO:0007018
9216	3359	DNA replication	biological_process	GO:0006260
9280	3429	nucleosome assembly	biological_process	GO:0006334
9280	4055	chromosome organization and biogenesis (sensu Eukaryota)	biological_process	GO:0007001
9290	4231	G-protein coupled receptor protein signaling pathway	biological_process	GO:0007186
9297	4231	G-protein coupled receptor protein signaling pathway	biological_process	GO:0007186
9375	3429	nucleosome assembly	biological_process	GO:0006334
9375	4055	chromosome organization and biogenesis (sensu Eukaryota)	biological_process	GO:0007001
9381	3449	regulation of transcription, DNA-dependent	biological_process	GO:0006355
9382	3879	transport	biological_process	GO:0006810
9391	4804	metabolism	biological_process	GO:0008152
9397	4231	G-protein coupled receptor protein signaling pathway	biological_process	GO:0007186
9399	4231	G-protein coupled receptor protein signaling pathway	biological_process	GO:0007186
9432	4231	G-protein coupled receptor protein signaling pathway	biological_process	GO:0007186
9432	4629	visual perception	biological_process	GO:0007601
9479	4231	G-protein coupled receptor protein signaling pathway	biological_process	GO:0007186
9482	3449	regulation of transcription, DNA-dependent	biological_process	GO:0006355
9515	3588	proteolysis and peptidolysis	biological_process	GO:0006508
9582	5991	phosphoenolpyruvate-dependent sugar phosphotransferase system	biological_process	GO:0009401
9583	3879	transport	biological_process	GO:0006810
9646	3588	proteolysis and peptidolysis	biological_process	GO:0006508
9657	3880	ion transport	biological_process	GO:0006811
9678	14463	regulation of transcription	biological_process	GO:0045449
9678	3588	proteolysis and peptidolysis	biological_process	GO:0006508
9681	4201	cell adhesion	biological_process	GO:0007155
9703	4200	cell communication	biological_process	GO:0007154
9703	4318	development	biological_process	GO:0007275
9703	3588	proteolysis and peptidolysis	biological_process	GO:0006508
9732	3503	protein biosynthesis	biological_process	GO:0006412
9756	3551	protein amino acid phosphorylation	biological_process	GO:0006468
9813	4231	G-protein coupled receptor protein signaling pathway	biological_process	GO:0007186
9831	3588	proteolysis and peptidolysis	biological_process	GO:0006508
9836	3429	nucleosome assembly	biological_process	GO:0006334
9836	4055	chromosome organization and biogenesis (sensu Eukaryota)	biological_process	GO:0007001
9909	4201	cell adhesion	biological_process	GO:0007155
9969	4033	response to oxidative stress	biological_process	GO:0006979
10011	3591	ubiquitin-dependent protein catabolism	biological_process	GO:0006511
10039	3879	transport	biological_process	GO:0006810
10066	3488	RNA processing	biological_process	GO:0006396
10094	3588	proteolysis and peptidolysis	biological_process	GO:0006508
10108	3879	transport	biological_process	GO:0006810
10112	3881	cation transport	biological_process	GO:0006812
10112	4804	metabolism	biological_process	GO:0008152
10113	10970	cell differentiation	biological_process	GO:0030154
10113	3588	proteolysis and peptidolysis	biological_process	GO:0006508
10122	3882	potassium ion transport	biological_process	GO:0006813
10127	3359	DNA replication	biological_process	GO:0006260
10128	3879	transport	biological_process	GO:0006810
10129	3881	cation transport	biological_process	GO:0006812
10139	3591	ubiquitin-dependent protein catabolism	biological_process	GO:0006511
10142	3588	proteolysis and peptidolysis	biological_process	GO:0006508
10142	9225	protein amino acid prenylation	biological_process	GO:0018346
10204	72	regulation of cell cycle	biological_process	GO:0000074
10208	3879	transport	biological_process	GO:0006810
10259	3962	vesicle docking during exocytosis	biological_process	GO:0006904
10259	6867	protein transport	biological_process	GO:0015031
10271	4120	mitosis	biological_process	GO:0007067
10271	11074	chromosome condensation	biological_process	GO:0030261
10320	3508	tRNA aminoacylation for protein translation	biological_process	GO:0006418
10320	3521	methionyl-tRNA aminoacylation	biological_process	GO:0006431
10332	3879	transport	biological_process	GO:0006810
10347	8306	protein ubiquitination	biological_process	GO:0016567
10353	4103	cell cycle	biological_process	GO:0007049
10373	3888	anion transport	biological_process	GO:0006820
10376	3551	protein amino acid phosphorylation	biological_process	GO:0006468
10414	3547	protein modification	biological_process	GO:0006464
10414	3592	ubiquitin cycle	biological_process	GO:0006512
10433	3623	glycine metabolism	biological_process	GO:0006544
10446	4263	neuropeptide signaling pathway	biological_process	GO:0007218
10446	4231	G-protein coupled receptor protein signaling pathway	biological_process	GO:0007186
10446	3881	cation transport	biological_process	GO:0006812
10446	3880	ion transport	biological_process	GO:0006811
10501	4286	intracellular signaling cascade	biological_process	GO:0007242
10511	3876	nitrogen compound metabolism	biological_process	GO:0006807
10511	3605	arginine biosynthesis	biological_process	GO:0006526
10511	10670	pyrimidine base biosynthesis	biological_process	GO:0019856
10511	4804	metabolism	biological_process	GO:0008152
10511	5660	biosynthesis	biological_process	GO:0009058
10515	3077	carbohydrate metabolism	biological_process	GO:0005975
10520	4202	homophilic cell adhesion	biological_process	GO:0007156
10526	3886	phosphate transport	biological_process	GO:0006817
10538	3881	cation transport	biological_process	GO:0006812
10632	4286	intracellular signaling cascade	biological_process	GO:0007242
10639	3879	transport	biological_process	GO:0006810
10690	3881	cation transport	biological_process	GO:0006812
10690	3880	ion transport	biological_process	GO:0006811
10699	3503	protein biosynthesis	biological_process	GO:0006412
10699	3599	amino acid metabolism	biological_process	GO:0006520
10746	3902	neurotransmitter transport	biological_process	GO:0006836
10765	3449	regulation of transcription, DNA-dependent	biological_process	GO:0006355
10792	3553	protein amino acid dephosphorylation	biological_process	GO:0006470
10813	3218	electron transport	biological_process	GO:0006118
10896	3551	protein amino acid phosphorylation	biological_process	GO:0006468
10968	3591	ubiquitin-dependent protein catabolism	biological_process	GO:0006511
11018	3444	transcription	biological_process	GO:0006350
11026	4804	metabolism	biological_process	GO:0008152
11044	4804	metabolism	biological_process	GO:0008152
11103	3588	proteolysis and peptidolysis	biological_process	GO:0006508
11121	3588	proteolysis and peptidolysis	biological_process	GO:0006508
11152	3588	proteolysis and peptidolysis	biological_process	GO:0006508
11161	3553	protein amino acid dephosphorylation	biological_process	GO:0006470
11203	3488	RNA processing	biological_process	GO:0006396
11226	3568	N-linked glycosylation	biological_process	GO:0006487
11255	3880	ion transport	biological_process	GO:0006811
11255	3879	transport	biological_process	GO:0006810
11272	3588	proteolysis and peptidolysis	biological_process	GO:0006508
11279	3551	protein amino acid phosphorylation	biological_process	GO:0006468
11296	3879	transport	biological_process	GO:0006810
11315	3879	transport	biological_process	GO:0006810
11315	3880	ion transport	biological_process	GO:0006811
11319	3588	proteolysis and peptidolysis	biological_process	GO:0006508
11348	3547	protein modification	biological_process	GO:0006464
11360	3848	porphyrin biosynthesis	biological_process	GO:0006779
11446	3449	regulation of transcription, DNA-dependent	biological_process	GO:0006355
11543	3551	protein amino acid phosphorylation	biological_process	GO:0006468
11563	3551	protein amino acid phosphorylation	biological_process	GO:0006468
11563	4286	intracellular signaling cascade	biological_process	GO:0007242
11563	5789	cyclic nucleotide biosynthesis	biological_process	GO:0009190
11664	3553	protein amino acid dephosphorylation	biological_process	GO:0006470
11703	4200	cell communication	biological_process	GO:0007154
11737	3879	transport	biological_process	GO:0006810
11770	3218	electron transport	biological_process	GO:0006118
11772	3218	electron transport	biological_process	GO:0006118
11782	4201	cell adhesion	biological_process	GO:0007155
11821	7796	ATP synthesis coupled proton transport	biological_process	GO:0015986
11821	3826	ATP biosynthesis	biological_process	GO:0006754
11859	3093	trehalose metabolism	biological_process	GO:0005991
11933	3358	DNA metabolism	biological_process	GO:0006259
11956	3880	ion transport	biological_process	GO:0006811
11956	3879	transport	biological_process	GO:0006810
11959	5907	oligosaccharide biosynthesis	biological_process	GO:0009312
11965	3889	chloride transport	biological_process	GO:0006821
11965	4259	gamma-aminobutyric acid signaling pathway	biological_process	GO:0007214
11965	3880	ion transport	biological_process	GO:0006811
11965	3879	transport	biological_process	GO:0006810
12051	3551	protein amino acid phosphorylation	biological_process	GO:0006468
12053	3882	potassium ion transport	biological_process	GO:0006813
12053	3881	cation transport	biological_process	GO:0006812
12053	3880	ion transport	biological_process	GO:0006811
12085	8306	protein ubiquitination	biological_process	GO:0016567
12086	4211	signal transduction	biological_process	GO:0007165
12115	3551	protein amino acid phosphorylation	biological_process	GO:0006468
12119	3880	ion transport	biological_process	GO:0006811
12119	3879	transport	biological_process	GO:0006810
12143	4211	signal transduction	biological_process	GO:0007165
12143	4286	intracellular signaling cascade	biological_process	GO:0007242
12143	3707	lipid metabolism	biological_process	GO:0006629
12162	3378	DNA repair	biological_process	GO:0006281
12228	4201	cell adhesion	biological_process	GO:0007155
12304	3881	cation transport	biological_process	GO:0006812
12304	3880	ion transport	biological_process	GO:0006811
12306	3489	mRNA processing	biological_process	GO:0006397
12321	3218	electron transport	biological_process	GO:0006118
12337	3879	transport	biological_process	GO:0006810
12461	3464	mRNA capping	biological_process	GO:0006370
12563	3880	ion transport	biological_process	GO:0006811
12563	3879	transport	biological_process	GO:0006810
12570	3551	protein amino acid phosphorylation	biological_process	GO:0006468
12630	3218	electron transport	biological_process	GO:0006118
12734	3882	potassium ion transport	biological_process	GO:0006813
12734	3881	cation transport	biological_process	GO:0006812
12734	3880	ion transport	biological_process	GO:0006811
12742	3707	lipid metabolism	biological_process	GO:0006629
12978	3218	electron transport	biological_process	GO:0006118
13029	3568	N-linked glycosylation	biological_process	GO:0006487
13054	3378	DNA repair	biological_process	GO:0006281
13116	4231	G-protein coupled receptor protein signaling pathway	biological_process	GO:0007186
13146	3218	electron transport	biological_process	GO:0006118
13221	3881	cation transport	biological_process	GO:0006812
13425	4231	G-protein coupled receptor protein signaling pathway	biological_process	GO:0007186
13440	4231	G-protein coupled receptor protein signaling pathway	biological_process	GO:0007186
13490	5660	biosynthesis	biological_process	GO:0009058
13526	4263	neuropeptide signaling pathway	biological_process	GO:0007218
13531	4231	G-protein coupled receptor protein signaling pathway	biological_process	GO:0007186
13535	3882	potassium ion transport	biological_process	GO:0006813
13535	3881	cation transport	biological_process	GO:0006812
13551	3077	carbohydrate metabolism	biological_process	GO:0005975
13560	4231	G-protein coupled receptor protein signaling pathway	biological_process	GO:0007186
13571	3882	potassium ion transport	biological_process	GO:0006813
13642	4263	neuropeptide signaling pathway	biological_process	GO:0007218
13649	4231	G-protein coupled receptor protein signaling pathway	biological_process	GO:0007186
13739	4231	G-protein coupled receptor protein signaling pathway	biological_process	GO:0007186
13780	3540	protein folding	biological_process	GO:0006457
13790	4231	G-protein coupled receptor protein signaling pathway	biological_process	GO:0007186
13800	3218	electron transport	biological_process	GO:0006118
13800	4804	metabolism	biological_process	GO:0008152
13820	3551	protein amino acid phosphorylation	biological_process	GO:0006468
13858	4231	G-protein coupled receptor protein signaling pathway	biological_process	GO:0007186
13877	3879	transport	biological_process	GO:0006810
13877	3882	potassium ion transport	biological_process	GO:0006813
13917	4231	G-protein coupled receptor protein signaling pathway	biological_process	GO:0007186
14031	3449	regulation of transcription, DNA-dependent	biological_process	GO:0006355
14031	3567	protein amino acid glycosylation	biological_process	GO:0006486
14047	3588	proteolysis and peptidolysis	biological_process	GO:0006508
14074	3503	protein biosynthesis	biological_process	GO:0006412
14189	3540	protein folding	biological_process	GO:0006457
14216	4231	G-protein coupled receptor protein signaling pathway	biological_process	GO:0007186
14237	4231	G-protein coupled receptor protein signaling pathway	biological_process	GO:0007186
14306	4231	G-protein coupled receptor protein signaling pathway	biological_process	GO:0007186
14438	4231	G-protein coupled receptor protein signaling pathway	biological_process	GO:0007186
14487	3879	transport	biological_process	GO:0006810
14501	4231	G-protein coupled receptor protein signaling pathway	biological_process	GO:0007186
14580	3588	proteolysis and peptidolysis	biological_process	GO:0006508
14617	3588	proteolysis and peptidolysis	biological_process	GO:0006508
14685	7875	mRNA metabolism	biological_process	GO:0016071
14699	4231	G-protein coupled receptor protein signaling pathway	biological_process	GO:0007186
14752	10855	actin cytoskeleton organization and biogenesis	biological_process	GO:0030036
14786	4231	G-protein coupled receptor protein signaling pathway	biological_process	GO:0007186
14817	3588	proteolysis and peptidolysis	biological_process	GO:0006508
14897	4307	small GTPase mediated signal transduction	biological_process	GO:0007264
14897	6867	protein transport	biological_process	GO:0015031
14899	4231	G-protein coupled receptor protein signaling pathway	biological_process	GO:0007186
14931	3196	glycolysis	biological_process	GO:0006096
15006	3567	protein amino acid glycosylation	biological_process	GO:0006486
15022	4804	metabolism	biological_process	GO:0008152
15207	3588	proteolysis and peptidolysis	biological_process	GO:0006508
15302	3588	proteolysis and peptidolysis	biological_process	GO:0006508
15338	3513	cysteinyl-tRNA aminoacylation	biological_process	GO:0006423
15380	4804	metabolism	biological_process	GO:0008152
15389	4064	cytoskeleton organization and biogenesis	biological_process	GO:0007010
15442	3449	regulation of transcription, DNA-dependent	biological_process	GO:0006355
15493	4231	G-protein coupled receptor protein signaling pathway	biological_process	GO:0007186
15493	3879	transport	biological_process	GO:0006810
15679	8306	protein ubiquitination	biological_process	GO:0016567
16140	4610	physiological process	biological_process	GO:0007582
16273	4231	G-protein coupled receptor protein signaling pathway	biological_process	GO:0007186
16279	4804	metabolism	biological_process	GO:0008152
16286	3879	transport	biological_process	GO:0006810
16419	3882	potassium ion transport	biological_process	GO:0006813
16432	7847	lipid catabolism	biological_process	GO:0016042
16449	4804	metabolism	biological_process	GO:0008152
16611	3567	protein amino acid glycosylation	biological_process	GO:0006486
16747	3239	nucleobase, nucleoside, nucleotide and nucleic acid metabolism	biological_process	GO:0006139
16789	4231	G-protein coupled receptor protein signaling pathway	biological_process	GO:0007186
16815	3449	regulation of transcription, DNA-dependent	biological_process	GO:0006355
16838	3218	electron transport	biological_process	GO:0006118
16904	4263	neuropeptide signaling pathway	biological_process	GO:0007218
16918	4201	cell adhesion	biological_process	GO:0007155
16971	5991	phosphoenolpyruvate-dependent sugar phosphotransferase system	biological_process	GO:0009401
16994	4307	small GTPase mediated signal transduction	biological_process	GO:0007264
16994	6867	protein transport	biological_process	GO:0015031
17017	4263	neuropeptide signaling pathway	biological_process	GO:0007218
17158	4307	small GTPase mediated signal transduction	biological_process	GO:0007264
17185	3503	protein biosynthesis	biological_process	GO:0006412
17260	3504	translational initiation	biological_process	GO:0006413
17263	3551	protein amino acid phosphorylation	biological_process	GO:0006468
17311	4231	G-protein coupled receptor protein signaling pathway	biological_process	GO:0007186
17332	5991	phosphoenolpyruvate-dependent sugar phosphotransferase system	biological_process	GO:0009401
17374	4201	cell adhesion	biological_process	GO:0007155
17511	5991	phosphoenolpyruvate-dependent sugar phosphotransferase system	biological_process	GO:0009401
17529	5991	phosphoenolpyruvate-dependent sugar phosphotransferase system	biological_process	GO:0009401
17538	4231	G-protein coupled receptor protein signaling pathway	biological_process	GO:0007186
17545	5991	phosphoenolpyruvate-dependent sugar phosphotransferase system	biological_process	GO:0009401
17552	5991	phosphoenolpyruvate-dependent sugar phosphotransferase system	biological_process	GO:0009401
17566	5991	phosphoenolpyruvate-dependent sugar phosphotransferase system	biological_process	GO:0009401
17578	5991	phosphoenolpyruvate-dependent sugar phosphotransferase system	biological_process	GO:0009401
17583	5991	phosphoenolpyruvate-dependent sugar phosphotransferase system	biological_process	GO:0009401
17586	5991	phosphoenolpyruvate-dependent sugar phosphotransferase system	biological_process	GO:0009401
17587	5991	phosphoenolpyruvate-dependent sugar phosphotransferase system	biological_process	GO:0009401
17590	5991	phosphoenolpyruvate-dependent sugar phosphotransferase system	biological_process	GO:0009401
17604	5991	phosphoenolpyruvate-dependent sugar phosphotransferase system	biological_process	GO:0009401
17606	5991	phosphoenolpyruvate-dependent sugar phosphotransferase system	biological_process	GO:0009401
17677	3449	regulation of transcription, DNA-dependent	biological_process	GO:0006355
17690	5991	phosphoenolpyruvate-dependent sugar phosphotransferase system	biological_process	GO:0009401
17713	5991	phosphoenolpyruvate-dependent sugar phosphotransferase system	biological_process	GO:0009401
17862	5991	phosphoenolpyruvate-dependent sugar phosphotransferase system	biological_process	GO:0009401
18126	5991	phosphoenolpyruvate-dependent sugar phosphotransferase system	biological_process	GO:0009401
18324	3449	regulation of transcription, DNA-dependent	biological_process	GO:0006355
18367	3449	regulation of transcription, DNA-dependent	biological_process	GO:0006355
18368	4201	cell adhesion	biological_process	GO:0007155
18371	3218	electron transport	biological_process	GO:0006118
18413	8306	protein ubiquitination	biological_process	GO:0016567
18446	3449	regulation of transcription, DNA-dependent	biological_process	GO:0006355
18481	8306	protein ubiquitination	biological_process	GO:0016567
18566	3449	regulation of transcription, DNA-dependent	biological_process	GO:0006355
18576	3449	regulation of transcription, DNA-dependent	biological_process	GO:0006355
18606	4201	cell adhesion	biological_process	GO:0007155
18642	4201	cell adhesion	biological_process	GO:0007155
18668	7847	lipid catabolism	biological_process	GO:0016042
18675	4202	homophilic cell adhesion	biological_process	GO:0007156
18687	5991	phosphoenolpyruvate-dependent sugar phosphotransferase system	biological_process	GO:0009401
18790	4211	signal transduction	biological_process	GO:0007165
18804	4231	G-protein coupled receptor protein signaling pathway	biological_process	GO:0007186
18805	4318	development	biological_process	GO:0007275
18814	3449	regulation of transcription, DNA-dependent	biological_process	GO:0006355
18814	4576	sex differentiation	biological_process	GO:0007548
18945	4804	metabolism	biological_process	GO:0008152
18999	3218	electron transport	biological_process	GO:0006118
19017	5991	phosphoenolpyruvate-dependent sugar phosphotransferase system	biological_process	GO:0009401
19034	3449	regulation of transcription, DNA-dependent	biological_process	GO:0006355
19046	3218	electron transport	biological_process	GO:0006118
19259	4263	neuropeptide signaling pathway	biological_process	GO:0007218
19364	3547	protein modification	biological_process	GO:0006464
19405	3449	regulation of transcription, DNA-dependent	biological_process	GO:0006355
19417	5991	phosphoenolpyruvate-dependent sugar phosphotransferase system	biological_process	GO:0009401
19443	3449	regulation of transcription, DNA-dependent	biological_process	GO:0006355
19443	4576	sex differentiation	biological_process	GO:0007548
19482	5991	phosphoenolpyruvate-dependent sugar phosphotransferase system	biological_process	GO:0009401
19508	5991	phosphoenolpyruvate-dependent sugar phosphotransferase system	biological_process	GO:0009401
19525	3449	regulation of transcription, DNA-dependent	biological_process	GO:0006355
19792	3886	phosphate transport	biological_process	GO:0006817
19795	4307	small GTPase mediated signal transduction	biological_process	GO:0007264
19795	6867	protein transport	biological_process	GO:0015031
19852	5991	phosphoenolpyruvate-dependent sugar phosphotransferase system	biological_process	GO:0009401
19862	3449	regulation of transcription, DNA-dependent	biological_process	GO:0006355
19862	4576	sex differentiation	biological_process	GO:0007548
19888	5991	phosphoenolpyruvate-dependent sugar phosphotransferase system	biological_process	GO:0009401
19891	3429	nucleosome assembly	biological_process	GO:0006334
19891	4055	chromosome organization and biogenesis (sensu Eukaryota)	biological_process	GO:0007001
19937	4211	signal transduction	biological_process	GO:0007165
19953	3551	protein amino acid phosphorylation	biological_process	GO:0006468
20000	3449	regulation of transcription, DNA-dependent	biological_process	GO:0006355
20005	4307	small GTPase mediated signal transduction	biological_process	GO:0007264
20005	4286	intracellular signaling cascade	biological_process	GO:0007242
20024	3547	protein modification	biological_process	GO:0006464
20024	3592	ubiquitin cycle	biological_process	GO:0006512
20024	4804	metabolism	biological_process	GO:0008152
20036	3879	transport	biological_process	GO:0006810
20036	3880	ion transport	biological_process	GO:0006811
20064	3971	nucleocytoplasmic transport	biological_process	GO:0006913
20067	3218	electron transport	biological_process	GO:0006118
20073	4202	homophilic cell adhesion	biological_process	GO:0007156
20073	4201	cell adhesion	biological_process	GO:0007155
20079	4804	metabolism	biological_process	GO:0008152
20089	3080	glycogen biosynthesis	biological_process	GO:0005978
20110	3508	tRNA aminoacylation for protein translation	biological_process	GO:0006418
20110	3528	valyl-tRNA aminoacylation	biological_process	GO:0006438
20143	3218	electron transport	biological_process	GO:0006118
20143	3077	carbohydrate metabolism	biological_process	GO:0005975
20161	4202	homophilic cell adhesion	biological_process	GO:0007156
20161	4201	cell adhesion	biological_process	GO:0007155
20166	3879	transport	biological_process	GO:0006810
20166	3880	ion transport	biological_process	GO:0006811
20182	3386	nucleotide-excision repair	biological_process	GO:0006289
20182	3239	nucleobase, nucleoside, nucleotide and nucleic acid metabolism	biological_process	GO:0006139
20223	3591	ubiquitin-dependent protein catabolism	biological_process	GO:0006511
20223	3592	ubiquitin cycle	biological_process	GO:0006512
20239	10970	cell differentiation	biological_process	GO:0030154
20292	3588	proteolysis and peptidolysis	biological_process	GO:0006508
20376	3504	translational initiation	biological_process	GO:0006413
20426	3553	protein amino acid dephosphorylation	biological_process	GO:0006470
20426	15836	phospholipid dephosphorylation	biological_process	GO:0046839
20472	3881	cation transport	biological_process	GO:0006812
20538	3588	proteolysis and peptidolysis	biological_process	GO:0006508
20592	10970	cell differentiation	biological_process	GO:0030154
20603	3358	DNA metabolism	biological_process	GO:0006259
20640	3879	transport	biological_process	GO:0006810
20650	3449	regulation of transcription, DNA-dependent	biological_process	GO:0006355
20650	14463	regulation of transcription	biological_process	GO:0045449
20757	3218	electron transport	biological_process	GO:0006118
20763	4263	neuropeptide signaling pathway	biological_process	GO:0007218
20763	3588	proteolysis and peptidolysis	biological_process	GO:0006508
20763	3881	cation transport	biological_process	GO:0006812
20763	3880	ion transport	biological_process	GO:0006811
20862	3882	potassium ion transport	biological_process	GO:0006813
20862	3880	ion transport	biological_process	GO:0006811
20898	3551	protein amino acid phosphorylation	biological_process	GO:0006468
20904	3588	proteolysis and peptidolysis	biological_process	GO:0006508
20904	3879	transport	biological_process	GO:0006810
20960	4804	metabolism	biological_process	GO:0008152
20960	4851	cholesterol metabolism	biological_process	GO:0008203
20960	7847	lipid catabolism	biological_process	GO:0016042
20971	4263	neuropeptide signaling pathway	biological_process	GO:0007218
21019	3449	regulation of transcription, DNA-dependent	biological_process	GO:0006355
21107	3881	cation transport	biological_process	GO:0006812
21107	3880	ion transport	biological_process	GO:0006811
21184	3883	sodium ion transport	biological_process	GO:0006814
21291	3378	DNA repair	biological_process	GO:0006281
21316	3551	protein amino acid phosphorylation	biological_process	GO:0006468
21316	3879	transport	biological_process	GO:0006810
21340	3449	regulation of transcription, DNA-dependent	biological_process	GO:0006355
21366	4231	G-protein coupled receptor protein signaling pathway	biological_process	GO:0007186
21366	3218	electron transport	biological_process	GO:0006118
21386	3879	transport	biological_process	GO:0006810
21409	3881	cation transport	biological_process	GO:0006812
21409	3880	ion transport	biological_process	GO:0006811
21439	3553	protein amino acid dephosphorylation	biological_process	GO:0006470
21450	4318	development	biological_process	GO:0007275
21450	3551	protein amino acid phosphorylation	biological_process	GO:0006468
21524	3880	ion transport	biological_process	GO:0006811
21524	3879	transport	biological_process	GO:0006810
21552	3881	cation transport	biological_process	GO:0006812
21552	3880	ion transport	biological_process	GO:0006811
21645	3882	potassium ion transport	biological_process	GO:0006813
21645	3588	proteolysis and peptidolysis	biological_process	GO:0006508
21645	3881	cation transport	biological_process	GO:0006812
21645	3880	ion transport	biological_process	GO:0006811
21646	3882	potassium ion transport	biological_process	GO:0006813
21646	3881	cation transport	biological_process	GO:0006812
21646	3880	ion transport	biological_process	GO:0006811
21768	4201	cell adhesion	biological_process	GO:0007155
21775	3547	protein modification	biological_process	GO:0006464
21779	3588	proteolysis and peptidolysis	biological_process	GO:0006508
21809	3882	potassium ion transport	biological_process	GO:0006813
21809	3503	protein biosynthesis	biological_process	GO:0006412
21809	3880	ion transport	biological_process	GO:0006811
21900	3551	protein amino acid phosphorylation	biological_process	GO:0006468
21978	3902	neurotransmitter transport	biological_process	GO:0006836
22035	4201	cell adhesion	biological_process	GO:0007155
22095	8306	protein ubiquitination	biological_process	GO:0016567
22127	3883	sodium ion transport	biological_process	GO:0006814
22127	3945	regulation of pH	biological_process	GO:0006885
22254	3879	transport	biological_process	GO:0006810
22270	5991	phosphoenolpyruvate-dependent sugar phosphotransferase system	biological_process	GO:0009401
22284	3880	ion transport	biological_process	GO:0006811
22284	3879	transport	biological_process	GO:0006810
22306	3929	amino acid transport	biological_process	GO:0006865
22353	3588	proteolysis and peptidolysis	biological_process	GO:0006508
22387	3551	protein amino acid phosphorylation	biological_process	GO:0006468
22420	3218	electron transport	biological_process	GO:0006118
22575	3588	proteolysis and peptidolysis	biological_process	GO:0006508
22641	3880	ion transport	biological_process	GO:0006811
22641	3879	transport	biological_process	GO:0006810
22673	3880	ion transport	biological_process	GO:0006811
22673	3879	transport	biological_process	GO:0006810
22703	3879	transport	biological_process	GO:0006810
22729	4231	G-protein coupled receptor protein signaling pathway	biological_process	GO:0007186
22855	3449	regulation of transcription, DNA-dependent	biological_process	GO:0006355
22904	3588	proteolysis and peptidolysis	biological_process	GO:0006508
23068	3929	amino acid transport	biological_process	GO:0006865
23072	3879	transport	biological_process	GO:0006810
23227	3882	potassium ion transport	biological_process	GO:0006813
23227	3881	cation transport	biological_process	GO:0006812
23227	3880	ion transport	biological_process	GO:0006811
23333	4231	G-protein coupled receptor protein signaling pathway	biological_process	GO:0007186
23357	4231	G-protein coupled receptor protein signaling pathway	biological_process	GO:0007186
23673	4263	neuropeptide signaling pathway	biological_process	GO:0007218
23755	7596	nucleotide-sugar transport	biological_process	GO:0015780
23755	5260	carbohydrate transport	biological_process	GO:0008643
23801	3547	protein modification	biological_process	GO:0006464
23863	3929	amino acid transport	biological_process	GO:0006865
23923	4804	metabolism	biological_process	GO:0008152
24012	3449	regulation of transcription, DNA-dependent	biological_process	GO:0006355
24012	3429	nucleosome assembly	biological_process	GO:0006334
24056	3929	amino acid transport	biological_process	GO:0006865
24147	4231	G-protein coupled receptor protein signaling pathway	biological_process	GO:0007186
24188	4231	G-protein coupled receptor protein signaling pathway	biological_process	GO:0007186
24191	4804	metabolism	biological_process	GO:0008152
24241	4231	G-protein coupled receptor protein signaling pathway	biological_process	GO:0007186
24303	4231	G-protein coupled receptor protein signaling pathway	biological_process	GO:0007186
24362	3710	fatty acid biosynthesis	biological_process	GO:0006633
24412	3880	ion transport	biological_process	GO:0006811
24412	3882	potassium ion transport	biological_process	GO:0006813
24446	3595	glycoprotein catabolism	biological_process	GO:0006516
24490	4263	neuropeptide signaling pathway	biological_process	GO:0007218
24565	4231	G-protein coupled receptor protein signaling pathway	biological_process	GO:0007186
24582	4307	small GTPase mediated signal transduction	biological_process	GO:0007264
24582	6867	protein transport	biological_process	GO:0015031
24624	4231	G-protein coupled receptor protein signaling pathway	biological_process	GO:0007186
24727	4231	G-protein coupled receptor protein signaling pathway	biological_process	GO:0007186
24762	5719	nucleotide metabolism	biological_process	GO:0009117
24774	3567	protein amino acid glycosylation	biological_process	GO:0006486
24822	4231	G-protein coupled receptor protein signaling pathway	biological_process	GO:0007186
24865	4231	G-protein coupled receptor protein signaling pathway	biological_process	GO:0007186
24914	4231	G-protein coupled receptor protein signaling pathway	biological_process	GO:0007186
24947	4231	G-protein coupled receptor protein signaling pathway	biological_process	GO:0007186
24968	3879	transport	biological_process	GO:0006810
24997	4231	G-protein coupled receptor protein signaling pathway	biological_process	GO:0007186
25012	3567	protein amino acid glycosylation	biological_process	GO:0006486
25017	4231	G-protein coupled receptor protein signaling pathway	biological_process	GO:0007186
25025	4231	G-protein coupled receptor protein signaling pathway	biological_process	GO:0007186
25097	3551	protein amino acid phosphorylation	biological_process	GO:0006468
25116	3488	RNA processing	biological_process	GO:0006396
25137	4231	G-protein coupled receptor protein signaling pathway	biological_process	GO:0007186
25207	3220	mitochondrial electron transport, NADH to ubiquinone	biological_process	GO:0006120
25207	3218	electron transport	biological_process	GO:0006118
25219	3588	proteolysis and peptidolysis	biological_process	GO:0006508
25228	3449	regulation of transcription, DNA-dependent	biological_process	GO:0006355
25285	4231	G-protein coupled receptor protein signaling pathway	biological_process	GO:0007186
25310	4307	small GTPase mediated signal transduction	biological_process	GO:0007264
25310	3946	intracellular protein transport	biological_process	GO:0006886
25310	6867	protein transport	biological_process	GO:0015031
25330	4231	G-protein coupled receptor protein signaling pathway	biological_process	GO:0007186
25425	3857	heme oxidation	biological_process	GO:0006788
25427	3880	ion transport	biological_process	GO:0006811
25427	3879	transport	biological_process	GO:0006810
25428	4231	G-protein coupled receptor protein signaling pathway	biological_process	GO:0007186
25507	3567	protein amino acid glycosylation	biological_process	GO:0006486
25511	4231	G-protein coupled receptor protein signaling pathway	biological_process	GO:0007186
25516	4231	G-protein coupled receptor protein signaling pathway	biological_process	GO:0007186
25523	3553	protein amino acid dephosphorylation	biological_process	GO:0006470
25535	3567	protein amino acid glycosylation	biological_process	GO:0006486
25584	4263	neuropeptide signaling pathway	biological_process	GO:0007218
25593	4231	G-protein coupled receptor protein signaling pathway	biological_process	GO:0007186
25682	3449	regulation of transcription, DNA-dependent	biological_process	GO:0006355
25760	14463	regulation of transcription	biological_process	GO:0045449
25775	8306	protein ubiquitination	biological_process	GO:0016567
25797	3588	proteolysis and peptidolysis	biological_process	GO:0006508
25811	3551	protein amino acid phosphorylation	biological_process	GO:0006468
25811	4307	small GTPase mediated signal transduction	biological_process	GO:0007264
25811	3946	intracellular protein transport	biological_process	GO:0006886
25811	6867	protein transport	biological_process	GO:0015031
25829	3588	proteolysis and peptidolysis	biological_process	GO:0006508
25900	4231	G-protein coupled receptor protein signaling pathway	biological_process	GO:0007186
26196	3885	calcium ion transport	biological_process	GO:0006816
26276	4231	G-protein coupled receptor protein signaling pathway	biological_process	GO:0007186
26281	3588	proteolysis and peptidolysis	biological_process	GO:0006508
26311	3429	nucleosome assembly	biological_process	GO:0006334
26311	4055	chromosome organization and biogenesis (sensu Eukaryota)	biological_process	GO:0007001
26323	3503	protein biosynthesis	biological_process	GO:0006412
26574	3879	transport	biological_process	GO:0006810
26599	13642	regulation of GTPase activity	biological_process	GO:0043087
26719	4231	G-protein coupled receptor protein signaling pathway	biological_process	GO:0007186
26815	4231	G-protein coupled receptor protein signaling pathway	biological_process	GO:0007186
27000	3879	transport	biological_process	GO:0006810
27000	3880	ion transport	biological_process	GO:0006811
27015	3551	protein amino acid phosphorylation	biological_process	GO:0006468
27281	3488	RNA processing	biological_process	GO:0006396
27397	3879	transport	biological_process	GO:0006810
27702	4231	G-protein coupled receptor protein signaling pathway	biological_process	GO:0007186
27718	3547	protein modification	biological_process	GO:0006464
27729	4804	metabolism	biological_process	GO:0008152
27751	3551	protein amino acid phosphorylation	biological_process	GO:0006468
27862	3449	regulation of transcription, DNA-dependent	biological_process	GO:0006355
28065	4231	G-protein coupled receptor protein signaling pathway	biological_process	GO:0007186
28106	4231	G-protein coupled receptor protein signaling pathway	biological_process	GO:0007186
28161	5991	phosphoenolpyruvate-dependent sugar phosphotransferase system	biological_process	GO:0009401
28174	3218	electron transport	biological_process	GO:0006118
28175	5991	phosphoenolpyruvate-dependent sugar phosphotransferase system	biological_process	GO:0009401
28177	5991	phosphoenolpyruvate-dependent sugar phosphotransferase system	biological_process	GO:0009401
28225	4231	G-protein coupled receptor protein signaling pathway	biological_process	GO:0007186
28519	3449	regulation of transcription, DNA-dependent	biological_process	GO:0006355
28706	3540	protein folding	biological_process	GO:0006457
28995	3448	RNA elongation	biological_process	GO:0006354
28995	3449	regulation of transcription, DNA-dependent	biological_process	GO:0006355
29089	7847	lipid catabolism	biological_process	GO:0016042
29235	3551	protein amino acid phosphorylation	biological_process	GO:0006468
29324	3540	protein folding	biological_process	GO:0006457
29518	3429	nucleosome assembly	biological_process	GO:0006334
29518	4055	chromosome organization and biogenesis (sensu Eukaryota)	biological_process	GO:0007001
29595	3449	regulation of transcription, DNA-dependent	biological_process	GO:0006355
29690	3588	proteolysis and peptidolysis	biological_process	GO:0006508
29743	3449	regulation of transcription, DNA-dependent	biological_process	GO:0006355
29763	5661	macromolecule biosynthesis	biological_process	GO:0009059
29773	3547	protein modification	biological_process	GO:0006464
29793	3429	nucleosome assembly	biological_process	GO:0006334
29793	4055	chromosome organization and biogenesis (sensu Eukaryota)	biological_process	GO:0007001
29806	3449	regulation of transcription, DNA-dependent	biological_process	GO:0006355
29874	3449	regulation of transcription, DNA-dependent	biological_process	GO:0006355
29907	3551	protein amino acid phosphorylation	biological_process	GO:0006468
29965	3449	regulation of transcription, DNA-dependent	biological_process	GO:0006355
29965	4576	sex differentiation	biological_process	GO:0007548
29999	3218	electron transport	biological_process	GO:0006118
30010	3551	protein amino acid phosphorylation	biological_process	GO:0006468
30010	3508	tRNA aminoacylation for protein translation	biological_process	GO:0006418
30016	3547	protein modification	biological_process	GO:0006464
30016	3592	ubiquitin cycle	biological_process	GO:0006512
30016	18523	mRNA transport	biological_process	GO:0051028
30037	4072	microtubule-based movement	biological_process	GO:0007018
30047	3879	transport	biological_process	GO:0006810
30053	4202	homophilic cell adhesion	biological_process	GO:0007156
30056	4072	microtubule-based movement	biological_process	GO:0007018
30088	3444	transcription	biological_process	GO:0006350
30104	3428	chromatin assembly or disassembly	biological_process	GO:0006333
30213	3378	DNA repair	biological_process	GO:0006281
30283	8306	protein ubiquitination	biological_process	GO:0016567
30320	3881	cation transport	biological_process	GO:0006812
30320	3880	ion transport	biological_process	GO:0006811
30362	3879	transport	biological_process	GO:0006810
30364	60	protein-nucleus import, docking	biological_process	GO:0000059
30401	7747	coenzyme A biosynthesis	biological_process	GO:0015937
30416	3077	carbohydrate metabolism	biological_process	GO:0005975
30434	3588	proteolysis and peptidolysis	biological_process	GO:0006508
30443	3488	RNA processing	biological_process	GO:0006396
30465	3591	ubiquitin-dependent protein catabolism	biological_process	GO:0006511
30571	3386	nucleotide-excision repair	biological_process	GO:0006289
30571	3239	nucleobase, nucleoside, nucleotide and nucleic acid metabolism	biological_process	GO:0006139
30649	4231	G-protein coupled receptor protein signaling pathway	biological_process	GO:0007186
30649	3881	cation transport	biological_process	GO:0006812
30649	3880	ion transport	biological_process	GO:0006811
30750	3218	electron transport	biological_process	GO:0006118
30785	3588	proteolysis and peptidolysis	biological_process	GO:0006508
30785	5985	phospholipid catabolism	biological_process	GO:0009395
30790	4201	cell adhesion	biological_process	GO:0007155
30871	4072	microtubule-based movement	biological_process	GO:0007018
30941	4211	signal transduction	biological_process	GO:0007165
30968	4231	G-protein coupled receptor protein signaling pathway	biological_process	GO:0007186
30997	3077	carbohydrate metabolism	biological_process	GO:0005975
31039	3551	protein amino acid phosphorylation	biological_process	GO:0006468
31090	3588	proteolysis and peptidolysis	biological_process	GO:0006508
31122	3879	transport	biological_process	GO:0006810
31143	3551	protein amino acid phosphorylation	biological_process	GO:0006468
31174	5260	carbohydrate transport	biological_process	GO:0008643
31174	3879	transport	biological_process	GO:0006810
31199	3444	transcription	biological_process	GO:0006350
31229	3077	carbohydrate metabolism	biological_process	GO:0005975
31379	3551	protein amino acid phosphorylation	biological_process	GO:0006468
31394	4286	intracellular signaling cascade	biological_process	GO:0007242
31394	5789	cyclic nucleotide biosynthesis	biological_process	GO:0009190
31418	3882	potassium ion transport	biological_process	GO:0006813
31418	3881	cation transport	biological_process	GO:0006812
31418	3880	ion transport	biological_process	GO:0006811
31495	3879	transport	biological_process	GO:0006810
31519	3449	regulation of transcription, DNA-dependent	biological_process	GO:0006355
31531	3108	glucose metabolism	biological_process	GO:0006006
31531	3198	pentose-phosphate shunt	biological_process	GO:0006098
31531	3077	carbohydrate metabolism	biological_process	GO:0005975
31537	3881	cation transport	biological_process	GO:0006812
31537	3885	calcium ion transport	biological_process	GO:0006816
31537	3880	ion transport	biological_process	GO:0006811
31564	3378	DNA repair	biological_process	GO:0006281
31566	4804	metabolism	biological_process	GO:0008152
31622	3879	transport	biological_process	GO:0006810
31638	3551	protein amino acid phosphorylation	biological_process	GO:0006468
31824	3880	ion transport	biological_process	GO:0006811
31824	3879	transport	biological_process	GO:0006810
31844	3553	protein amino acid dephosphorylation	biological_process	GO:0006470
31895	3879	transport	biological_process	GO:0006810
31895	3880	ion transport	biological_process	GO:0006811
31928	3437	chromatin silencing	biological_process	GO:0006342
31928	3449	regulation of transcription, DNA-dependent	biological_process	GO:0006355
32018	8306	protein ubiquitination	biological_process	GO:0016567
32113	3886	phosphate transport	biological_process	GO:0006817
32224	3588	proteolysis and peptidolysis	biological_process	GO:0006508
32269	9032	peptide cross-linking	biological_process	GO:0018149
32294	4804	metabolism	biological_process	GO:0008152
32369	7847	lipid catabolism	biological_process	GO:0016042
32495	4693	tRNA processing	biological_process	GO:0008033
32577	3692	SRP-dependent cotranslational protein-membrane targeting	biological_process	GO:0006614
32577	3683	protein targeting	biological_process	GO:0006605
32720	3218	electron transport	biological_process	GO:0006118
32845	3218	electron transport	biological_process	GO:0006118
32845	3503	protein biosynthesis	biological_process	GO:0006412
32911	3879	transport	biological_process	GO:0006810
32913	7847	lipid catabolism	biological_process	GO:0016042
32913	4624	blood coagulation	biological_process	GO:0007596
32916	3880	ion transport	biological_process	GO:0006811
32916	3879	transport	biological_process	GO:0006810
32966	5674	aromatic amino acid family metabolism	biological_process	GO:0009072
33129	3218	electron transport	biological_process	GO:0006118
33143	3882	potassium ion transport	biological_process	GO:0006813
33143	3881	cation transport	biological_process	GO:0006812
33143	3880	ion transport	biological_process	GO:0006811
33192	4231	G-protein coupled receptor protein signaling pathway	biological_process	GO:0007186
33267	4007	defense response	biological_process	GO:0006952
33267	3077	carbohydrate metabolism	biological_process	GO:0005975
33270	3553	protein amino acid dephosphorylation	biological_process	GO:0006470
33294	3929	amino acid transport	biological_process	GO:0006865
33342	3218	electron transport	biological_process	GO:0006118
33342	3503	protein biosynthesis	biological_process	GO:0006412
33386	18700	protein insertion into membrane	biological_process	GO:0051205
33467	4007	defense response	biological_process	GO:0006952
33467	3077	carbohydrate metabolism	biological_process	GO:0005975
33527	3547	protein modification	biological_process	GO:0006464
33527	3592	ubiquitin cycle	biological_process	GO:0006512
33539	14463	regulation of transcription	biological_process	GO:0045449
33556	3588	proteolysis and peptidolysis	biological_process	GO:0006508
33569	4231	G-protein coupled receptor protein signaling pathway	biological_process	GO:0007186
33581	4231	G-protein coupled receptor protein signaling pathway	biological_process	GO:0007186
33607	3239	nucleobase, nucleoside, nucleotide and nucleic acid metabolism	biological_process	GO:0006139
33652	3588	proteolysis and peptidolysis	biological_process	GO:0006508
33670	3551	protein amino acid phosphorylation	biological_process	GO:0006468
33779	4231	G-protein coupled receptor protein signaling pathway	biological_process	GO:0007186
33780	3403	DNA methylation	biological_process	GO:0006306
33886	4231	G-protein coupled receptor protein signaling pathway	biological_process	GO:0007186
33918	4231	G-protein coupled receptor protein signaling pathway	biological_process	GO:0007186
34056	18315	negative regulation of coagulation	biological_process	GO:0050819
34058	8306	protein ubiquitination	biological_process	GO:0016567
34059	5719	nucleotide metabolism	biological_process	GO:0009117
34108	4231	G-protein coupled receptor protein signaling pathway	biological_process	GO:0007186
34125	3551	protein amino acid phosphorylation	biological_process	GO:0006468
34191	4231	G-protein coupled receptor protein signaling pathway	biological_process	GO:0007186
34209	3553	protein amino acid dephosphorylation	biological_process	GO:0006470
34292	3588	proteolysis and peptidolysis	biological_process	GO:0006508
34324	4231	G-protein coupled receptor protein signaling pathway	biological_process	GO:0007186
34333	4231	G-protein coupled receptor protein signaling pathway	biological_process	GO:0007186
34347	4263	neuropeptide signaling pathway	biological_process	GO:0007218
34364	4231	G-protein coupled receptor protein signaling pathway	biological_process	GO:0007186
34397	4103	cell cycle	biological_process	GO:0007049
34518	4231	G-protein coupled receptor protein signaling pathway	biological_process	GO:0007186
34520	3567	protein amino acid glycosylation	biological_process	GO:0006486
34540	4231	G-protein coupled receptor protein signaling pathway	biological_process	GO:0007186
34594	4231	G-protein coupled receptor protein signaling pathway	biological_process	GO:0007186
34627	4103	cell cycle	biological_process	GO:0007049
34633	3567	protein amino acid glycosylation	biological_process	GO:0006486
34679	3449	regulation of transcription, DNA-dependent	biological_process	GO:0006355
34692	4231	G-protein coupled receptor protein signaling pathway	biological_process	GO:0007186
34809	4231	G-protein coupled receptor protein signaling pathway	biological_process	GO:0007186
34835	4231	G-protein coupled receptor protein signaling pathway	biological_process	GO:0007186
34851	3359	DNA replication	biological_process	GO:0006260
34851	3378	DNA repair	biological_process	GO:0006281
34851	3407	DNA recombination	biological_process	GO:0006310
34859	3567	protein amino acid glycosylation	biological_process	GO:0006486
34948	4231	G-protein coupled receptor protein signaling pathway	biological_process	GO:0007186
34964	5660	biosynthesis	biological_process	GO:0009058
35135	4231	G-protein coupled receptor protein signaling pathway	biological_process	GO:0007186
35184	3599	amino acid metabolism	biological_process	GO:0006520
35184	3405	DNA catabolism	biological_process	GO:0006308
35272	3929	amino acid transport	biological_process	GO:0006865
35272	3879	transport	biological_process	GO:0006810
35381	3405	DNA catabolism	biological_process	GO:0006308
35442	72	regulation of cell cycle	biological_process	GO:0000074
35482	4231	G-protein coupled receptor protein signaling pathway	biological_process	GO:0007186
35484	3567	protein amino acid glycosylation	biological_process	GO:0006486
35490	4231	G-protein coupled receptor protein signaling pathway	biological_process	GO:0007186
35687	4231	G-protein coupled receptor protein signaling pathway	biological_process	GO:0007186
35794	3553	protein amino acid dephosphorylation	biological_process	GO:0006470
35830	3503	protein biosynthesis	biological_process	GO:0006412
35855	4072	microtubule-based movement	biological_process	GO:0007018
35855	18753	protein polymerization	biological_process	GO:0051258
35888	3567	protein amino acid glycosylation	biological_process	GO:0006486
35931	4231	G-protein coupled receptor protein signaling pathway	biological_process	GO:0007186
36018	3879	transport	biological_process	GO:0006810
36069	3929	amino acid transport	biological_process	GO:0006865
36113	3946	intracellular protein transport	biological_process	GO:0006886
36113	3973	apoptosis	biological_process	GO:0006915
36187	3551	protein amino acid phosphorylation	biological_process	GO:0006468
36194	3449	regulation of transcription, DNA-dependent	biological_process	GO:0006355
36196	4231	G-protein coupled receptor protein signaling pathway	biological_process	GO:0007186
36265	4286	intracellular signaling cascade	biological_process	GO:0007242
36265	5789	cyclic nucleotide biosynthesis	biological_process	GO:0009190
36332	3886	phosphate transport	biological_process	GO:0006817
36409	7796	ATP synthesis coupled proton transport	biological_process	GO:0015986
36427	3882	potassium ion transport	biological_process	GO:0006813
36550	4307	small GTPase mediated signal transduction	biological_process	GO:0007264
36550	6867	protein transport	biological_process	GO:0015031
36686	4231	G-protein coupled receptor protein signaling pathway	biological_process	GO:0007186
36686	4201	cell adhesion	biological_process	GO:0007155
36686	4206	cell-matrix adhesion	biological_process	GO:0007160
36807	8306	protein ubiquitination	biological_process	GO:0016567
36879	4231	G-protein coupled receptor protein signaling pathway	biological_process	GO:0007186
36977	3077	carbohydrate metabolism	biological_process	GO:0005975
36983	3588	proteolysis and peptidolysis	biological_process	GO:0006508
37059	4307	small GTPase mediated signal transduction	biological_process	GO:0007264
37059	3946	intracellular protein transport	biological_process	GO:0006886
37059	6867	protein transport	biological_process	GO:0015031
37225	3551	protein amino acid phosphorylation	biological_process	GO:0006468
37295	4286	intracellular signaling cascade	biological_process	GO:0007242
37310	3879	transport	biological_process	GO:0006810
37310	3880	ion transport	biological_process	GO:0006811
37606	4307	small GTPase mediated signal transduction	biological_process	GO:0007264
37606	6867	protein transport	biological_process	GO:0015031
37776	7847	lipid catabolism	biological_process	GO:0016042
37807	13536	regulation of apoptosis	biological_process	GO:0042981
38126	3378	DNA repair	biological_process	GO:0006281
38126	3407	DNA recombination	biological_process	GO:0006310
38219	4231	G-protein coupled receptor protein signaling pathway	biological_process	GO:0007186
38262	3488	RNA processing	biological_process	GO:0006396
38315	4307	small GTPase mediated signal transduction	biological_process	GO:0007264
38324	4231	G-protein coupled receptor protein signaling pathway	biological_process	GO:0007186
38327	4231	G-protein coupled receptor protein signaling pathway	biological_process	GO:0007186
38418	5991	phosphoenolpyruvate-dependent sugar phosphotransferase system	biological_process	GO:0009401
38426	5991	phosphoenolpyruvate-dependent sugar phosphotransferase system	biological_process	GO:0009401
38427	5991	phosphoenolpyruvate-dependent sugar phosphotransferase system	biological_process	GO:0009401
38477	4231	G-protein coupled receptor protein signaling pathway	biological_process	GO:0007186
38577	4231	G-protein coupled receptor protein signaling pathway	biological_process	GO:0007186
38673	3879	transport	biological_process	GO:0006810
38679	3449	regulation of transcription, DNA-dependent	biological_process	GO:0006355
38684	4231	G-protein coupled receptor protein signaling pathway	biological_process	GO:0007186
38704	3684	protein-nucleus import	biological_process	GO:0006606
38792	3449	regulation of transcription, DNA-dependent	biological_process	GO:0006355
38826	4231	G-protein coupled receptor protein signaling pathway	biological_process	GO:0007186
38827	4231	G-protein coupled receptor protein signaling pathway	biological_process	GO:0007186
38935	3449	regulation of transcription, DNA-dependent	biological_process	GO:0006355
38963	3879	transport	biological_process	GO:0006810
39271	7847	lipid catabolism	biological_process	GO:0016042
39330	3882	potassium ion transport	biological_process	GO:0006813
39330	3881	cation transport	biological_process	GO:0006812
39436	3449	regulation of transcription, DNA-dependent	biological_process	GO:0006355
39543	3239	nucleobase, nucleoside, nucleotide and nucleic acid metabolism	biological_process	GO:0006139
39596	3449	regulation of transcription, DNA-dependent	biological_process	GO:0006355
39632	3449	regulation of transcription, DNA-dependent	biological_process	GO:0006355
39668	3449	regulation of transcription, DNA-dependent	biological_process	GO:0006355
39846	3449	regulation of transcription, DNA-dependent	biological_process	GO:0006355
39881	3449	regulation of transcription, DNA-dependent	biological_process	GO:0006355
39891	3449	regulation of transcription, DNA-dependent	biological_process	GO:0006355
39913	3449	regulation of transcription, DNA-dependent	biological_process	GO:0006355
39924	3449	regulation of transcription, DNA-dependent	biological_process	GO:0006355
39952	3449	regulation of transcription, DNA-dependent	biological_process	GO:0006355
39952	4576	sex differentiation	biological_process	GO:0007548
40000	3551	protein amino acid phosphorylation	biological_process	GO:0006468
40000	4286	intracellular signaling cascade	biological_process	GO:0007242
40000	5789	cyclic nucleotide biosynthesis	biological_process	GO:0009190
40018	3553	protein amino acid dephosphorylation	biological_process	GO:0006470
40024	4201	cell adhesion	biological_process	GO:0007155
40031	3395	mismatch repair	biological_process	GO:0006298
40031	3358	DNA metabolism	biological_process	GO:0006259
40031	3378	DNA repair	biological_process	GO:0006281
40044	3551	protein amino acid phosphorylation	biological_process	GO:0006468
40044	4286	intracellular signaling cascade	biological_process	GO:0007242
40044	5789	cyclic nucleotide biosynthesis	biological_process	GO:0009190
40065	3588	proteolysis and peptidolysis	biological_process	GO:0006508
40082	4202	homophilic cell adhesion	biological_process	GO:0007156
40134	3588	proteolysis and peptidolysis	biological_process	GO:0006508
40200	3367	DNA replication initiation	biological_process	GO:0006270
40207	3588	proteolysis and peptidolysis	biological_process	GO:0006508
40209	3551	protein amino acid phosphorylation	biological_process	GO:0006468
40302	3218	electron transport	biological_process	GO:0006118
40331	3551	protein amino acid phosphorylation	biological_process	GO:0006468
40426	7847	lipid catabolism	biological_process	GO:0016042
40487	3882	potassium ion transport	biological_process	GO:0006813
40487	3881	cation transport	biological_process	GO:0006812
40487	3880	ion transport	biological_process	GO:0006811
40513	4201	cell adhesion	biological_process	GO:0007155
40552	3761	sphingomyelin catabolism	biological_process	GO:0006685
40568	3588	proteolysis and peptidolysis	biological_process	GO:0006508
40600	4201	cell adhesion	biological_process	GO:0007155
40605	4202	homophilic cell adhesion	biological_process	GO:0007156
40613	4072	microtubule-based movement	biological_process	GO:0007018
40646	3879	transport	biological_process	GO:0006810
40686	3428	chromatin assembly or disassembly	biological_process	GO:0006333
40698	4201	cell adhesion	biological_process	GO:0007155
40753	3879	transport	biological_process	GO:0006810
40806	3880	ion transport	biological_process	GO:0006811
40806	3879	transport	biological_process	GO:0006810
40837	3879	transport	biological_process	GO:0006810
40863	3880	ion transport	biological_process	GO:0006811
40863	3879	transport	biological_process	GO:0006810
40919	3880	ion transport	biological_process	GO:0006811
40919	3879	transport	biological_process	GO:0006810
40929	3358	DNA metabolism	biological_process	GO:0006259
40934	3879	transport	biological_process	GO:0006810
40974	3879	transport	biological_process	GO:0006810
40986	3880	ion transport	biological_process	GO:0006811
40986	3879	transport	biological_process	GO:0006810
41034	3551	protein amino acid phosphorylation	biological_process	GO:0006468
41069	4804	metabolism	biological_process	GO:0008152
41116	3588	proteolysis and peptidolysis	biological_process	GO:0006508
41172	3879	transport	biological_process	GO:0006810
41182	4202	homophilic cell adhesion	biological_process	GO:0007156
41217	4201	cell adhesion	biological_process	GO:0007155
41239	3386	nucleotide-excision repair	biological_process	GO:0006289
41281	4231	G-protein coupled receptor protein signaling pathway	biological_process	GO:0007186
41287	8306	protein ubiquitination	biological_process	GO:0016567
41295	4231	G-protein coupled receptor protein signaling pathway	biological_process	GO:0007186
41366	3449	regulation of transcription, DNA-dependent	biological_process	GO:0006355
41415	4201	cell adhesion	biological_process	GO:0007155
41445	4804	metabolism	biological_process	GO:0008152
41453	3186	acetyl-CoA metabolism	biological_process	GO:0006084
41471	3551	protein amino acid phosphorylation	biological_process	GO:0006468
41491	3588	proteolysis and peptidolysis	biological_process	GO:0006508
41512	4231	G-protein coupled receptor protein signaling pathway	biological_process	GO:0007186
41570	72	regulation of cell cycle	biological_process	GO:0000074
41631	4201	cell adhesion	biological_process	GO:0007155
41661	3588	proteolysis and peptidolysis	biological_process	GO:0006508
41719	4231	G-protein coupled receptor protein signaling pathway	biological_process	GO:0007186
41807	4231	G-protein coupled receptor protein signaling pathway	biological_process	GO:0007186
41864	4231	G-protein coupled receptor protein signaling pathway	biological_process	GO:0007186
41866	4231	G-protein coupled receptor protein signaling pathway	biological_process	GO:0007186
41969	5660	biosynthesis	biological_process	GO:0009058
41992	3553	protein amino acid dephosphorylation	biological_process	GO:0006470
42027	4231	G-protein coupled receptor protein signaling pathway	biological_process	GO:0007186
42027	3077	carbohydrate metabolism	biological_process	GO:0005975
42080	4231	G-protein coupled receptor protein signaling pathway	biological_process	GO:0007186
42155	3551	protein amino acid phosphorylation	biological_process	GO:0006468
42184	8306	protein ubiquitination	biological_process	GO:0016567
42247	4286	intracellular signaling cascade	biological_process	GO:0007242
42355	4231	G-protein coupled receptor protein signaling pathway	biological_process	GO:0007186
42358	4231	G-protein coupled receptor protein signaling pathway	biological_process	GO:0007186
42359	3707	lipid metabolism	biological_process	GO:0006629
42396	4231	G-protein coupled receptor protein signaling pathway	biological_process	GO:0007186
42415	4231	G-protein coupled receptor protein signaling pathway	biological_process	GO:0007186
42420	3929	amino acid transport	biological_process	GO:0006865
42496	8306	protein ubiquitination	biological_process	GO:0016567
42874	3503	protein biosynthesis	biological_process	GO:0006412
42989	3880	ion transport	biological_process	GO:0006811
43017	4231	G-protein coupled receptor protein signaling pathway	biological_process	GO:0007186
43034	4231	G-protein coupled receptor protein signaling pathway	biological_process	GO:0007186
43433	4804	metabolism	biological_process	GO:0008152
43460	3449	regulation of transcription, DNA-dependent	biological_process	GO:0006355
43778	4231	G-protein coupled receptor protein signaling pathway	biological_process	GO:0007186
43780	3449	regulation of transcription, DNA-dependent	biological_process	GO:0006355
43787	8122	cell-cell adhesion	biological_process	GO:0016337
43789	4201	cell adhesion	biological_process	GO:0007155
43832	4201	cell adhesion	biological_process	GO:0007155
43851	3882	potassium ion transport	biological_process	GO:0006813
43851	3551	protein amino acid phosphorylation	biological_process	GO:0006468
44064	3271	cAMP biosynthesis	biological_process	GO:0006171
44312	4201	cell adhesion	biological_process	GO:0007155
44380	3077	carbohydrate metabolism	biological_process	GO:0005975
44380	11072	lipid glycosylation	biological_process	GO:0030259
44501	4231	G-protein coupled receptor protein signaling pathway	biological_process	GO:0007186
44594	3882	potassium ion transport	biological_process	GO:0006813
44649	4064	cytoskeleton organization and biogenesis	biological_process	GO:0007010
44780	4201	cell adhesion	biological_process	GO:0007155
44780	4804	metabolism	biological_process	GO:0008152
44827	3588	proteolysis and peptidolysis	biological_process	GO:0006508
45008	4201	cell adhesion	biological_process	GO:0007155
45071	3880	ion transport	biological_process	GO:0006811
45169	4231	G-protein coupled receptor protein signaling pathway	biological_process	GO:0007186
45213	3886	phosphate transport	biological_process	GO:0006817
45324	3882	potassium ion transport	biological_process	GO:0006813
45760	3449	regulation of transcription, DNA-dependent	biological_process	GO:0006355
45788	4201	cell adhesion	biological_process	GO:0007155
45829	3605	arginine biosynthesis	biological_process	GO:0006526
45829	10670	pyrimidine base biosynthesis	biological_process	GO:0019856
45829	4804	metabolism	biological_process	GO:0008152
45961	3218	electron transport	biological_process	GO:0006118
46001	3218	electron transport	biological_process	GO:0006118
46041	3879	transport	biological_process	GO:0006810
46068	4804	metabolism	biological_process	GO:0008152
46075	3503	protein biosynthesis	biological_process	GO:0006412
46129	4201	cell adhesion	biological_process	GO:0007155
46133	3551	protein amino acid phosphorylation	biological_process	GO:0006468
46194	4201	cell adhesion	biological_process	GO:0007155
46271	3599	amino acid metabolism	biological_process	GO:0006520
46320	4231	G-protein coupled receptor protein signaling pathway	biological_process	GO:0007186
46320	3218	electron transport	biological_process	GO:0006118
46382	3876	nitrogen compound metabolism	biological_process	GO:0006807
46391	3879	transport	biological_process	GO:0006810
46495	3707	lipid metabolism	biological_process	GO:0006629
46553	3551	protein amino acid phosphorylation	biological_process	GO:0006468
46691	4201	cell adhesion	biological_process	GO:0007155
46870	3882	potassium ion transport	biological_process	GO:0006813
46881	4201	cell adhesion	biological_process	GO:0007155
46989	5718	nucleoside metabolism	biological_process	GO:0009116
47002	4201	cell adhesion	biological_process	GO:0007155
47008	4201	cell adhesion	biological_process	GO:0007155
47011	4201	cell adhesion	biological_process	GO:0007155
47042	3429	nucleosome assembly	biological_process	GO:0006334
47042	4055	chromosome organization and biogenesis (sensu Eukaryota)	biological_process	GO:0007001
47059	3879	transport	biological_process	GO:0006810
47076	4307	small GTPase mediated signal transduction	biological_process	GO:0007264
47103	3449	regulation of transcription, DNA-dependent	biological_process	GO:0006355
47124	4307	small GTPase mediated signal transduction	biological_process	GO:0007264
47124	6867	protein transport	biological_process	GO:0015031
47171	3540	protein folding	biological_process	GO:0006457
47197	4201	cell adhesion	biological_process	GO:0007155
47235	3449	regulation of transcription, DNA-dependent	biological_process	GO:0006355
47299	3449	regulation of transcription, DNA-dependent	biological_process	GO:0006355
47325	4286	intracellular signaling cascade	biological_process	GO:0007242
47325	5789	cyclic nucleotide biosynthesis	biological_process	GO:0009190
47540	4201	cell adhesion	biological_process	GO:0007155
47541	4201	cell adhesion	biological_process	GO:0007155
47573	3449	regulation of transcription, DNA-dependent	biological_process	GO:0006355
47702	3488	RNA processing	biological_process	GO:0006396
47764	3883	sodium ion transport	biological_process	GO:0006814
47769	3883	sodium ion transport	biological_process	GO:0006814
47772	3551	protein amino acid phosphorylation	biological_process	GO:0006468
47808	4201	cell adhesion	biological_process	GO:0007155
47891	3588	proteolysis and peptidolysis	biological_process	GO:0006508
48230	3882	potassium ion transport	biological_process	GO:0006813
48284	4201	cell adhesion	biological_process	GO:0007155
48313	3449	regulation of transcription, DNA-dependent	biological_process	GO:0006355
48388	4804	metabolism	biological_process	GO:0008152
48395	3429	nucleosome assembly	biological_process	GO:0006334
48395	4055	chromosome organization and biogenesis (sensu Eukaryota)	biological_process	GO:0007001
48661	3882	potassium ion transport	biological_process	GO:0006813
48709	4202	homophilic cell adhesion	biological_process	GO:0007156
48828	3449	regulation of transcription, DNA-dependent	biological_process	GO:0006355
48849	3588	proteolysis and peptidolysis	biological_process	GO:0006508
48861	3449	regulation of transcription, DNA-dependent	biological_process	GO:0006355
48919	9225	protein amino acid prenylation	biological_process	GO:0018346
48953	3449	regulation of transcription, DNA-dependent	biological_process	GO:0006355
49015	3449	regulation of transcription, DNA-dependent	biological_process	GO:0006355
49081	3429	nucleosome assembly	biological_process	GO:0006334
49081	4055	chromosome organization and biogenesis (sensu Eukaryota)	biological_process	GO:0007001
49108	4006	response to stress	biological_process	GO:0006950
49112	4072	microtubule-based movement	biological_process	GO:0007018
49119	4231	G-protein coupled receptor protein signaling pathway	biological_process	GO:0007186
49232	3218	electron transport	biological_process	GO:0006118
49245	5660	biosynthesis	biological_process	GO:0009058
49309	4201	cell adhesion	biological_process	GO:0007155
49320	3551	protein amino acid phosphorylation	biological_process	GO:0006468
49365	4231	G-protein coupled receptor protein signaling pathway	biological_process	GO:0007186
49419	3588	proteolysis and peptidolysis	biological_process	GO:0006508
49613	4307	small GTPase mediated signal transduction	biological_process	GO:0007264
49685	3429	nucleosome assembly	biological_process	GO:0006334
49685	4055	chromosome organization and biogenesis (sensu Eukaryota)	biological_process	GO:0007001
49725	3429	nucleosome assembly	biological_process	GO:0006334
49725	4055	chromosome organization and biogenesis (sensu Eukaryota)	biological_process	GO:0007001
49746	3429	nucleosome assembly	biological_process	GO:0006334
49746	4055	chromosome organization and biogenesis (sensu Eukaryota)	biological_process	GO:0007001
49757	3429	nucleosome assembly	biological_process	GO:0006334
49757	4055	chromosome organization and biogenesis (sensu Eukaryota)	biological_process	GO:0007001
49843	4804	metabolism	biological_process	GO:0008152
50004	3879	transport	biological_process	GO:0006810
50013	18771	chromosome organization and biogenesis	biological_process	GO:0051276
50028	4804	metabolism	biological_process	GO:0008152
50036	3218	electron transport	biological_process	GO:0006118
50041	3428	chromatin assembly or disassembly	biological_process	GO:0006333
50047	3551	protein amino acid phosphorylation	biological_process	GO:0006468
50066	4263	neuropeptide signaling pathway	biological_process	GO:0007218
50066	3881	cation transport	biological_process	GO:0006812
50066	3880	ion transport	biological_process	GO:0006811
50070	3551	protein amino acid phosphorylation	biological_process	GO:0006468
50112	3588	proteolysis and peptidolysis	biological_process	GO:0006508
50114	3218	electron transport	biological_process	GO:0006118
50123	3218	electron transport	biological_process	GO:0006118
50123	3879	transport	biological_process	GO:0006810
50144	3588	proteolysis and peptidolysis	biological_process	GO:0006508
50157	3881	cation transport	biological_process	GO:0006812
50157	4804	metabolism	biological_process	GO:0008152
50190	3239	nucleobase, nucleoside, nucleotide and nucleic acid metabolism	biological_process	GO:0006139
50245	3077	carbohydrate metabolism	biological_process	GO:0005975
50257	3077	carbohydrate metabolism	biological_process	GO:0005975
50259	3588	proteolysis and peptidolysis	biological_process	GO:0006508
50292	4072	microtubule-based movement	biological_process	GO:0007018
50296	3881	cation transport	biological_process	GO:0006812
50325	13995	cellular protein metabolism	biological_process	GO:0044267
50340	3553	protein amino acid dephosphorylation	biological_process	GO:0006470
50345	4850	steroid metabolism	biological_process	GO:0008202
50409	4201	cell adhesion	biological_process	GO:0007155
50431	4286	intracellular signaling cascade	biological_process	GO:0007242
50431	4267	frizzled signaling pathway	biological_process	GO:0007222
50431	4318	development	biological_process	GO:0007275
50499	3588	proteolysis and peptidolysis	biological_process	GO:0006508
50582	4231	G-protein coupled receptor protein signaling pathway	biological_process	GO:0007186
50718	3359	DNA replication	biological_process	GO:0006260
50745	3588	proteolysis and peptidolysis	biological_process	GO:0006508
50745	3880	ion transport	biological_process	GO:0006811
50745	3879	transport	biological_process	GO:0006810
50785	3879	transport	biological_process	GO:0006810
50821	3077	carbohydrate metabolism	biological_process	GO:0005975
50912	3879	transport	biological_process	GO:0006810
50912	3880	ion transport	biological_process	GO:0006811
50912	3882	potassium ion transport	biological_process	GO:0006813
50930	4231	G-protein coupled receptor protein signaling pathway	biological_process	GO:0007186
50970	4201	cell adhesion	biological_process	GO:0007155
51000	3588	proteolysis and peptidolysis	biological_process	GO:0006508
51000	4201	cell adhesion	biological_process	GO:0007155
51032	3880	ion transport	biological_process	GO:0006811
51032	3879	transport	biological_process	GO:0006810
51041	3879	transport	biological_process	GO:0006810
51086	3880	ion transport	biological_process	GO:0006811
51086	3879	transport	biological_process	GO:0006810
51194	3880	ion transport	biological_process	GO:0006811
51194	3879	transport	biological_process	GO:0006810
51287	3359	DNA replication	biological_process	GO:0006260
51370	3882	potassium ion transport	biological_process	GO:0006813
51398	4201	cell adhesion	biological_process	GO:0007155
51427	4201	cell adhesion	biological_process	GO:0007155
51517	3879	transport	biological_process	GO:0006810
51517	3880	ion transport	biological_process	GO:0006811
51550	7796	ATP synthesis coupled proton transport	biological_process	GO:0015986
51581	4201	cell adhesion	biological_process	GO:0007155
51603	3551	protein amino acid phosphorylation	biological_process	GO:0006468
51665	3882	potassium ion transport	biological_process	GO:0006813
51665	3881	cation transport	biological_process	GO:0006812
51665	3880	ion transport	biological_process	GO:0006811
51734	3882	potassium ion transport	biological_process	GO:0006813
51734	3881	cation transport	biological_process	GO:0006812
51734	3880	ion transport	biological_process	GO:0006811
51738	3547	protein modification	biological_process	GO:0006464
51779	4307	small GTPase mediated signal transduction	biological_process	GO:0007264
51848	3880	ion transport	biological_process	GO:0006811
51848	3879	transport	biological_process	GO:0006810
51887	4201	cell adhesion	biological_process	GO:0007155
51921	4201	cell adhesion	biological_process	GO:0007155
51980	4201	cell adhesion	biological_process	GO:0007155
52007	3880	ion transport	biological_process	GO:0006811
52007	3879	transport	biological_process	GO:0006810
52016	4231	G-protein coupled receptor protein signaling pathway	biological_process	GO:0007186
52055	3449	regulation of transcription, DNA-dependent	biological_process	GO:0006355
52055	4231	G-protein coupled receptor protein signaling pathway	biological_process	GO:0007186
52098	3547	protein modification	biological_process	GO:0006464
52170	3882	potassium ion transport	biological_process	GO:0006813
52223	4231	G-protein coupled receptor protein signaling pathway	biological_process	GO:0007186
52231	3879	transport	biological_process	GO:0006810
52268	3077	carbohydrate metabolism	biological_process	GO:0005975
52329	4231	G-protein coupled receptor protein signaling pathway	biological_process	GO:0007186
52422	3567	protein amino acid glycosylation	biological_process	GO:0006486
52556	4231	G-protein coupled receptor protein signaling pathway	biological_process	GO:0007186
52597	4231	G-protein coupled receptor protein signaling pathway	biological_process	GO:0007186
52623	3881	cation transport	biological_process	GO:0006812
52623	3880	ion transport	biological_process	GO:0006811
52639	3879	transport	biological_process	GO:0006810
52663	4201	cell adhesion	biological_process	GO:0007155
52676	4231	G-protein coupled receptor protein signaling pathway	biological_process	GO:0007186
52726	8306	protein ubiquitination	biological_process	GO:0016567
52734	3588	proteolysis and peptidolysis	biological_process	GO:0006508
52738	4231	G-protein coupled receptor protein signaling pathway	biological_process	GO:0007186
52838	4202	homophilic cell adhesion	biological_process	GO:0007156
52909	3880	ion transport	biological_process	GO:0006811
52909	3879	transport	biological_process	GO:0006810
53017	8307	chromatin modification	biological_process	GO:0016568
53219	4804	metabolism	biological_process	GO:0008152
53219	18835	regulation of oxidoreductase activity	biological_process	GO:0051341
53225	8306	protein ubiquitination	biological_process	GO:0016567
53249	3588	proteolysis and peptidolysis	biological_process	GO:0006508
53309	8306	protein ubiquitination	biological_process	GO:0016567
53401	3588	proteolysis and peptidolysis	biological_process	GO:0006508
53537	3508	tRNA aminoacylation for protein translation	biological_process	GO:0006418
53537	3519	leucyl-tRNA aminoacylation	biological_process	GO:0006429
53555	10363	protein metabolism	biological_process	GO:0019538
53627	3132	chitin metabolism	biological_process	GO:0006030
53664	4307	small GTPase mediated signal transduction	biological_process	GO:0007264
53664	3946	intracellular protein transport	biological_process	GO:0006886
53664	151	two-component signal transduction system (phosphorelay)	biological_process	GO:0000160
53664	3449	regulation of transcription, DNA-dependent	biological_process	GO:0006355
53664	6867	protein transport	biological_process	GO:0015031
53708	3077	carbohydrate metabolism	biological_process	GO:0005975
53909	3880	ion transport	biological_process	GO:0006811
54070	4231	G-protein coupled receptor protein signaling pathway	biological_process	GO:0007186
54544	3444	transcription	biological_process	GO:0006350
54581	3503	protein biosynthesis	biological_process	GO:0006412
54702	3218	electron transport	biological_process	GO:0006118
54942	3132	chitin metabolism	biological_process	GO:0006030
55039	3218	electron transport	biological_process	GO:0006118
55099	4231	G-protein coupled receptor protein signaling pathway	biological_process	GO:0007186
55118	3449	regulation of transcription, DNA-dependent	biological_process	GO:0006355
55360	4307	small GTPase mediated signal transduction	biological_process	GO:0007264
55360	6867	protein transport	biological_process	GO:0015031
55551	4231	G-protein coupled receptor protein signaling pathway	biological_process	GO:0007186
55658	3551	protein amino acid phosphorylation	biological_process	GO:0006468
55851	4033	response to oxidative stress	biological_process	GO:0006979
56075	4201	cell adhesion	biological_process	GO:0007155
56135	4201	cell adhesion	biological_process	GO:0007155
56293	3488	RNA processing	biological_process	GO:0006396
56331	4231	G-protein coupled receptor protein signaling pathway	biological_process	GO:0007186
56483	4231	G-protein coupled receptor protein signaling pathway	biological_process	GO:0007186
56637	3449	regulation of transcription, DNA-dependent	biological_process	GO:0006355
56637	4318	development	biological_process	GO:0007275
56791	4231	G-protein coupled receptor protein signaling pathway	biological_process	GO:0007186
56821	3879	transport	biological_process	GO:0006810
57064	4231	G-protein coupled receptor protein signaling pathway	biological_process	GO:0007186
57075	3449	regulation of transcription, DNA-dependent	biological_process	GO:0006355
57088	3886	phosphate transport	biological_process	GO:0006817
57113	3880	ion transport	biological_process	GO:0006811
57113	3879	transport	biological_process	GO:0006810
57179	4201	cell adhesion	biological_process	GO:0007155
57361	4231	G-protein coupled receptor protein signaling pathway	biological_process	GO:0007186
57420	3846	Mo-molybdopterin cofactor biosynthesis	biological_process	GO:0006777
57443	3880	ion transport	biological_process	GO:0006811
57470	3599	amino acid metabolism	biological_process	GO:0006520
57470	3375	RNA-dependent DNA replication	biological_process	GO:0006278
57503	3879	transport	biological_process	GO:0006810
57885	3449	regulation of transcription, DNA-dependent	biological_process	GO:0006355
57994	7993	vesicle-mediated transport	biological_process	GO:0016192
58039	3449	regulation of transcription, DNA-dependent	biological_process	GO:0006355
58200	3429	nucleosome assembly	biological_process	GO:0006334
58200	4055	chromosome organization and biogenesis (sensu Eukaryota)	biological_process	GO:0007001
58204	4286	intracellular signaling cascade	biological_process	GO:0007242
58235	3882	potassium ion transport	biological_process	GO:0006813
58237	3882	potassium ion transport	biological_process	GO:0006813
58280	3882	potassium ion transport	biological_process	GO:0006813
58482	3540	protein folding	biological_process	GO:0006457
58683	3449	regulation of transcription, DNA-dependent	biological_process	GO:0006355
58844	3588	proteolysis and peptidolysis	biological_process	GO:0006508
59063	3449	regulation of transcription, DNA-dependent	biological_process	GO:0006355
59305	4201	cell adhesion	biological_process	GO:0007155
59496	3449	regulation of transcription, DNA-dependent	biological_process	GO:0006355
59503	3429	nucleosome assembly	biological_process	GO:0006334
59503	4055	chromosome organization and biogenesis (sensu Eukaryota)	biological_process	GO:0007001
59568	3449	regulation of transcription, DNA-dependent	biological_process	GO:0006355
59594	3449	regulation of transcription, DNA-dependent	biological_process	GO:0006355
59618	3883	sodium ion transport	biological_process	GO:0006814
59708	3449	regulation of transcription, DNA-dependent	biological_process	GO:0006355
59839	3449	regulation of transcription, DNA-dependent	biological_process	GO:0006355
59993	3881	cation transport	biological_process	GO:0006812
59993	3885	calcium ion transport	biological_process	GO:0006816
59993	3880	ion transport	biological_process	GO:0006811
59997	3881	cation transport	biological_process	GO:0006812
59997	3885	calcium ion transport	biological_process	GO:0006816
59997	3882	potassium ion transport	biological_process	GO:0006813
59997	3880	ion transport	biological_process	GO:0006811
60009	3881	cation transport	biological_process	GO:0006812
60009	3885	calcium ion transport	biological_process	GO:0006816
60009	3880	ion transport	biological_process	GO:0006811
60020	4263	neuropeptide signaling pathway	biological_process	GO:0007218
60020	3881	cation transport	biological_process	GO:0006812
60020	3880	ion transport	biological_process	GO:0006811
60023	3508	tRNA aminoacylation for protein translation	biological_process	GO:0006418
60023	3514	glutamyl-tRNA aminoacylation	biological_process	GO:0006424
60023	3523	prolyl-tRNA aminoacylation	biological_process	GO:0006433
60023	3503	protein biosynthesis	biological_process	GO:0006412
60034	3551	protein amino acid phosphorylation	biological_process	GO:0006468
60037	4804	metabolism	biological_process	GO:0008152
60037	3881	cation transport	biological_process	GO:0006812
60052	3881	cation transport	biological_process	GO:0006812
60102	3551	protein amino acid phosphorylation	biological_process	GO:0006468
60102	4286	intracellular signaling cascade	biological_process	GO:0007242
60102	4211	signal transduction	biological_process	GO:0007165
60191	3707	lipid metabolism	biological_process	GO:0006629
60304	3883	sodium ion transport	biological_process	GO:0006814
60304	3945	regulation of pH	biological_process	GO:0006885
60450	3880	ion transport	biological_process	GO:0006811
60450	3879	transport	biological_process	GO:0006810
60452	3599	amino acid metabolism	biological_process	GO:0006520
60477	3879	transport	biological_process	GO:0006810
60521	3902	neurotransmitter transport	biological_process	GO:0006836
60533	3710	fatty acid biosynthesis	biological_process	GO:0006633
60533	4804	metabolism	biological_process	GO:0008152
60560	3886	phosphate transport	biological_process	GO:0006817
60573	3218	electron transport	biological_process	GO:0006118
60576	4804	metabolism	biological_process	GO:0008152
60630	3879	transport	biological_process	GO:0006810
60642	4201	cell adhesion	biological_process	GO:0007155
60758	3929	amino acid transport	biological_process	GO:0006865
60804	3880	ion transport	biological_process	GO:0006811
60804	3879	transport	biological_process	GO:0006810
60816	4200	cell communication	biological_process	GO:0007154
60834	3599	amino acid metabolism	biological_process	GO:0006520
60838	4072	microtubule-based movement	biological_process	GO:0007018
60849	3218	electron transport	biological_process	GO:0006118
60891	4201	cell adhesion	biological_process	GO:0007155
60933	3449	regulation of transcription, DNA-dependent	biological_process	GO:0006355
60966	3264	purine nucleotide biosynthesis	biological_process	GO:0006164
61041	3880	ion transport	biological_process	GO:0006811
61041	3879	transport	biological_process	GO:0006810
61131	4201	cell adhesion	biological_process	GO:0007155
61148	3077	carbohydrate metabolism	biological_process	GO:0005975
61368	3540	protein folding	biological_process	GO:0006457
61402	7715	tetracycline transport	biological_process	GO:0015904
61402	3879	transport	biological_process	GO:0006810
61471	3879	transport	biological_process	GO:0006810
61476	4231	G-protein coupled receptor protein signaling pathway	biological_process	GO:0007186
61480	4201	cell adhesion	biological_process	GO:0007155
61533	3551	protein amino acid phosphorylation	biological_process	GO:0006468
61545	3551	protein amino acid phosphorylation	biological_process	GO:0006468
61547	3879	transport	biological_process	GO:0006810
61624	3588	proteolysis and peptidolysis	biological_process	GO:0006508
61644	4231	G-protein coupled receptor protein signaling pathway	biological_process	GO:0007186
61676	3378	DNA repair	biological_process	GO:0006281
61697	4231	G-protein coupled receptor protein signaling pathway	biological_process	GO:0007186
61733	3588	proteolysis and peptidolysis	biological_process	GO:0006508
61839	3881	cation transport	biological_process	GO:0006812
61839	3880	ion transport	biological_process	GO:0006811
61899	3378	DNA repair	biological_process	GO:0006281
61967	4231	G-protein coupled receptor protein signaling pathway	biological_process	GO:0007186
62053	3218	electron transport	biological_process	GO:0006118
62260	3508	tRNA aminoacylation for protein translation	biological_process	GO:0006418
62260	3528	valyl-tRNA aminoacylation	biological_process	GO:0006438
62279	4231	G-protein coupled receptor protein signaling pathway	biological_process	GO:0007186
62323	4231	G-protein coupled receptor protein signaling pathway	biological_process	GO:0007186
62331	3709	fatty acid metabolism	biological_process	GO:0006631
62354	4231	G-protein coupled receptor protein signaling pathway	biological_process	GO:0007186
62471	3449	regulation of transcription, DNA-dependent	biological_process	GO:0006355
62479	3488	RNA processing	biological_process	GO:0006396
62479	18830	regulation of hydrolase activity	biological_process	GO:0051336
62571	4231	G-protein coupled receptor protein signaling pathway	biological_process	GO:0007186
62604	5675	aromatic amino acid family biosynthesis	biological_process	GO:0009073
62660	3588	proteolysis and peptidolysis	biological_process	GO:0006508
62810	3195	gluconeogenesis	biological_process	GO:0006094
62810	3196	glycolysis	biological_process	GO:0006096
62863	3551	protein amino acid phosphorylation	biological_process	GO:0006468
62952	3077	carbohydrate metabolism	biological_process	GO:0005975
63051	4231	G-protein coupled receptor protein signaling pathway	biological_process	GO:0007186
63052	3588	proteolysis and peptidolysis	biological_process	GO:0006508
63108	3880	ion transport	biological_process	GO:0006811
63108	3879	transport	biological_process	GO:0006810
63173	3567	protein amino acid glycosylation	biological_process	GO:0006486
63188	3879	transport	biological_process	GO:0006810
63231	4231	G-protein coupled receptor protein signaling pathway	biological_process	GO:0007186
63442	3588	proteolysis and peptidolysis	biological_process	GO:0006508
63529	3077	carbohydrate metabolism	biological_process	GO:0005975
63773	3588	proteolysis and peptidolysis	biological_process	GO:0006508
63846	4033	response to oxidative stress	biological_process	GO:0006979
63876	3879	transport	biological_process	GO:0006810
63947	3634	methionine metabolism	biological_process	GO:0006555
63961	4804	metabolism	biological_process	GO:0008152
64028	4307	small GTPase mediated signal transduction	biological_process	GO:0007264
64028	6867	protein transport	biological_process	GO:0015031
64073	3547	protein modification	biological_process	GO:0006464
64300	3588	proteolysis and peptidolysis	biological_process	GO:0006508
64452	4201	cell adhesion	biological_process	GO:0007155
64522	4307	small GTPase mediated signal transduction	biological_process	GO:0007264
64522	6867	protein transport	biological_process	GO:0015031
64724	4201	cell adhesion	biological_process	GO:0007155
64855	4231	G-protein coupled receptor protein signaling pathway	biological_process	GO:0007186
64885	4201	cell adhesion	biological_process	GO:0007155
64982	4231	G-protein coupled receptor protein signaling pathway	biological_process	GO:0007186
65149	4201	cell adhesion	biological_process	GO:0007155
65301	4804	metabolism	biological_process	GO:0008152
65411	4804	metabolism	biological_process	GO:0008152
65438	3449	regulation of transcription, DNA-dependent	biological_process	GO:0006355
65453	3547	protein modification	biological_process	GO:0006464
65453	3592	ubiquitin cycle	biological_process	GO:0006512
65476	3551	protein amino acid phosphorylation	biological_process	GO:0006468
65513	3218	electron transport	biological_process	GO:0006118
65521	4231	G-protein coupled receptor protein signaling pathway	biological_process	GO:0007186
65606	4201	cell adhesion	biological_process	GO:0007155
65613	4201	cell adhesion	biological_process	GO:0007155
65775	4201	cell adhesion	biological_process	GO:0007155
65961	4231	G-protein coupled receptor protein signaling pathway	biological_process	GO:0007186
65967	5851	peptidoglycan biosynthesis	biological_process	GO:0009252
66064	4201	cell adhesion	biological_process	GO:0007155
66101	4231	G-protein coupled receptor protein signaling pathway	biological_process	GO:0007186
66284	3588	proteolysis and peptidolysis	biological_process	GO:0006508
66298	4201	cell adhesion	biological_process	GO:0007155
66300	3880	ion transport	biological_process	GO:0006811
66300	3879	transport	biological_process	GO:0006810
66315	4231	G-protein coupled receptor protein signaling pathway	biological_process	GO:0007186
66316	5660	biosynthesis	biological_process	GO:0009058
66332	4231	G-protein coupled receptor protein signaling pathway	biological_process	GO:0007186
66793	151	two-component signal transduction system (phosphorelay)	biological_process	GO:0000160
66793	3449	regulation of transcription, DNA-dependent	biological_process	GO:0006355
67036	3881	cation transport	biological_process	GO:0006812
67043	3449	regulation of transcription, DNA-dependent	biological_process	GO:0006355
67148	4202	homophilic cell adhesion	biological_process	GO:0007156
67209	3449	regulation of transcription, DNA-dependent	biological_process	GO:0006355
67237	3461	transcription initiation from RNA polymerase II promoter	biological_process	GO:0006367
67328	3449	regulation of transcription, DNA-dependent	biological_process	GO:0006355
67598	3449	regulation of transcription, DNA-dependent	biological_process	GO:0006355
67675	3588	proteolysis and peptidolysis	biological_process	GO:0006508
67737	3503	protein biosynthesis	biological_process	GO:0006412
67805	4307	small GTPase mediated signal transduction	biological_process	GO:0007264
67805	6867	protein transport	biological_process	GO:0015031
67825	4804	metabolism	biological_process	GO:0008152
67930	7847	lipid catabolism	biological_process	GO:0016042
67930	3721	phospholipid metabolism	biological_process	GO:0006644
68074	4804	metabolism	biological_process	GO:0008152
68237	3551	protein amino acid phosphorylation	biological_process	GO:0006468
68409	4286	intracellular signaling cascade	biological_process	GO:0007242
68421	4307	small GTPase mediated signal transduction	biological_process	GO:0007264
68429	4804	metabolism	biological_process	GO:0008152
68493	72	regulation of cell cycle	biological_process	GO:0000074
68529	151	two-component signal transduction system (phosphorelay)	biological_process	GO:0000160
68529	3449	regulation of transcription, DNA-dependent	biological_process	GO:0006355
68545	5715	purine base biosynthesis	biological_process	GO:0009113
68575	3588	proteolysis and peptidolysis	biological_process	GO:0006508
68616	3449	regulation of transcription, DNA-dependent	biological_process	GO:0006355
68647	3449	regulation of transcription, DNA-dependent	biological_process	GO:0006355
68935	3588	proteolysis and peptidolysis	biological_process	GO:0006508
69041	3449	regulation of transcription, DNA-dependent	biological_process	GO:0006355
69052	3449	regulation of transcription, DNA-dependent	biological_process	GO:0006355
69081	4804	metabolism	biological_process	GO:0008152
69200	3710	fatty acid biosynthesis	biological_process	GO:0006633
69471	3929	amino acid transport	biological_process	GO:0006865
69635	4307	small GTPase mediated signal transduction	biological_process	GO:0007264
69635	6867	protein transport	biological_process	GO:0015031
69650	10122	coenzyme M biosynthesis	biological_process	GO:0019295
69672	3643	L-serine biosynthesis	biological_process	GO:0006564
69711	7802	proton transport	biological_process	GO:0015992
69888	3503	protein biosynthesis	biological_process	GO:0006412
69974	3429	nucleosome assembly	biological_process	GO:0006334
69974	4055	chromosome organization and biogenesis (sensu Eukaryota)	biological_process	GO:0007001
70014	3599	amino acid metabolism	biological_process	GO:0006520
70040	4804	metabolism	biological_process	GO:0008152
70040	3881	cation transport	biological_process	GO:0006812
70040	10823	metal ion transport	biological_process	GO:0030001
70058	3599	amino acid metabolism	biological_process	GO:0006520
70130	3710	fatty acid biosynthesis	biological_process	GO:0006633
70130	4804	metabolism	biological_process	GO:0008152
70174	3881	cation transport	biological_process	GO:0006812
70250	4202	homophilic cell adhesion	biological_process	GO:0007156
70257	3218	electron transport	biological_process	GO:0006118
70349	3218	electron transport	biological_process	GO:0006118
70416	5675	aromatic amino acid family biosynthesis	biological_process	GO:0009073
70421	3358	DNA metabolism	biological_process	GO:0006259
70504	3444	transcription	biological_process	GO:0006350
71335	3551	protein amino acid phosphorylation	biological_process	GO:0006468
71477	18835	regulation of oxidoreductase activity	biological_process	GO:0051341
71671	3588	proteolysis and peptidolysis	biological_process	GO:0006508
71841	13328	ATP synthesis coupled electron transport	biological_process	GO:0042773
71937	7875	mRNA metabolism	biological_process	GO:0016071
72008	3551	protein amino acid phosphorylation	biological_process	GO:0006468
72442	4307	small GTPase mediated signal transduction	biological_process	GO:0007264
72442	6867	protein transport	biological_process	GO:0015031
73062	3551	protein amino acid phosphorylation	biological_process	GO:0006468
73215	3503	protein biosynthesis	biological_process	GO:0006412
73238	4804	metabolism	biological_process	GO:0008152
73238	5683	branched chain family amino acid metabolism	biological_process	GO:0009081
73384	72	regulation of cell cycle	biological_process	GO:0000074
73384	3449	regulation of transcription, DNA-dependent	biological_process	GO:0006355
73760	3805	one-carbon compound metabolism	biological_process	GO:0006730
74095	3077	carbohydrate metabolism	biological_process	GO:0005975
74485	13328	ATP synthesis coupled electron transport	biological_process	GO:0042773
74961	3449	regulation of transcription, DNA-dependent	biological_process	GO:0006355
74961	4055	chromosome organization and biogenesis (sensu Eukaryota)	biological_process	GO:0007001
75219	3437	chromatin silencing	biological_process	GO:0006342
75219	3449	regulation of transcription, DNA-dependent	biological_process	GO:0006355
75372	13328	ATP synthesis coupled electron transport	biological_process	GO:0042773
75832	3822	glutathione biosynthesis	biological_process	GO:0006750
75932	3503	protein biosynthesis	biological_process	GO:0006412
75942	4804	metabolism	biological_process	GO:0008152
75942	3647	tryptophan metabolism	biological_process	GO:0006568
76120	3395	mismatch repair	biological_process	GO:0006298
76192	3647	tryptophan metabolism	biological_process	GO:0006568
76571	72	regulation of cell cycle	biological_process	GO:0000074
76658	3218	electron transport	biological_process	GO:0006118
76680	5991	phosphoenolpyruvate-dependent sugar phosphotransferase system	biological_process	GO:0009401
76691	5991	phosphoenolpyruvate-dependent sugar phosphotransferase system	biological_process	GO:0009401
76822	4804	metabolism	biological_process	GO:0008152
76853	5991	phosphoenolpyruvate-dependent sugar phosphotransferase system	biological_process	GO:0009401
76863	3218	electron transport	biological_process	GO:0006118
76946	13328	ATP synthesis coupled electron transport	biological_process	GO:0042773
77011	5660	biosynthesis	biological_process	GO:0009058
77011	4804	metabolism	biological_process	GO:0008152
77053	3876	nitrogen compound metabolism	biological_process	GO:0006807
77598	3077	carbohydrate metabolism	biological_process	GO:0005975
77672	3591	ubiquitin-dependent protein catabolism	biological_process	GO:0006511
77692	3283	GTP biosynthesis	biological_process	GO:0006183
77692	3327	UTP biosynthesis	biological_process	GO:0006228
77692	3340	CTP biosynthesis	biological_process	GO:0006241
77723	5660	biosynthesis	biological_process	GO:0009058
77883	5991	phosphoenolpyruvate-dependent sugar phosphotransferase system	biological_process	GO:0009401
77909	5991	phosphoenolpyruvate-dependent sugar phosphotransferase system	biological_process	GO:0009401
78352	4072	microtubule-based movement	biological_process	GO:0007018
78370	151	two-component signal transduction system (phosphorelay)	biological_process	GO:0000160
78370	3449	regulation of transcription, DNA-dependent	biological_process	GO:0006355
78379	151	two-component signal transduction system (phosphorelay)	biological_process	GO:0000160
78379	3449	regulation of transcription, DNA-dependent	biological_process	GO:0006355
78435	3710	fatty acid biosynthesis	biological_process	GO:0006633
78454	3218	electron transport	biological_process	GO:0006118
78577	4804	metabolism	biological_process	GO:0008152
78625	3503	protein biosynthesis	biological_process	GO:0006412
78763	10569	carboxylic acid metabolism	biological_process	GO:0019752
78835	4263	neuropeptide signaling pathway	biological_process	GO:0007218
78861	3547	protein modification	biological_process	GO:0006464
78890	4231	G-protein coupled receptor protein signaling pathway	biological_process	GO:0007186
78927	3800	aromatic compound metabolism	biological_process	GO:0006725
78936	3591	ubiquitin-dependent protein catabolism	biological_process	GO:0006511
78986	5719	nucleotide metabolism	biological_process	GO:0009117
79012	3218	electron transport	biological_process	GO:0006118
79064	3879	transport	biological_process	GO:0006810
79076	4231	G-protein coupled receptor protein signaling pathway	biological_process	GO:0007186
79092	8314	histone deacetylation	biological_process	GO:0016575
79123	3588	proteolysis and peptidolysis	biological_process	GO:0006508
79192	9225	protein amino acid prenylation	biological_process	GO:0018346
79242	4231	G-protein coupled receptor protein signaling pathway	biological_process	GO:0007186
79242	4033	response to oxidative stress	biological_process	GO:0006979
79255	3902	neurotransmitter transport	biological_process	GO:0006836
79314	3588	proteolysis and peptidolysis	biological_process	GO:0006508
79400	3283	GTP biosynthesis	biological_process	GO:0006183
79400	3327	UTP biosynthesis	biological_process	GO:0006228
79400	3340	CTP biosynthesis	biological_process	GO:0006241
79419	72	regulation of cell cycle	biological_process	GO:0000074
79419	3367	DNA replication initiation	biological_process	GO:0006270
79441	4231	G-protein coupled receptor protein signaling pathway	biological_process	GO:0007186
79458	3218	electron transport	biological_process	GO:0006118
79471	4201	cell adhesion	biological_process	GO:0007155
79471	4318	development	biological_process	GO:0007275
79500	3881	cation transport	biological_process	GO:0006812
79500	3880	ion transport	biological_process	GO:0006811
79502	4231	G-protein coupled receptor protein signaling pathway	biological_process	GO:0007186
79512	4072	microtubule-based movement	biological_process	GO:0007018
79532	3588	proteolysis and peptidolysis	biological_process	GO:0006508
79630	3218	electron transport	biological_process	GO:0006118
79630	18835	regulation of oxidoreductase activity	biological_process	GO:0051341
79650	3588	proteolysis and peptidolysis	biological_process	GO:0006508
79680	3880	ion transport	biological_process	GO:0006811
79680	3879	transport	biological_process	GO:0006810
79707	3449	regulation of transcription, DNA-dependent	biological_process	GO:0006355
79709	3551	protein amino acid phosphorylation	biological_process	GO:0006468
79749	3595	glycoprotein catabolism	biological_process	GO:0006516
79785	3902	neurotransmitter transport	biological_process	GO:0006836
79805	72	regulation of cell cycle	biological_process	GO:0000074
79816	3551	protein amino acid phosphorylation	biological_process	GO:0006468
79851	4231	G-protein coupled receptor protein signaling pathway	biological_process	GO:0007186
79897	3551	protein amino acid phosphorylation	biological_process	GO:0006468
79900	3663	catecholamine metabolism	biological_process	GO:0006584
79911	3880	ion transport	biological_process	GO:0006811
79911	3879	transport	biological_process	GO:0006810
79931	3551	protein amino acid phosphorylation	biological_process	GO:0006468
79942	3551	protein amino acid phosphorylation	biological_process	GO:0006468
79948	3218	electron transport	biological_process	GO:0006118
79948	14467	cell redox homeostasis	biological_process	GO:0045454
79980	3879	transport	biological_process	GO:0006810
79984	4231	G-protein coupled receptor protein signaling pathway	biological_process	GO:0007186
79992	3289	'de novo' IMP biosynthesis	biological_process	GO:0006189
80020	5660	biosynthesis	biological_process	GO:0009058
80060	4231	G-protein coupled receptor protein signaling pathway	biological_process	GO:0007186
80063	4804	metabolism	biological_process	GO:0008152
80063	3077	carbohydrate metabolism	biological_process	GO:0005975
80076	3880	ion transport	biological_process	GO:0006811
80076	3879	transport	biological_process	GO:0006810
80115	3684	protein-nucleus import	biological_process	GO:0006606
80158	3946	intracellular protein transport	biological_process	GO:0006886
80158	13642	regulation of GTPase activity	biological_process	GO:0043087
80159	3449	regulation of transcription, DNA-dependent	biological_process	GO:0006355
80187	3449	regulation of transcription, DNA-dependent	biological_process	GO:0006355
80195	4286	intracellular signaling cascade	biological_process	GO:0007242
80221	4804	metabolism	biological_process	GO:0008152
80232	3929	amino acid transport	biological_process	GO:0006865
80243	3449	regulation of transcription, DNA-dependent	biological_process	GO:0006355
80250	3588	proteolysis and peptidolysis	biological_process	GO:0006508
80319	3551	protein amino acid phosphorylation	biological_process	GO:0006468
80319	4211	signal transduction	biological_process	GO:0007165
80332	8306	protein ubiquitination	biological_process	GO:0016567
80340	3883	sodium ion transport	biological_process	GO:0006814
80365	3449	regulation of transcription, DNA-dependent	biological_process	GO:0006355
80374	151	two-component signal transduction system (phosphorelay)	biological_process	GO:0000160
80374	3449	regulation of transcription, DNA-dependent	biological_process	GO:0006355
80394	3449	regulation of transcription, DNA-dependent	biological_process	GO:0006355
80405	3449	regulation of transcription, DNA-dependent	biological_process	GO:0006355
80429	4231	G-protein coupled receptor protein signaling pathway	biological_process	GO:0007186
80438	3547	protein modification	biological_process	GO:0006464
80438	3592	ubiquitin cycle	biological_process	GO:0006512
80445	3879	transport	biological_process	GO:0006810
80454	3551	protein amino acid phosphorylation	biological_process	GO:0006468
80497	4201	cell adhesion	biological_process	GO:0007155
80560	4223	transmembrane receptor protein serine/threonine kinase signaling pathway	biological_process	GO:0007178
80560	3551	protein amino acid phosphorylation	biological_process	GO:0006468
80762	3218	electron transport	biological_process	GO:0006118
80818	3551	protein amino acid phosphorylation	biological_process	GO:0006468
80821	3193	generation of precursor metabolites and energy	biological_process	GO:0006091
80821	4866	bioluminescence	biological_process	GO:0008218
80848	3882	potassium ion transport	biological_process	GO:0006813
80855	4804	metabolism	biological_process	GO:0008152
80868	4201	cell adhesion	biological_process	GO:0007155
80868	4206	cell-matrix adhesion	biological_process	GO:0007160
80868	3218	electron transport	biological_process	GO:0006118
80869	5233	pyridoxine biosynthesis	biological_process	GO:0008615
80908	3879	transport	biological_process	GO:0006810
80927	3449	regulation of transcription, DNA-dependent	biological_process	GO:0006355
80945	3886	phosphate transport	biological_process	GO:0006817
80987	3449	regulation of transcription, DNA-dependent	biological_process	GO:0006355
81021	3882	potassium ion transport	biological_process	GO:0006813
81021	3880	ion transport	biological_process	GO:0006811
81082	4231	G-protein coupled receptor protein signaling pathway	biological_process	GO:0007186
81124	3551	protein amino acid phosphorylation	biological_process	GO:0006468
81126	3588	proteolysis and peptidolysis	biological_process	GO:0006508
81127	3881	cation transport	biological_process	GO:0006812
81127	3880	ion transport	biological_process	GO:0006811
81131	3551	protein amino acid phosphorylation	biological_process	GO:0006468
81163	3449	regulation of transcription, DNA-dependent	biological_process	GO:0006355
81169	8306	protein ubiquitination	biological_process	GO:0016567
81219	3386	nucleotide-excision repair	biological_process	GO:0006289
81232	3449	regulation of transcription, DNA-dependent	biological_process	GO:0006355
81233	3902	neurotransmitter transport	biological_process	GO:0006836
81238	3881	cation transport	biological_process	GO:0006812
81249	3449	regulation of transcription, DNA-dependent	biological_process	GO:0006355
81258	3551	protein amino acid phosphorylation	biological_process	GO:0006468
81300	3553	protein amino acid dephosphorylation	biological_process	GO:0006470
81309	3449	regulation of transcription, DNA-dependent	biological_process	GO:0006355
[truncated: 9,331 more rows]

## Sheet: go_cell_comp
proteinId	gotermId	goName	gotermType	goAcc
7	7826	membrane	cellular_component	GO:0016020
7	616	voltage-gated sodium channel complex	cellular_component	GO:0001518
24	7826	membrane	cellular_component	GO:0016020
24	616	voltage-gated sodium channel complex	cellular_component	GO:0001518
45	7826	membrane	cellular_component	GO:0016020
45	616	voltage-gated sodium channel complex	cellular_component	GO:0001518
59	2898	endoplasmic reticulum	cellular_component	GO:0005783
59	7826	membrane	cellular_component	GO:0016020
63	7826	membrane	cellular_component	GO:0016020
86	2855	cytoplasm	cellular_component	GO:0005737
102	7827	integral to membrane	cellular_component	GO:0016021
107	2757	nucleus	cellular_component	GO:0005634
167	143	ubiquitin ligase complex	cellular_component	GO:0000151
182	2855	cytoplasm	cellular_component	GO:0005737
192	2757	nucleus	cellular_component	GO:0005634
194	2746	intracellular	cellular_component	GO:0005622
194	2953	ribosome	cellular_component	GO:0005840
220	143	ubiquitin ligase complex	cellular_component	GO:0000151
231	143	ubiquitin ligase complex	cellular_component	GO:0000151
241	7827	integral to membrane	cellular_component	GO:0016021
241	2746	intracellular	cellular_component	GO:0005622
297	4683	synaptic vesicle	cellular_component	GO:0008021
297	7826	membrane	cellular_component	GO:0016020
304	2757	nucleus	cellular_component	GO:0005634
326	2855	cytoplasm	cellular_component	GO:0005737
367	7826	membrane	cellular_component	GO:0016020
418	2855	cytoplasm	cellular_component	GO:0005737
426	2757	nucleus	cellular_component	GO:0005634
438	7826	membrane	cellular_component	GO:0016020
438	2898	endoplasmic reticulum	cellular_component	GO:0005783
445	7826	membrane	cellular_component	GO:0016020
445	2700	extracellular region	cellular_component	GO:0005576
449	8017	procollagen-proline, 2-oxoglutarate-4-dioxygenase complex	cellular_component	GO:0016222
488	7827	integral to membrane	cellular_component	GO:0016021
504	11099	dynein complex	cellular_component	GO:0030286
524	7827	integral to membrane	cellular_component	GO:0016021
524	13320	GPI-anchor transamidase complex	cellular_component	GO:0042765
587	2757	nucleus	cellular_component	GO:0005634
652	7827	integral to membrane	cellular_component	GO:0016021
714	143	ubiquitin ligase complex	cellular_component	GO:0000151
747	2981	microtubule	cellular_component	GO:0005874
770	6158	ribulose bisphosphate carboxylase complex (sensu Magnoliophyta)	cellular_component	GO:0009573
770	2757	nucleus	cellular_component	GO:0005634
820	150	protein phosphatase type 2A complex	cellular_component	GO:0000159
838	2757	nucleus	cellular_component	GO:0005634
859	2757	nucleus	cellular_component	GO:0005634
902	143	ubiquitin ligase complex	cellular_component	GO:0000151
907	7826	membrane	cellular_component	GO:0016020
919	7826	membrane	cellular_component	GO:0016020
925	2746	intracellular	cellular_component	GO:0005622
925	2953	ribosome	cellular_component	GO:0005840
956	7826	membrane	cellular_component	GO:0016020
966	2757	nucleus	cellular_component	GO:0005634
971	2855	cytoplasm	cellular_component	GO:0005737
974	7827	integral to membrane	cellular_component	GO:0016021
986	2757	nucleus	cellular_component	GO:0005634
990	3055	cAMP-dependent protein kinase complex	cellular_component	GO:0005952
990	3059	protein kinase CK2 complex	cellular_component	GO:0005956
1001	7826	membrane	cellular_component	GO:0016020
1001	4734	voltage-gated potassium channel complex	cellular_component	GO:0008076
1034	2757	nucleus	cellular_component	GO:0005634
1059	3055	cAMP-dependent protein kinase complex	cellular_component	GO:0005952
1059	3059	protein kinase CK2 complex	cellular_component	GO:0005956
1064	7826	membrane	cellular_component	GO:0016020
1081	2981	microtubule	cellular_component	GO:0005874
1081	13790	protein complex	cellular_component	GO:0043234
1122	7826	membrane	cellular_component	GO:0016020
1122	4734	voltage-gated potassium channel complex	cellular_component	GO:0008076
1130	4929	protein serine/threonine phosphatase complex	cellular_component	GO:0008287
1130	7826	membrane	cellular_component	GO:0016020
1130	7827	integral to membrane	cellular_component	GO:0016021
1130	3065	magnesium-dependent protein serine/threonine phosphatase complex	cellular_component	GO:0005963
1130	8732	myosin phosphatase complex	cellular_component	GO:0017023
1146	7826	membrane	cellular_component	GO:0016020
1146	4734	voltage-gated potassium channel complex	cellular_component	GO:0008076
1167	2746	intracellular	cellular_component	GO:0005622
1167	2953	ribosome	cellular_component	GO:0005840
1180	8214	proton-transporting two-sector ATPase complex	cellular_component	GO:0016469
1183	2757	nucleus	cellular_component	GO:0005634
1239	2757	nucleus	cellular_component	GO:0005634
1277	7826	membrane	cellular_component	GO:0016020
1285	7827	integral to membrane	cellular_component	GO:0016021
1316	7827	integral to membrane	cellular_component	GO:0016021
1365	2757	nucleus	cellular_component	GO:0005634
1380	7826	membrane	cellular_component	GO:0016020
1470	7827	integral to membrane	cellular_component	GO:0016021
1485	7826	membrane	cellular_component	GO:0016020
1485	4734	voltage-gated potassium channel complex	cellular_component	GO:0008076
1485	537	spindle pole	cellular_component	GO:0000922
1485	2929	microtubule organizing center	cellular_component	GO:0005815
1486	2757	nucleus	cellular_component	GO:0005634
1490	2757	nucleus	cellular_component	GO:0005634
1499	7827	integral to membrane	cellular_component	GO:0016021
1519	3055	cAMP-dependent protein kinase complex	cellular_component	GO:0005952
1519	3059	protein kinase CK2 complex	cellular_component	GO:0005956
1537	7826	membrane	cellular_component	GO:0016020
1539	7827	integral to membrane	cellular_component	GO:0016021
1563	2967	cytoskeleton	cellular_component	GO:0005856
1628	7826	membrane	cellular_component	GO:0016020
1638	7827	integral to membrane	cellular_component	GO:0016021
1642	7827	integral to membrane	cellular_component	GO:0016021
1652	7827	integral to membrane	cellular_component	GO:0016021
1652	7826	membrane	cellular_component	GO:0016020
1658	7819	sarcoglycan complex	cellular_component	GO:0016012
1658	7827	integral to membrane	cellular_component	GO:0016021
1668	7827	integral to membrane	cellular_component	GO:0016021
1679	4947	integrin complex	cellular_component	GO:0008305
1683	7827	integral to membrane	cellular_component	GO:0016021
1683	7826	membrane	cellular_component	GO:0016020
1687	7827	integral to membrane	cellular_component	GO:0016021
1720	7827	integral to membrane	cellular_component	GO:0016021
1745	7826	membrane	cellular_component	GO:0016020
1745	2860	mitochondrial inner membrane	cellular_component	GO:0005743
1771	2982	microtubule associated complex	cellular_component	GO:0005875
1783	2757	nucleus	cellular_component	GO:0005634
1805	7827	integral to membrane	cellular_component	GO:0016021
1816	7826	membrane	cellular_component	GO:0016020
1848	7827	integral to membrane	cellular_component	GO:0016021
1848	2860	mitochondrial inner membrane	cellular_component	GO:0005743
1857	7826	membrane	cellular_component	GO:0016020
1857	2860	mitochondrial inner membrane	cellular_component	GO:0005743
1864	2757	nucleus	cellular_component	GO:0005634
1897	7827	integral to membrane	cellular_component	GO:0016021
1904	7826	membrane	cellular_component	GO:0016020
1904	2856	mitochondrion	cellular_component	GO:0005739
1904	2860	mitochondrial inner membrane	cellular_component	GO:0005743
1904	2757	nucleus	cellular_component	GO:0005634
1919	7827	integral to membrane	cellular_component	GO:0016021
1923	2757	nucleus	cellular_component	GO:0005634
1944	7827	integral to membrane	cellular_component	GO:0016021
1945	143	ubiquitin ligase complex	cellular_component	GO:0000151
1951	7827	integral to membrane	cellular_component	GO:0016021
1990	7827	integral to membrane	cellular_component	GO:0016021
1990	7826	membrane	cellular_component	GO:0016020
1996	4683	synaptic vesicle	cellular_component	GO:0008021
1996	7826	membrane	cellular_component	GO:0016020
2009	7826	membrane	cellular_component	GO:0016020
2028	7826	membrane	cellular_component	GO:0016020
2159	7827	integral to membrane	cellular_component	GO:0016021
2159	481	nucleosome	cellular_component	GO:0000786
2159	2757	nucleus	cellular_component	GO:0005634
2167	7827	integral to membrane	cellular_component	GO:0016021
2211	7827	integral to membrane	cellular_component	GO:0016021
2226	7826	membrane	cellular_component	GO:0016020
2234	2746	intracellular	cellular_component	GO:0005622
2243	2992	integral to plasma membrane	cellular_component	GO:0005887
2243	7826	membrane	cellular_component	GO:0016020
2281	7826	membrane	cellular_component	GO:0016020
2285	7827	integral to membrane	cellular_component	GO:0016021
2463	7826	membrane	cellular_component	GO:0016020
2515	2757	nucleus	cellular_component	GO:0005634
2522	7826	membrane	cellular_component	GO:0016020
2729	2746	intracellular	cellular_component	GO:0005622
2729	2953	ribosome	cellular_component	GO:0005840
2729	7745	small ribosomal subunit	cellular_component	GO:0015935
2803	2757	nucleus	cellular_component	GO:0005634
2803	2855	cytoplasm	cellular_component	GO:0005737
2877	7827	integral to membrane	cellular_component	GO:0016021
2943	7827	integral to membrane	cellular_component	GO:0016021
3149	2757	nucleus	cellular_component	GO:0005634
3166	2757	nucleus	cellular_component	GO:0005634
3166	2765	nuclear pore	cellular_component	GO:0005643
3166	2855	cytoplasm	cellular_component	GO:0005737
3171	2700	extracellular region	cellular_component	GO:0005576
3205	2982	microtubule associated complex	cellular_component	GO:0005875
3239	2757	nucleus	cellular_component	GO:0005634
3275	2757	nucleus	cellular_component	GO:0005634
3315	7826	membrane	cellular_component	GO:0016020
3320	2757	nucleus	cellular_component	GO:0005634
3347	7826	membrane	cellular_component	GO:0016020
3347	8214	proton-transporting two-sector ATPase complex	cellular_component	GO:0016469
3585	3055	cAMP-dependent protein kinase complex	cellular_component	GO:0005952
3585	3059	protein kinase CK2 complex	cellular_component	GO:0005956
3605	7826	membrane	cellular_component	GO:0016020
3734	2757	nucleus	cellular_component	GO:0005634
3794	7827	integral to membrane	cellular_component	GO:0016021
3932	7826	membrane	cellular_component	GO:0016020
3950	2757	nucleus	cellular_component	GO:0005634
4007	7827	integral to membrane	cellular_component	GO:0016021
4182	7826	membrane	cellular_component	GO:0016020
4191	2757	nucleus	cellular_component	GO:0005634
4199	2700	extracellular region	cellular_component	GO:0005576
4296	7827	integral to membrane	cellular_component	GO:0016021
4350	7827	integral to membrane	cellular_component	GO:0016021
4491	7826	membrane	cellular_component	GO:0016020
4553	8204	myosin	cellular_component	GO:0016459
4597	7826	membrane	cellular_component	GO:0016020
4598	2700	extracellular region	cellular_component	GO:0005576
4598	143	ubiquitin ligase complex	cellular_component	GO:0000151
4603	2855	cytoplasm	cellular_component	GO:0005737
4713	7826	membrane	cellular_component	GO:0016020
4795	2757	nucleus	cellular_component	GO:0005634
4953	7827	integral to membrane	cellular_component	GO:0016021
5001	2757	nucleus	cellular_component	GO:0005634
5160	2855	cytoplasm	cellular_component	GO:0005737
5196	7826	membrane	cellular_component	GO:0016020
5244	2757	nucleus	cellular_component	GO:0005634
5298	2746	intracellular	cellular_component	GO:0005622
5298	143	ubiquitin ligase complex	cellular_component	GO:0000151
5401	2700	extracellular region	cellular_component	GO:0005576
5401	7826	membrane	cellular_component	GO:0016020
5469	7826	membrane	cellular_component	GO:0016020
5576	7826	membrane	cellular_component	GO:0016020
5635	2855	cytoplasm	cellular_component	GO:0005737
5939	2746	intracellular	cellular_component	GO:0005622
5943	2757	nucleus	cellular_component	GO:0005634
5948	7826	membrane	cellular_component	GO:0016020
6109	7826	membrane	cellular_component	GO:0016020
6165	2981	microtubule	cellular_component	GO:0005874
6197	7827	integral to membrane	cellular_component	GO:0016021
6224	7827	integral to membrane	cellular_component	GO:0016021
6234	7826	membrane	cellular_component	GO:0016020
6404	481	nucleosome	cellular_component	GO:0000786
6404	2757	nucleus	cellular_component	GO:0005634
6429	2757	nucleus	cellular_component	GO:0005634
6437	7826	membrane	cellular_component	GO:0016020
6498	7826	membrane	cellular_component	GO:0016020
6520	7827	integral to membrane	cellular_component	GO:0016021
6520	14232	postsynaptic membrane	cellular_component	GO:0045211
6595	2757	nucleus	cellular_component	GO:0005634
6600	7826	membrane	cellular_component	GO:0016020
6609	2855	cytoplasm	cellular_component	GO:0005737
6652	481	nucleosome	cellular_component	GO:0000786
6652	2757	nucleus	cellular_component	GO:0005634
6669	2746	intracellular	cellular_component	GO:0005622
6669	143	ubiquitin ligase complex	cellular_component	GO:0000151
6742	4734	voltage-gated potassium channel complex	cellular_component	GO:0008076
6742	7826	membrane	cellular_component	GO:0016020
6779	7826	membrane	cellular_component	GO:0016020
6843	2757	nucleus	cellular_component	GO:0005634
7198	2757	nucleus	cellular_component	GO:0005634
7208	2757	nucleus	cellular_component	GO:0005634
7362	2992	integral to plasma membrane	cellular_component	GO:0005887
7362	7826	membrane	cellular_component	GO:0016020
7367	2757	nucleus	cellular_component	GO:0005634
7375	7826	membrane	cellular_component	GO:0016020
7375	7827	integral to membrane	cellular_component	GO:0016021
7435	7826	membrane	cellular_component	GO:0016020
7520	7826	membrane	cellular_component	GO:0016020
7648	2746	intracellular	cellular_component	GO:0005622
7772	7826	membrane	cellular_component	GO:0016020
7854	481	nucleosome	cellular_component	GO:0000786
7854	2757	nucleus	cellular_component	GO:0005634
7898	2746	intracellular	cellular_component	GO:0005622
7987	2746	intracellular	cellular_component	GO:0005622
7987	143	ubiquitin ligase complex	cellular_component	GO:0000151
8097	481	nucleosome	cellular_component	GO:0000786
8097	2757	nucleus	cellular_component	GO:0005634
8099	481	nucleosome	cellular_component	GO:0000786
8099	2757	nucleus	cellular_component	GO:0005634
8100	481	nucleosome	cellular_component	GO:0000786
8100	2757	nucleus	cellular_component	GO:0005634
8103	481	nucleosome	cellular_component	GO:0000786
8103	2757	nucleus	cellular_component	GO:0005634
8123	2757	nucleus	cellular_component	GO:0005634
8134	481	nucleosome	cellular_component	GO:0000786
8134	2757	nucleus	cellular_component	GO:0005634
8176	481	nucleosome	cellular_component	GO:0000786
8176	2757	nucleus	cellular_component	GO:0005634
8223	481	nucleosome	cellular_component	GO:0000786
8223	2757	nucleus	cellular_component	GO:0005634
8248	481	nucleosome	cellular_component	GO:0000786
8248	2757	nucleus	cellular_component	GO:0005634
8260	481	nucleosome	cellular_component	GO:0000786
8260	2757	nucleus	cellular_component	GO:0005634
8281	3073	ribonucleoside-diphosphate reductase complex	cellular_component	GO:0005971
8317	2746	intracellular	cellular_component	GO:0005622
8317	2953	ribosome	cellular_component	GO:0005840
8391	481	nucleosome	cellular_component	GO:0000786
8391	2757	nucleus	cellular_component	GO:0005634
8394	481	nucleosome	cellular_component	GO:0000786
8394	2757	nucleus	cellular_component	GO:0005634
8418	2757	nucleus	cellular_component	GO:0005634
8463	7827	integral to membrane	cellular_component	GO:0016021
8474	481	nucleosome	cellular_component	GO:0000786
8474	2757	nucleus	cellular_component	GO:0005634
8491	7826	membrane	cellular_component	GO:0016020
8492	2757	nucleus	cellular_component	GO:0005634
8499	481	nucleosome	cellular_component	GO:0000786
8499	2757	nucleus	cellular_component	GO:0005634
8511	2982	microtubule associated complex	cellular_component	GO:0005875
8520	2989	actin filament	cellular_component	GO:0005884
8551	7827	integral to membrane	cellular_component	GO:0016021
8565	2746	intracellular	cellular_component	GO:0005622
8735	2700	extracellular region	cellular_component	GO:0005576
8771	7826	membrane	cellular_component	GO:0016020
8795	7827	integral to membrane	cellular_component	GO:0016021
8907	2757	nucleus	cellular_component	GO:0005634
8923	2757	nucleus	cellular_component	GO:0005634
8981	7826	membrane	cellular_component	GO:0016020
9033	2746	intracellular	cellular_component	GO:0005622
9057	2700	extracellular region	cellular_component	GO:0005576
9068	2757	nucleus	cellular_component	GO:0005634
9075	481	nucleosome	cellular_component	GO:0000786
9075	2757	nucleus	cellular_component	GO:0005634
9118	7827	integral to membrane	cellular_component	GO:0016021
9118	14232	postsynaptic membrane	cellular_component	GO:0045211
9118	7826	membrane	cellular_component	GO:0016020
9120	481	nucleosome	cellular_component	GO:0000786
9120	2757	nucleus	cellular_component	GO:0005634
9143	7827	integral to membrane	cellular_component	GO:0016021
9183	2982	microtubule associated complex	cellular_component	GO:0005875
9244	7827	integral to membrane	cellular_component	GO:0016021
9280	481	nucleosome	cellular_component	GO:0000786
9280	2757	nucleus	cellular_component	GO:0005634
9290	7827	integral to membrane	cellular_component	GO:0016021
9297	7827	integral to membrane	cellular_component	GO:0016021
9368	7827	integral to membrane	cellular_component	GO:0016021
9375	481	nucleosome	cellular_component	GO:0000786
9375	2757	nucleus	cellular_component	GO:0005634
9381	2757	nucleus	cellular_component	GO:0005634
9382	7826	membrane	cellular_component	GO:0016020
9397	7827	integral to membrane	cellular_component	GO:0016021
9399	7827	integral to membrane	cellular_component	GO:0016021
9432	7827	integral to membrane	cellular_component	GO:0016021
9479	7827	integral to membrane	cellular_component	GO:0016021
9482	2757	nucleus	cellular_component	GO:0005634
9501	7826	membrane	cellular_component	GO:0016020
9504	7826	membrane	cellular_component	GO:0016020
9583	7827	integral to membrane	cellular_component	GO:0016021
9591	7826	membrane	cellular_component	GO:0016020
9597	2757	nucleus	cellular_component	GO:0005634
9657	7827	integral to membrane	cellular_component	GO:0016021
9657	14232	postsynaptic membrane	cellular_component	GO:0045211
9673	7826	membrane	cellular_component	GO:0016020
9732	2746	intracellular	cellular_component	GO:0005622
9732	2953	ribosome	cellular_component	GO:0005840
9813	7827	integral to membrane	cellular_component	GO:0016021
9831	2702	extracellular matrix (sensu Metazoa)	cellular_component	GO:0005578
9836	481	nucleosome	cellular_component	GO:0000786
9836	2757	nucleus	cellular_component	GO:0005634
9854	7826	membrane	cellular_component	GO:0016020
9895	2967	cytoskeleton	cellular_component	GO:0005856
10039	7827	integral to membrane	cellular_component	GO:0016021
10066	2746	intracellular	cellular_component	GO:0005622
10108	7827	integral to membrane	cellular_component	GO:0016021
10112	7826	membrane	cellular_component	GO:0016020
10112	7827	integral to membrane	cellular_component	GO:0016021
10113	7826	membrane	cellular_component	GO:0016020
10122	7826	membrane	cellular_component	GO:0016020
10127	2875	gamma DNA polymerase complex	cellular_component	GO:0005760
10128	7827	integral to membrane	cellular_component	GO:0016021
10129	7826	membrane	cellular_component	GO:0016020
10129	7827	integral to membrane	cellular_component	GO:0016021
10208	7827	integral to membrane	cellular_component	GO:0016021
10259	137	exocyst	cellular_component	GO:0000145
10271	2757	nucleus	cellular_component	GO:0005634
10332	7827	integral to membrane	cellular_component	GO:0016021
10347	143	ubiquitin ligase complex	cellular_component	GO:0000151
10373	7826	membrane	cellular_component	GO:0016020
10373	7827	integral to membrane	cellular_component	GO:0016021
10376	7826	membrane	cellular_component	GO:0016020
10414	2746	intracellular	cellular_component	GO:0005622
10433	3063	glycine dehydrogenase complex (decarboxylating)	cellular_component	GO:0005961
10446	7826	membrane	cellular_component	GO:0016020
10446	7827	integral to membrane	cellular_component	GO:0016021
10490	3055	cAMP-dependent protein kinase complex	cellular_component	GO:0005952
10490	3059	protein kinase CK2 complex	cellular_component	GO:0005956
10511	2855	cytoplasm	cellular_component	GO:0005737
10520	7826	membrane	cellular_component	GO:0016020
10526	7826	membrane	cellular_component	GO:0016020
10533	2757	nucleus	cellular_component	GO:0005634
10538	7826	membrane	cellular_component	GO:0016020
10540	8204	myosin	cellular_component	GO:0016459
10639	7827	integral to membrane	cellular_component	GO:0016021
10690	7827	integral to membrane	cellular_component	GO:0016021
10690	7826	membrane	cellular_component	GO:0016020
10699	2746	intracellular	cellular_component	GO:0005622
10699	2953	ribosome	cellular_component	GO:0005840
10744	2978	kinesin complex	cellular_component	GO:0005871
10746	2992	integral to plasma membrane	cellular_component	GO:0005887
10746	7826	membrane	cellular_component	GO:0016020
10896	3055	cAMP-dependent protein kinase complex	cellular_component	GO:0005952
10896	3059	protein kinase CK2 complex	cellular_component	GO:0005956
10968	2952	proteasome core complex (sensu Eukaryota)	cellular_component	GO:0005839
11096	2757	nucleus	cellular_component	GO:0005634
11121	7826	membrane	cellular_component	GO:0016020
11152	7827	integral to membrane	cellular_component	GO:0016021
11203	2746	intracellular	cellular_component	GO:0005622
11226	7826	membrane	cellular_component	GO:0016020
11255	7827	integral to membrane	cellular_component	GO:0016021
11255	14232	postsynaptic membrane	cellular_component	GO:0045211
11255	7826	membrane	cellular_component	GO:0016020
11296	7826	membrane	cellular_component	GO:0016020
11315	7826	membrane	cellular_component	GO:0016020
11446	2746	intracellular	cellular_component	GO:0005622
11543	3055	cAMP-dependent protein kinase complex	cellular_component	GO:0005952
11543	3059	protein kinase CK2 complex	cellular_component	GO:0005956
11703	7826	membrane	cellular_component	GO:0016020
11737	7827	integral to membrane	cellular_component	GO:0016021
11821	8214	proton-transporting two-sector ATPase complex	cellular_component	GO:0016469
11915	7826	membrane	cellular_component	GO:0016020
11956	7827	integral to membrane	cellular_component	GO:0016021
11956	14232	postsynaptic membrane	cellular_component	GO:0045211
11956	7826	membrane	cellular_component	GO:0016020
11959	2910	Golgi stack	cellular_component	GO:0005795
11959	7827	integral to membrane	cellular_component	GO:0016021
11965	7827	integral to membrane	cellular_component	GO:0016021
11965	14232	postsynaptic membrane	cellular_component	GO:0045211
11965	7826	membrane	cellular_component	GO:0016020
12053	7826	membrane	cellular_component	GO:0016020
12053	4734	voltage-gated potassium channel complex	cellular_component	GO:0008076
12085	2746	intracellular	cellular_component	GO:0005622
12085	143	ubiquitin ligase complex	cellular_component	GO:0000151
12119	7827	integral to membrane	cellular_component	GO:0016021
12119	14232	postsynaptic membrane	cellular_component	GO:0045211
12119	7826	membrane	cellular_component	GO:0016020
12228	7826	membrane	cellular_component	GO:0016020
12304	7826	membrane	cellular_component	GO:0016020
12337	2746	intracellular	cellular_component	GO:0005622
12420	7826	membrane	cellular_component	GO:0016020
12563	7827	integral to membrane	cellular_component	GO:0016021
12563	14232	postsynaptic membrane	cellular_component	GO:0045211
12563	7826	membrane	cellular_component	GO:0016020
12690	7826	membrane	cellular_component	GO:0016020
12734	7826	membrane	cellular_component	GO:0016020
12734	4734	voltage-gated potassium channel complex	cellular_component	GO:0008076
13029	7826	membrane	cellular_component	GO:0016020
13116	7827	integral to membrane	cellular_component	GO:0016021
13117	2757	nucleus	cellular_component	GO:0005634
13221	7826	membrane	cellular_component	GO:0016020
13425	7827	integral to membrane	cellular_component	GO:0016021
13440	7827	integral to membrane	cellular_component	GO:0016021
13490	2909	Golgi apparatus	cellular_component	GO:0005794
13490	7827	integral to membrane	cellular_component	GO:0016021
13526	7826	membrane	cellular_component	GO:0016020
13531	7827	integral to membrane	cellular_component	GO:0016021
13535	4734	voltage-gated potassium channel complex	cellular_component	GO:0008076
13535	7826	membrane	cellular_component	GO:0016020
13551	7826	membrane	cellular_component	GO:0016020
13560	7827	integral to membrane	cellular_component	GO:0016021
13571	7826	membrane	cellular_component	GO:0016020
13571	7827	integral to membrane	cellular_component	GO:0016021
13642	7826	membrane	cellular_component	GO:0016020
13649	7827	integral to membrane	cellular_component	GO:0016021
13739	7827	integral to membrane	cellular_component	GO:0016021
13790	7827	integral to membrane	cellular_component	GO:0016021
13858	7827	integral to membrane	cellular_component	GO:0016021
13877	7826	membrane	cellular_component	GO:0016020
13916	2757	nucleus	cellular_component	GO:0005634
13917	7827	integral to membrane	cellular_component	GO:0016021
14031	2746	intracellular	cellular_component	GO:0005622
14031	7826	membrane	cellular_component	GO:0016020
14074	2746	intracellular	cellular_component	GO:0005622
14074	2953	ribosome	cellular_component	GO:0005840
14216	7827	integral to membrane	cellular_component	GO:0016021
14218	2967	cytoskeleton	cellular_component	GO:0005856
14237	7827	integral to membrane	cellular_component	GO:0016021
14306	7827	integral to membrane	cellular_component	GO:0016021
14438	7827	integral to membrane	cellular_component	GO:0016021
14487	7827	integral to membrane	cellular_component	GO:0016021
14501	7827	integral to membrane	cellular_component	GO:0016021
14580	2702	extracellular matrix (sensu Metazoa)	cellular_component	GO:0005578
14699	7827	integral to membrane	cellular_component	GO:0016021
14714	2757	nucleus	cellular_component	GO:0005634
14752	4932	F-actin capping protein complex	cellular_component	GO:0008290
14786	7827	integral to membrane	cellular_component	GO:0016021
14899	7827	integral to membrane	cellular_component	GO:0016021
15006	7826	membrane	cellular_component	GO:0016020
15302	2702	extracellular matrix (sensu Metazoa)	cellular_component	GO:0005578
15389	7447	actin cytoskeleton	cellular_component	GO:0015629
15442	2757	nucleus	cellular_component	GO:0005634
15493	7827	integral to membrane	cellular_component	GO:0016021
15493	7826	membrane	cellular_component	GO:0016020
15679	143	ubiquitin ligase complex	cellular_component	GO:0000151
15934	7826	membrane	cellular_component	GO:0016020
16003	2705	collagen	cellular_component	GO:0005581
16015	2967	cytoskeleton	cellular_component	GO:0005856
16015	2855	cytoplasm	cellular_component	GO:0005737
16015	7826	membrane	cellular_component	GO:0016020
16140	2700	extracellular region	cellular_component	GO:0005576
16140	2757	nucleus	cellular_component	GO:0005634
16273	7827	integral to membrane	cellular_component	GO:0016021
16286	7826	membrane	cellular_component	GO:0016020
16419	7826	membrane	cellular_component	GO:0016020
16493	2757	nucleus	cellular_component	GO:0005634
16632	7826	membrane	cellular_component	GO:0016020
16789	7827	integral to membrane	cellular_component	GO:0016021
16808	8204	myosin	cellular_component	GO:0016459
16815	2757	nucleus	cellular_component	GO:0005634
17185	2746	intracellular	cellular_component	GO:0005622
17185	2953	ribosome	cellular_component	GO:0005840
17311	7827	integral to membrane	cellular_component	GO:0016021
17538	7827	integral to membrane	cellular_component	GO:0016021
17677	2757	nucleus	cellular_component	GO:0005634
17980	2700	extracellular region	cellular_component	GO:0005576
18324	2757	nucleus	cellular_component	GO:0005634
18367	2757	nucleus	cellular_component	GO:0005634
18368	7447	actin cytoskeleton	cellular_component	GO:0015629
18413	143	ubiquitin ligase complex	cellular_component	GO:0000151
18446	2757	nucleus	cellular_component	GO:0005634
18481	2746	intracellular	cellular_component	GO:0005622
18481	143	ubiquitin ligase complex	cellular_component	GO:0000151
18576	2746	intracellular	cellular_component	GO:0005622
18642	7826	membrane	cellular_component	GO:0016020
18675	7826	membrane	cellular_component	GO:0016020
18799	7826	membrane	cellular_component	GO:0016020
18804	7827	integral to membrane	cellular_component	GO:0016021
18805	7826	membrane	cellular_component	GO:0016020
18814	2757	nucleus	cellular_component	GO:0005634
18999	7826	membrane	cellular_component	GO:0016020
19034	2757	nucleus	cellular_component	GO:0005634
19149	7826	membrane	cellular_component	GO:0016020
19259	3059	protein kinase CK2 complex	cellular_component	GO:0005956
19278	2757	nucleus	cellular_component	GO:0005634
19405	2757	nucleus	cellular_component	GO:0005634
19443	2757	nucleus	cellular_component	GO:0005634
19525	480	chromatin	cellular_component	GO:0000785
19525	2757	nucleus	cellular_component	GO:0005634
19616	2757	nucleus	cellular_component	GO:0005634
19644	2757	nucleus	cellular_component	GO:0005634
19792	2855	cytoplasm	cellular_component	GO:0005737
19862	2757	nucleus	cellular_component	GO:0005634
19891	481	nucleosome	cellular_component	GO:0000786
19891	2757	nucleus	cellular_component	GO:0005634
19898	7826	membrane	cellular_component	GO:0016020
20000	2757	nucleus	cellular_component	GO:0005634
20024	2746	intracellular	cellular_component	GO:0005622
20036	7827	integral to membrane	cellular_component	GO:0016021
20036	7826	membrane	cellular_component	GO:0016020
20064	2765	nuclear pore	cellular_component	GO:0005643
20072	8204	myosin	cellular_component	GO:0016459
20073	7826	membrane	cellular_component	GO:0016020
20143	3055	cAMP-dependent protein kinase complex	cellular_component	GO:0005952
20143	3059	protein kinase CK2 complex	cellular_component	GO:0005956
20161	7826	membrane	cellular_component	GO:0016020
20166	7827	integral to membrane	cellular_component	GO:0016021
20166	7826	membrane	cellular_component	GO:0016020
20182	2757	nucleus	cellular_component	GO:0005634
20223	2757	nucleus	cellular_component	GO:0005634
20239	7826	membrane	cellular_component	GO:0016020
20239	7827	integral to membrane	cellular_component	GO:0016021
20292	2757	nucleus	cellular_component	GO:0005634
20376	2964	eukaryotic translation initiation factor 3 complex	cellular_component	GO:0005852
20472	7827	integral to membrane	cellular_component	GO:0016021
20472	7826	membrane	cellular_component	GO:0016020
20538	2757	nucleus	cellular_component	GO:0005634
20592	7826	membrane	cellular_component	GO:0016020
20592	2757	nucleus	cellular_component	GO:0005634
20640	7826	membrane	cellular_component	GO:0016020
20640	7827	integral to membrane	cellular_component	GO:0016021
20650	2757	nucleus	cellular_component	GO:0005634
20694	2746	intracellular	cellular_component	GO:0005622
20763	7826	membrane	cellular_component	GO:0016020
20763	7827	integral to membrane	cellular_component	GO:0016021
20862	7826	membrane	cellular_component	GO:0016020
20898	3055	cAMP-dependent protein kinase complex	cellular_component	GO:0005952
20898	3059	protein kinase CK2 complex	cellular_component	GO:0005956
20904	7826	membrane	cellular_component	GO:0016020
20971	7826	membrane	cellular_component	GO:0016020
20972	2757	nucleus	cellular_component	GO:0005634
20980	2757	nucleus	cellular_component	GO:0005634
21003	2757	nucleus	cellular_component	GO:0005634
21019	2757	nucleus	cellular_component	GO:0005634
21060	7826	membrane	cellular_component	GO:0016020
21107	7827	integral to membrane	cellular_component	GO:0016021
21107	7826	membrane	cellular_component	GO:0016020
21184	7826	membrane	cellular_component	GO:0016020
21219	2967	cytoskeleton	cellular_component	GO:0005856
21219	2855	cytoplasm	cellular_component	GO:0005737
21219	7826	membrane	cellular_component	GO:0016020
21241	2757	nucleus	cellular_component	GO:0005634
21316	7827	integral to membrane	cellular_component	GO:0016021
21340	2757	nucleus	cellular_component	GO:0005634
21366	7827	integral to membrane	cellular_component	GO:0016021
21386	7826	membrane	cellular_component	GO:0016020
21409	7826	membrane	cellular_component	GO:0016020
21439	4929	protein serine/threonine phosphatase complex	cellular_component	GO:0008287
21439	3065	magnesium-dependent protein serine/threonine phosphatase complex	cellular_component	GO:0005963
21439	8732	myosin phosphatase complex	cellular_component	GO:0017023
21450	7826	membrane	cellular_component	GO:0016020
21453	2757	nucleus	cellular_component	GO:0005634
21470	2757	nucleus	cellular_component	GO:0005634
21521	7827	integral to membrane	cellular_component	GO:0016021
21521	13320	GPI-anchor transamidase complex	cellular_component	GO:0042765
21524	7827	integral to membrane	cellular_component	GO:0016021
21524	14232	postsynaptic membrane	cellular_component	GO:0045211
21524	7826	membrane	cellular_component	GO:0016020
21552	7826	membrane	cellular_component	GO:0016020
21645	7826	membrane	cellular_component	GO:0016020
21645	4734	voltage-gated potassium channel complex	cellular_component	GO:0008076
21646	7826	membrane	cellular_component	GO:0016020
21646	4734	voltage-gated potassium channel complex	cellular_component	GO:0008076
21807	2967	cytoskeleton	cellular_component	GO:0005856
21809	7826	membrane	cellular_component	GO:0016020
21809	2746	intracellular	cellular_component	GO:0005622
21809	2953	ribosome	cellular_component	GO:0005840
21900	3057	calcium- and calmodulin-dependent protein kinase complex	cellular_component	GO:0005954
21978	2992	integral to plasma membrane	cellular_component	GO:0005887
21978	7826	membrane	cellular_component	GO:0016020
22035	2700	extracellular region	cellular_component	GO:0005576
22037	2757	nucleus	cellular_component	GO:0005634
22095	143	ubiquitin ligase complex	cellular_component	GO:0000151
22113	2757	nucleus	cellular_component	GO:0005634
22123	2757	nucleus	cellular_component	GO:0005634
22127	7827	integral to membrane	cellular_component	GO:0016021
22137	7826	membrane	cellular_component	GO:0016020
22254	7827	integral to membrane	cellular_component	GO:0016021
22284	7827	integral to membrane	cellular_component	GO:0016021
22284	14232	postsynaptic membrane	cellular_component	GO:0045211
22284	7826	membrane	cellular_component	GO:0016020
22306	7826	membrane	cellular_component	GO:0016020
22641	7827	integral to membrane	cellular_component	GO:0016021
22641	14232	postsynaptic membrane	cellular_component	GO:0045211
22641	7826	membrane	cellular_component	GO:0016020
22673	7827	integral to membrane	cellular_component	GO:0016021
22673	14232	postsynaptic membrane	cellular_component	GO:0045211
22673	7826	membrane	cellular_component	GO:0016020
22703	7826	membrane	cellular_component	GO:0016020
22703	2860	mitochondrial inner membrane	cellular_component	GO:0005743
22729	7827	integral to membrane	cellular_component	GO:0016021
22855	2757	nucleus	cellular_component	GO:0005634
22981	2757	nucleus	cellular_component	GO:0005634
23068	7826	membrane	cellular_component	GO:0016020
23072	7827	integral to membrane	cellular_component	GO:0016021
23194	2757	nucleus	cellular_component	GO:0005634
23227	7826	membrane	cellular_component	GO:0016020
23227	4734	voltage-gated potassium channel complex	cellular_component	GO:0008076
23333	7827	integral to membrane	cellular_component	GO:0016021
23357	7827	integral to membrane	cellular_component	GO:0016021
23386	2757	nucleus	cellular_component	GO:0005634
23405	2757	nucleus	cellular_component	GO:0005634
23524	2757	nucleus	cellular_component	GO:0005634
23673	7826	membrane	cellular_component	GO:0016020
23755	7827	integral to membrane	cellular_component	GO:0016021
23755	133	Golgi membrane	cellular_component	GO:0000139
23863	7826	membrane	cellular_component	GO:0016020
24012	481	nucleosome	cellular_component	GO:0000786
24012	2757	nucleus	cellular_component	GO:0005634
24056	7826	membrane	cellular_component	GO:0016020
24147	7827	integral to membrane	cellular_component	GO:0016021
24188	7827	integral to membrane	cellular_component	GO:0016021
24241	7827	integral to membrane	cellular_component	GO:0016021
24260	2757	nucleus	cellular_component	GO:0005634
24303	7827	integral to membrane	cellular_component	GO:0016021
24362	2898	endoplasmic reticulum	cellular_component	GO:0005783
24362	7826	membrane	cellular_component	GO:0016020
24412	7826	membrane	cellular_component	GO:0016020
24490	7826	membrane	cellular_component	GO:0016020
24565	7827	integral to membrane	cellular_component	GO:0016021
24624	7827	integral to membrane	cellular_component	GO:0016021
24727	7827	integral to membrane	cellular_component	GO:0016021
24774	7826	membrane	cellular_component	GO:0016020
24822	7827	integral to membrane	cellular_component	GO:0016021
24848	7826	membrane	cellular_component	GO:0016020
24865	7827	integral to membrane	cellular_component	GO:0016021
24914	7827	integral to membrane	cellular_component	GO:0016021
24947	7827	integral to membrane	cellular_component	GO:0016021
24968	7826	membrane	cellular_component	GO:0016020
24997	7827	integral to membrane	cellular_component	GO:0016021
25012	7826	membrane	cellular_component	GO:0016020
25017	7827	integral to membrane	cellular_component	GO:0016021
25025	7827	integral to membrane	cellular_component	GO:0016021
25097	3055	cAMP-dependent protein kinase complex	cellular_component	GO:0005952
25097	3059	protein kinase CK2 complex	cellular_component	GO:0005956
25137	7827	integral to membrane	cellular_component	GO:0016021
25237	2757	nucleus	cellular_component	GO:0005634
25267	2757	nucleus	cellular_component	GO:0005634
25285	7827	integral to membrane	cellular_component	GO:0016021
25330	7827	integral to membrane	cellular_component	GO:0016021
25418	7827	integral to membrane	cellular_component	GO:0016021
25427	7827	integral to membrane	cellular_component	GO:0016021
25427	14232	postsynaptic membrane	cellular_component	GO:0045211
25427	7826	membrane	cellular_component	GO:0016020
25428	7827	integral to membrane	cellular_component	GO:0016021
25507	7826	membrane	cellular_component	GO:0016020
25511	7827	integral to membrane	cellular_component	GO:0016021
25516	7827	integral to membrane	cellular_component	GO:0016021
25535	7826	membrane	cellular_component	GO:0016020
25584	7826	membrane	cellular_component	GO:0016020
25593	7827	integral to membrane	cellular_component	GO:0016021
25682	2757	nucleus	cellular_component	GO:0005634
25700	11101	periplasmic space (sensu Gram-negative Bacteria)	cellular_component	GO:0030288
25760	2757	nucleus	cellular_component	GO:0005634
25775	143	ubiquitin ligase complex	cellular_component	GO:0000151
25796	7826	membrane	cellular_component	GO:0016020
25900	7827	integral to membrane	cellular_component	GO:0016021
26004	7827	integral to membrane	cellular_component	GO:0016021
26016	7827	integral to membrane	cellular_component	GO:0016021
26234	2967	cytoskeleton	cellular_component	GO:0005856
26276	7827	integral to membrane	cellular_component	GO:0016021
26311	481	nucleosome	cellular_component	GO:0000786
26311	2757	nucleus	cellular_component	GO:0005634
26574	7826	membrane	cellular_component	GO:0016020
26712	2746	intracellular	cellular_component	GO:0005622
26719	7827	integral to membrane	cellular_component	GO:0016021
26815	7827	integral to membrane	cellular_component	GO:0016021
27000	7826	membrane	cellular_component	GO:0016020
27142	2757	nucleus	cellular_component	GO:0005634
27281	2746	intracellular	cellular_component	GO:0005622
27312	2757	nucleus	cellular_component	GO:0005634
27397	7827	integral to membrane	cellular_component	GO:0016021
27702	7827	integral to membrane	cellular_component	GO:0016021
27862	2757	nucleus	cellular_component	GO:0005634
28047	7826	membrane	cellular_component	GO:0016020
28065	7827	integral to membrane	cellular_component	GO:0016021
28106	7827	integral to membrane	cellular_component	GO:0016021
28225	7827	integral to membrane	cellular_component	GO:0016021
28237	2757	nucleus	cellular_component	GO:0005634
28519	2757	nucleus	cellular_component	GO:0005634
28628	7826	membrane	cellular_component	GO:0016020
29518	481	nucleosome	cellular_component	GO:0000786
29518	2757	nucleus	cellular_component	GO:0005634
29595	2757	nucleus	cellular_component	GO:0005634
29743	2757	nucleus	cellular_component	GO:0005634
29763	10992	integral to endoplasmic reticulum membrane	cellular_component	GO:0030176
29793	481	nucleosome	cellular_component	GO:0000786
29793	2757	nucleus	cellular_component	GO:0005634
29806	2757	nucleus	cellular_component	GO:0005634
29874	2757	nucleus	cellular_component	GO:0005634
29887	7826	membrane	cellular_component	GO:0016020
29965	2757	nucleus	cellular_component	GO:0005634
30010	3055	cAMP-dependent protein kinase complex	cellular_component	GO:0005952
30010	3059	protein kinase CK2 complex	cellular_component	GO:0005956
30016	2746	intracellular	cellular_component	GO:0005622
30016	2855	cytoplasm	cellular_component	GO:0005737
30037	2982	microtubule associated complex	cellular_component	GO:0005875
30047	7826	membrane	cellular_component	GO:0016020
30053	7826	membrane	cellular_component	GO:0016020
30056	11099	dynein complex	cellular_component	GO:0030286
30104	480	chromatin	cellular_component	GO:0000785
30104	2757	nucleus	cellular_component	GO:0005634
30213	2746	intracellular	cellular_component	GO:0005622
30268	8204	myosin	cellular_component	GO:0016459
30268	3055	cAMP-dependent protein kinase complex	cellular_component	GO:0005952
30268	3059	protein kinase CK2 complex	cellular_component	GO:0005956
30283	143	ubiquitin ligase complex	cellular_component	GO:0000151
30320	7826	membrane	cellular_component	GO:0016020
30362	7827	integral to membrane	cellular_component	GO:0016021
30364	2757	nucleus	cellular_component	GO:0005634
30364	2765	nuclear pore	cellular_component	GO:0005643
30364	2855	cytoplasm	cellular_component	GO:0005737
30373	2757	nucleus	cellular_component	GO:0005634
30434	11798	extracellular matrix	cellular_component	GO:0031012
30571	2757	nucleus	cellular_component	GO:0005634
30649	7827	integral to membrane	cellular_component	GO:0016021
30649	7826	membrane	cellular_component	GO:0016020
30790	2700	extracellular region	cellular_component	GO:0005576
30871	2982	microtubule associated complex	cellular_component	GO:0005875
30901	7826	membrane	cellular_component	GO:0016020
30968	7827	integral to membrane	cellular_component	GO:0016021
31079	2746	intracellular	cellular_component	GO:0005622
31122	7826	membrane	cellular_component	GO:0016020
31122	7827	integral to membrane	cellular_component	GO:0016021
31174	7826	membrane	cellular_component	GO:0016020
31174	7827	integral to membrane	cellular_component	GO:0016021
31199	2757	nucleus	cellular_component	GO:0005634
31202	2757	nucleus	cellular_component	GO:0005634
31209	7826	membrane	cellular_component	GO:0016020
31331	7826	membrane	cellular_component	GO:0016020
31418	7826	membrane	cellular_component	GO:0016020
31495	7827	integral to membrane	cellular_component	GO:0016021
31519	2757	nucleus	cellular_component	GO:0005634
31537	7826	membrane	cellular_component	GO:0016020
31564	2757	nucleus	cellular_component	GO:0005634
31622	7826	membrane	cellular_component	GO:0016020
31638	3055	cAMP-dependent protein kinase complex	cellular_component	GO:0005952
31638	3059	protein kinase CK2 complex	cellular_component	GO:0005956
31824	7827	integral to membrane	cellular_component	GO:0016021
31824	14232	postsynaptic membrane	cellular_component	GO:0045211
31824	7826	membrane	cellular_component	GO:0016020
31895	7826	membrane	cellular_component	GO:0016020
31928	2796	chromatin silencing complex	cellular_component	GO:0005677
31930	2757	nucleus	cellular_component	GO:0005634
32018	143	ubiquitin ligase complex	cellular_component	GO:0000151
32113	7826	membrane	cellular_component	GO:0016020
32208	2757	nucleus	cellular_component	GO:0005634
32220	2757	nucleus	cellular_component	GO:0005634
32224	2702	extracellular matrix (sensu Metazoa)	cellular_component	GO:0005578
32389	7826	membrane	cellular_component	GO:0016020
32398	7826	membrane	cellular_component	GO:0016020
32577	2901	signal recognition particle (sensu Eukaryota)	cellular_component	GO:0005786
32594	2757	nucleus	cellular_component	GO:0005634
32820	7826	membrane	cellular_component	GO:0016020
32845	2746	intracellular	cellular_component	GO:0005622
32845	2953	ribosome	cellular_component	GO:0005840
32894	2898	endoplasmic reticulum	cellular_component	GO:0005783
32894	7827	integral to membrane	cellular_component	GO:0016021
32911	7827	integral to membrane	cellular_component	GO:0016021
32913	7826	membrane	cellular_component	GO:0016020
32916	7827	integral to membrane	cellular_component	GO:0016021
32916	14232	postsynaptic membrane	cellular_component	GO:0045211
32916	7826	membrane	cellular_component	GO:0016020
33143	7826	membrane	cellular_component	GO:0016020
33143	4734	voltage-gated potassium channel complex	cellular_component	GO:0008076
33192	7827	integral to membrane	cellular_component	GO:0016021
33270	2757	nucleus	cellular_component	GO:0005634
33270	2855	cytoplasm	cellular_component	GO:0005737
33294	7826	membrane	cellular_component	GO:0016020
33342	2746	intracellular	cellular_component	GO:0005622
33342	2953	ribosome	cellular_component	GO:0005840
33386	7827	integral to membrane	cellular_component	GO:0016021
33527	2746	intracellular	cellular_component	GO:0005622
33539	2757	nucleus	cellular_component	GO:0005634
33569	7827	integral to membrane	cellular_component	GO:0016021
33581	7827	integral to membrane	cellular_component	GO:0016021
33607	2757	nucleus	cellular_component	GO:0005634
33613	2757	nucleus	cellular_component	GO:0005634
33694	2757	nucleus	cellular_component	GO:0005634
33779	7827	integral to membrane	cellular_component	GO:0016021
33793	2757	nucleus	cellular_component	GO:0005634
33886	7827	integral to membrane	cellular_component	GO:0016021
33886	2991	plasma membrane	cellular_component	GO:0005886
33918	7827	integral to membrane	cellular_component	GO:0016021
34044	2757	nucleus	cellular_component	GO:0005634
34058	143	ubiquitin ligase complex	cellular_component	GO:0000151
34108	7827	integral to membrane	cellular_component	GO:0016021
34191	7827	integral to membrane	cellular_component	GO:0016021
34209	4929	protein serine/threonine phosphatase complex	cellular_component	GO:0008287
34209	3065	magnesium-dependent protein serine/threonine phosphatase complex	cellular_component	GO:0005963
34209	8732	myosin phosphatase complex	cellular_component	GO:0017023
34324	7827	integral to membrane	cellular_component	GO:0016021
34333	7827	integral to membrane	cellular_component	GO:0016021
34342	2757	nucleus	cellular_component	GO:0005634
34347	7826	membrane	cellular_component	GO:0016020
34364	7827	integral to membrane	cellular_component	GO:0016021
34518	7827	integral to membrane	cellular_component	GO:0016021
34520	7826	membrane	cellular_component	GO:0016020
34540	7827	integral to membrane	cellular_component	GO:0016021
34594	7827	integral to membrane	cellular_component	GO:0016021
34633	7826	membrane	cellular_component	GO:0016020
34679	2757	nucleus	cellular_component	GO:0005634
34692	7827	integral to membrane	cellular_component	GO:0016021
34809	7827	integral to membrane	cellular_component	GO:0016021
34835	7827	integral to membrane	cellular_component	GO:0016021
34859	7826	membrane	cellular_component	GO:0016020
34890	2757	nucleus	cellular_component	GO:0005634
34948	7827	integral to membrane	cellular_component	GO:0016021
34964	2909	Golgi apparatus	cellular_component	GO:0005794
34964	7827	integral to membrane	cellular_component	GO:0016021
35135	7827	integral to membrane	cellular_component	GO:0016021
35189	7826	membrane	cellular_component	GO:0016020
35272	7826	membrane	cellular_component	GO:0016020
35482	7827	integral to membrane	cellular_component	GO:0016021
35484	7826	membrane	cellular_component	GO:0016020
35490	7827	integral to membrane	cellular_component	GO:0016021
35687	7827	integral to membrane	cellular_component	GO:0016021
35830	2746	intracellular	cellular_component	GO:0005622
35830	2953	ribosome	cellular_component	GO:0005840
35855	2981	microtubule	cellular_component	GO:0005874
35855	13790	protein complex	cellular_component	GO:0043234
35888	7826	membrane	cellular_component	GO:0016020
35931	7827	integral to membrane	cellular_component	GO:0016021
36017	7827	integral to membrane	cellular_component	GO:0016021
36069	7826	membrane	cellular_component	GO:0016020
36088	7826	membrane	cellular_component	GO:0016020
36113	2898	endoplasmic reticulum	cellular_component	GO:0005783
36113	7827	integral to membrane	cellular_component	GO:0016021
36196	7827	integral to membrane	cellular_component	GO:0016021
36262	2757	nucleus	cellular_component	GO:0005634
36332	7826	membrane	cellular_component	GO:0016020
36409	8214	proton-transporting two-sector ATPase complex	cellular_component	GO:0016469
36427	4734	voltage-gated potassium channel complex	cellular_component	GO:0008076
36427	7826	membrane	cellular_component	GO:0016020
36686	7827	integral to membrane	cellular_component	GO:0016021
36686	4947	integrin complex	cellular_component	GO:0008305
36807	143	ubiquitin ligase complex	cellular_component	GO:0000151
36879	7827	integral to membrane	cellular_component	GO:0016021
37078	2757	nucleus	cellular_component	GO:0005634
37085	2757	nucleus	cellular_component	GO:0005634
37136	2757	nucleus	cellular_component	GO:0005634
37310	7826	membrane	cellular_component	GO:0016020
37793	2757	nucleus	cellular_component	GO:0005634
38219	7827	integral to membrane	cellular_component	GO:0016021
38262	2757	nucleus	cellular_component	GO:0005634
38262	2855	cytoplasm	cellular_component	GO:0005737
38324	7827	integral to membrane	cellular_component	GO:0016021
38327	7827	integral to membrane	cellular_component	GO:0016021
38577	7827	integral to membrane	cellular_component	GO:0016021
38679	2757	nucleus	cellular_component	GO:0005634
38684	7827	integral to membrane	cellular_component	GO:0016021
38704	2746	intracellular	cellular_component	GO:0005622
38704	2757	nucleus	cellular_component	GO:0005634
38726	2757	nucleus	cellular_component	GO:0005634
38792	2757	nucleus	cellular_component	GO:0005634
38826	7827	integral to membrane	cellular_component	GO:0016021
38827	7827	integral to membrane	cellular_component	GO:0016021
38935	2757	nucleus	cellular_component	GO:0005634
38963	4683	synaptic vesicle	cellular_component	GO:0008021
38963	7826	membrane	cellular_component	GO:0016020
39330	7826	membrane	cellular_component	GO:0016020
39330	4734	voltage-gated potassium channel complex	cellular_component	GO:0008076
39436	2757	nucleus	cellular_component	GO:0005634
39461	2757	nucleus	cellular_component	GO:0005634
39596	2757	nucleus	cellular_component	GO:0005634
39632	2757	nucleus	cellular_component	GO:0005634
39668	2757	nucleus	cellular_component	GO:0005634
39805	2757	nucleus	cellular_component	GO:0005634
39846	2757	nucleus	cellular_component	GO:0005634
39874	2757	nucleus	cellular_component	GO:0005634
39891	2757	nucleus	cellular_component	GO:0005634
39913	2757	nucleus	cellular_component	GO:0005634
39924	2757	nucleus	cellular_component	GO:0005634
39952	2757	nucleus	cellular_component	GO:0005634
40010	7826	membrane	cellular_component	GO:0016020
40063	7826	membrane	cellular_component	GO:0016020
40082	7826	membrane	cellular_component	GO:0016020
40084	8204	myosin	cellular_component	GO:0016459
40134	7826	membrane	cellular_component	GO:0016020
40209	3055	cAMP-dependent protein kinase complex	cellular_component	GO:0005952
40209	3059	protein kinase CK2 complex	cellular_component	GO:0005956
40255	7826	membrane	cellular_component	GO:0016020
40331	3055	cAMP-dependent protein kinase complex	cellular_component	GO:0005952
40331	3059	protein kinase CK2 complex	cellular_component	GO:0005956
40374	7826	membrane	cellular_component	GO:0016020
40487	7826	membrane	cellular_component	GO:0016020
40487	4734	voltage-gated potassium channel complex	cellular_component	GO:0008076
40526	7826	membrane	cellular_component	GO:0016020
40529	7827	integral to membrane	cellular_component	GO:0016021
40605	7826	membrane	cellular_component	GO:0016020
40613	11099	dynein complex	cellular_component	GO:0030286
40616	2757	nucleus	cellular_component	GO:0005634
40646	7827	integral to membrane	cellular_component	GO:0016021
40686	480	chromatin	cellular_component	GO:0000785
40686	2757	nucleus	cellular_component	GO:0005634
40753	7827	integral to membrane	cellular_component	GO:0016021
40753	7826	membrane	cellular_component	GO:0016020
40806	7827	integral to membrane	cellular_component	GO:0016021
40806	14232	postsynaptic membrane	cellular_component	GO:0045211
40806	7826	membrane	cellular_component	GO:0016020
40837	7827	integral to membrane	cellular_component	GO:0016021
40863	7827	integral to membrane	cellular_component	GO:0016021
40863	14232	postsynaptic membrane	cellular_component	GO:0045211
40863	7826	membrane	cellular_component	GO:0016020
40919	7827	integral to membrane	cellular_component	GO:0016021
40919	14232	postsynaptic membrane	cellular_component	GO:0045211
40919	7826	membrane	cellular_component	GO:0016020
40934	7827	integral to membrane	cellular_component	GO:0016021
40974	7827	integral to membrane	cellular_component	GO:0016021
40986	7827	integral to membrane	cellular_component	GO:0016021
40986	14232	postsynaptic membrane	cellular_component	GO:0045211
40986	7826	membrane	cellular_component	GO:0016020
41172	4683	synaptic vesicle	cellular_component	GO:0008021
41172	7826	membrane	cellular_component	GO:0016020
41182	7826	membrane	cellular_component	GO:0016020
41239	2757	nucleus	cellular_component	GO:0005634
41281	7827	integral to membrane	cellular_component	GO:0016021
41287	2746	intracellular	cellular_component	GO:0005622
41287	143	ubiquitin ligase complex	cellular_component	GO:0000151
41295	7827	integral to membrane	cellular_component	GO:0016021
41337	2700	extracellular region	cellular_component	GO:0005576
41366	7826	membrane	cellular_component	GO:0016020
41512	7827	integral to membrane	cellular_component	GO:0016021
41719	7827	integral to membrane	cellular_component	GO:0016021
41788	2757	nucleus	cellular_component	GO:0005634
41807	7827	integral to membrane	cellular_component	GO:0016021
41864	7827	integral to membrane	cellular_component	GO:0016021
41866	7827	integral to membrane	cellular_component	GO:0016021
41969	2909	Golgi apparatus	cellular_component	GO:0005794
41969	7827	integral to membrane	cellular_component	GO:0016021
42027	7827	integral to membrane	cellular_component	GO:0016021
42080	7827	integral to membrane	cellular_component	GO:0016021
42155	3055	cAMP-dependent protein kinase complex	cellular_component	GO:0005952
42155	3059	protein kinase CK2 complex	cellular_component	GO:0005956
42184	2746	intracellular	cellular_component	GO:0005622
42184	143	ubiquitin ligase complex	cellular_component	GO:0000151
42355	7827	integral to membrane	cellular_component	GO:0016021
42358	7827	integral to membrane	cellular_component	GO:0016021
42359	7826	membrane	cellular_component	GO:0016020
42396	7827	integral to membrane	cellular_component	GO:0016021
42415	7827	integral to membrane	cellular_component	GO:0016021
42420	7826	membrane	cellular_component	GO:0016020
42496	2746	intracellular	cellular_component	GO:0005622
42496	143	ubiquitin ligase complex	cellular_component	GO:0000151
42858	2757	nucleus	cellular_component	GO:0005634
42930	7826	membrane	cellular_component	GO:0016020
42971	2746	intracellular	cellular_component	GO:0005622
42989	7827	integral to membrane	cellular_component	GO:0016021
42989	14232	postsynaptic membrane	cellular_component	GO:0045211
43017	7826	membrane	cellular_component	GO:0016020
43017	7827	integral to membrane	cellular_component	GO:0016021
43034	7827	integral to membrane	cellular_component	GO:0016021
43065	8204	myosin	cellular_component	GO:0016459
43200	2757	nucleus	cellular_component	GO:0005634
43311	7826	membrane	cellular_component	GO:0016020
43312	7827	integral to membrane	cellular_component	GO:0016021
43460	2757	nucleus	cellular_component	GO:0005634
43482	7826	membrane	cellular_component	GO:0016020
43493	2746	intracellular	cellular_component	GO:0005622
43778	7827	integral to membrane	cellular_component	GO:0016021
43780	480	chromatin	cellular_component	GO:0000785
43780	2757	nucleus	cellular_component	GO:0005634
43787	7826	membrane	cellular_component	GO:0016020
43851	7826	membrane	cellular_component	GO:0016020
43851	3055	cAMP-dependent protein kinase complex	cellular_component	GO:0005952
44106	2757	nucleus	cellular_component	GO:0005634
44263	2757	nucleus	cellular_component	GO:0005634
44457	7826	membrane	cellular_component	GO:0016020
44501	7827	integral to membrane	cellular_component	GO:0016021
44594	4734	voltage-gated potassium channel complex	cellular_component	GO:0008076
44594	7826	membrane	cellular_component	GO:0016020
44649	7447	actin cytoskeleton	cellular_component	GO:0015629
44963	7826	membrane	cellular_component	GO:0016020
45071	7827	integral to membrane	cellular_component	GO:0016021
45071	14232	postsynaptic membrane	cellular_component	GO:0045211
45071	7826	membrane	cellular_component	GO:0016020
45169	7827	integral to membrane	cellular_component	GO:0016021
45213	2855	cytoplasm	cellular_component	GO:0005737
45324	4734	voltage-gated potassium channel complex	cellular_component	GO:0008076
45324	7826	membrane	cellular_component	GO:0016020
45760	2746	intracellular	cellular_component	GO:0005622
45829	2855	cytoplasm	cellular_component	GO:0005737
46001	7826	membrane	cellular_component	GO:0016020
46064	7826	membrane	cellular_component	GO:0016020
46075	2746	intracellular	cellular_component	GO:0005622
46075	2953	ribosome	cellular_component	GO:0005840
46320	7827	integral to membrane	cellular_component	GO:0016021
46391	7826	membrane	cellular_component	GO:0016020
46870	7826	membrane	cellular_component	GO:0016020
46881	7826	membrane	cellular_component	GO:0016020
47042	481	nucleosome	cellular_component	GO:0000786
47042	2757	nucleus	cellular_component	GO:0005634
47059	7827	integral to membrane	cellular_component	GO:0016021
47061	2757	nucleus	cellular_component	GO:0005634
47103	2757	nucleus	cellular_component	GO:0005634
47235	2757	nucleus	cellular_component	GO:0005634
47299	2757	nucleus	cellular_component	GO:0005634
47573	2757	nucleus	cellular_component	GO:0005634
47764	7826	membrane	cellular_component	GO:0016020
47769	7826	membrane	cellular_component	GO:0016020
48144	7826	membrane	cellular_component	GO:0016020
48148	7826	membrane	cellular_component	GO:0016020
48230	7826	membrane	cellular_component	GO:0016020
48313	2757	nucleus	cellular_component	GO:0005634
48344	7826	membrane	cellular_component	GO:0016020
48395	481	nucleosome	cellular_component	GO:0000786
48395	2757	nucleus	cellular_component	GO:0005634
48576	7826	membrane	cellular_component	GO:0016020
48661	7826	membrane	cellular_component	GO:0016020
48709	7826	membrane	cellular_component	GO:0016020
48828	2757	nucleus	cellular_component	GO:0005634
48861	2757	nucleus	cellular_component	GO:0005634
48953	2757	nucleus	cellular_component	GO:0005634
49015	2757	nucleus	cellular_component	GO:0005634
49081	481	nucleosome	cellular_component	GO:0000786
49081	2757	nucleus	cellular_component	GO:0005634
49112	2982	microtubule associated complex	cellular_component	GO:0005875
49119	7827	integral to membrane	cellular_component	GO:0016021
49232	2856	mitochondrion	cellular_component	GO:0005739
49345	7826	membrane	cellular_component	GO:0016020
49365	7827	integral to membrane	cellular_component	GO:0016021
49685	481	nucleosome	cellular_component	GO:0000786
49685	2757	nucleus	cellular_component	GO:0005634
49725	481	nucleosome	cellular_component	GO:0000786
49725	2757	nucleus	cellular_component	GO:0005634
49746	481	nucleosome	cellular_component	GO:0000786
49746	2757	nucleus	cellular_component	GO:0005634
49757	481	nucleosome	cellular_component	GO:0000786
49757	2757	nucleus	cellular_component	GO:0005634
49810	2757	nucleus	cellular_component	GO:0005634
49907	8204	myosin	cellular_component	GO:0016459
50004	2700	extracellular region	cellular_component	GO:0005576
50013	2812	chromosome	cellular_component	GO:0005694
50027	7827	integral to membrane	cellular_component	GO:0016021
50041	480	chromatin	cellular_component	GO:0000785
50041	2757	nucleus	cellular_component	GO:0005634
50047	3055	cAMP-dependent protein kinase complex	cellular_component	GO:0005952
50047	3059	protein kinase CK2 complex	cellular_component	GO:0005956
50066	7826	membrane	cellular_component	GO:0016020
50066	7827	integral to membrane	cellular_component	GO:0016021
50070	7826	membrane	cellular_component	GO:0016020
50123	2746	intracellular	cellular_component	GO:0005622
50157	7826	membrane	cellular_component	GO:0016020
50157	7827	integral to membrane	cellular_component	GO:0016021
50268	7827	integral to membrane	cellular_component	GO:0016021
50292	2982	microtubule associated complex	cellular_component	GO:0005875
50296	7826	membrane	cellular_component	GO:0016020
50296	7827	integral to membrane	cellular_component	GO:0016021
50431	2746	intracellular	cellular_component	GO:0005622
50474	7826	membrane	cellular_component	GO:0016020
50582	7827	integral to membrane	cellular_component	GO:0016021
50745	7827	integral to membrane	cellular_component	GO:0016021
50745	14232	postsynaptic membrane	cellular_component	GO:0045211
50745	7826	membrane	cellular_component	GO:0016020
50785	7827	integral to membrane	cellular_component	GO:0016021
50785	7826	membrane	cellular_component	GO:0016020
50846	2746	intracellular	cellular_component	GO:0005622
50912	7826	membrane	cellular_component	GO:0016020
50930	7827	integral to membrane	cellular_component	GO:0016021
51000	7826	membrane	cellular_component	GO:0016020
51032	7827	integral to membrane	cellular_component	GO:0016021
51032	14232	postsynaptic membrane	cellular_component	GO:0045211
51032	7826	membrane	cellular_component	GO:0016020
51041	7827	integral to membrane	cellular_component	GO:0016021
51086	7827	integral to membrane	cellular_component	GO:0016021
51086	14232	postsynaptic membrane	cellular_component	GO:0045211
51086	7826	membrane	cellular_component	GO:0016020
51194	7827	integral to membrane	cellular_component	GO:0016021
51194	14232	postsynaptic membrane	cellular_component	GO:0045211
51194	7826	membrane	cellular_component	GO:0016020
51370	7826	membrane	cellular_component	GO:0016020
51496	7826	membrane	cellular_component	GO:0016020
51517	7826	membrane	cellular_component	GO:0016020
51550	212	hydrogen-transporting ATPase V1 domain	cellular_component	GO:0000221
51550	289	peripheral to membrane of membrane fraction	cellular_component	GO:0000300
51564	7826	membrane	cellular_component	GO:0016020
51603	3057	calcium- and calmodulin-dependent protein kinase complex	cellular_component	GO:0005954
51665	7826	membrane	cellular_component	GO:0016020
51665	4734	voltage-gated potassium channel complex	cellular_component	GO:0008076
51734	7826	membrane	cellular_component	GO:0016020
51734	4734	voltage-gated potassium channel complex	cellular_component	GO:0008076
51848	7827	integral to membrane	cellular_component	GO:0016021
51848	14232	postsynaptic membrane	cellular_component	GO:0045211
51848	7826	membrane	cellular_component	GO:0016020
52007	7826	membrane	cellular_component	GO:0016020
52007	7827	integral to membrane	cellular_component	GO:0016021
52007	14232	postsynaptic membrane	cellular_component	GO:0045211
52016	7827	integral to membrane	cellular_component	GO:0016021
52055	2746	intracellular	cellular_component	GO:0005622
52055	7827	integral to membrane	cellular_component	GO:0016021
52149	2757	nucleus	cellular_component	GO:0005634
52170	7826	membrane	cellular_component	GO:0016020
52223	7827	integral to membrane	cellular_component	GO:0016021
52231	7827	integral to membrane	cellular_component	GO:0016021
52329	7827	integral to membrane	cellular_component	GO:0016021
52422	7826	membrane	cellular_component	GO:0016020
52556	7827	integral to membrane	cellular_component	GO:0016021
52597	7827	integral to membrane	cellular_component	GO:0016021
52623	7826	membrane	cellular_component	GO:0016020
52639	7827	integral to membrane	cellular_component	GO:0016021
52676	7827	integral to membrane	cellular_component	GO:0016021
52726	143	ubiquitin ligase complex	cellular_component	GO:0000151
52738	7827	integral to membrane	cellular_component	GO:0016021
52811	2757	nucleus	cellular_component	GO:0005634
52838	7826	membrane	cellular_component	GO:0016020
52909	7827	integral to membrane	cellular_component	GO:0016021
52909	14232	postsynaptic membrane	cellular_component	GO:0045211
52909	7826	membrane	cellular_component	GO:0016020
53017	2757	nucleus	cellular_component	GO:0005634
53186	7826	membrane	cellular_component	GO:0016020
53190	7826	membrane	cellular_component	GO:0016020
53225	2746	intracellular	cellular_component	GO:0005622
53225	143	ubiquitin ligase complex	cellular_component	GO:0000151
53309	143	ubiquitin ligase complex	cellular_component	GO:0000151
53347	7826	membrane	cellular_component	GO:0016020
53521	2757	nucleus	cellular_component	GO:0005634
53627	2700	extracellular region	cellular_component	GO:0005576
53909	7827	integral to membrane	cellular_component	GO:0016021
53909	14232	postsynaptic membrane	cellular_component	GO:0045211
53909	7826	membrane	cellular_component	GO:0016020
54070	7827	integral to membrane	cellular_component	GO:0016021
54540	2700	extracellular region	cellular_component	GO:0005576
54581	2746	intracellular	cellular_component	GO:0005622
54581	2953	ribosome	cellular_component	GO:0005840
54942	2700	extracellular region	cellular_component	GO:0005576
55025	2757	nucleus	cellular_component	GO:0005634
55099	7827	integral to membrane	cellular_component	GO:0016021
55118	2757	nucleus	cellular_component	GO:0005634
55533	2757	nucleus	cellular_component	GO:0005634
55551	7827	integral to membrane	cellular_component	GO:0016021
55558	2700	extracellular region	cellular_component	GO:0005576
55658	3055	cAMP-dependent protein kinase complex	cellular_component	GO:0005952
55663	2700	extracellular region	cellular_component	GO:0005576
55996	7826	membrane	cellular_component	GO:0016020
56077	2700	extracellular region	cellular_component	GO:0005576
56219	2746	intracellular	cellular_component	GO:0005622
56293	2757	nucleus	cellular_component	GO:0005634
56293	2855	cytoplasm	cellular_component	GO:0005737
56331	7827	integral to membrane	cellular_component	GO:0016021
56483	7827	integral to membrane	cellular_component	GO:0016021
56601	7826	membrane	cellular_component	GO:0016020
56637	2757	nucleus	cellular_component	GO:0005634
56791	7827	integral to membrane	cellular_component	GO:0016021
56821	4683	synaptic vesicle	cellular_component	GO:0008021
56821	7826	membrane	cellular_component	GO:0016020
57064	7827	integral to membrane	cellular_component	GO:0016021
57075	2757	nucleus	cellular_component	GO:0005634
57088	2855	cytoplasm	cellular_component	GO:0005737
57113	7827	integral to membrane	cellular_component	GO:0016021
57113	14232	postsynaptic membrane	cellular_component	GO:0045211
57113	7826	membrane	cellular_component	GO:0016020
57160	2700	extracellular region	cellular_component	GO:0005576
57361	7827	integral to membrane	cellular_component	GO:0016021
57443	7827	integral to membrane	cellular_component	GO:0016021
57443	14232	postsynaptic membrane	cellular_component	GO:0045211
57493	7826	membrane	cellular_component	GO:0016020
57580	7826	membrane	cellular_component	GO:0016020
57885	2757	nucleus	cellular_component	GO:0005634
57985	7826	membrane	cellular_component	GO:0016020
57994	7827	integral to membrane	cellular_component	GO:0016021
58039	2757	nucleus	cellular_component	GO:0005634
58200	481	nucleosome	cellular_component	GO:0000786
58200	2757	nucleus	cellular_component	GO:0005634
58235	7826	membrane	cellular_component	GO:0016020
58237	7826	membrane	cellular_component	GO:0016020
58269	7826	membrane	cellular_component	GO:0016020
58280	7826	membrane	cellular_component	GO:0016020
58683	2757	nucleus	cellular_component	GO:0005634
58704	2757	nucleus	cellular_component	GO:0005634
59063	2757	nucleus	cellular_component	GO:0005634
59496	2757	nucleus	cellular_component	GO:0005634
59503	481	nucleosome	cellular_component	GO:0000786
59503	2757	nucleus	cellular_component	GO:0005634
59568	480	chromatin	cellular_component	GO:0000785
59568	2757	nucleus	cellular_component	GO:0005634
59594	2757	nucleus	cellular_component	GO:0005634
59618	7826	membrane	cellular_component	GO:0016020
59708	2757	nucleus	cellular_component	GO:0005634
59839	2757	nucleus	cellular_component	GO:0005634
59993	7826	membrane	cellular_component	GO:0016020
59993	2996	voltage-gated calcium channel complex	cellular_component	GO:0005891
59997	7826	membrane	cellular_component	GO:0016020
59997	2996	voltage-gated calcium channel complex	cellular_component	GO:0005891
59997	4734	voltage-gated potassium channel complex	cellular_component	GO:0008076
60009	7826	membrane	cellular_component	GO:0016020
60009	2996	voltage-gated calcium channel complex	cellular_component	GO:0005891
60009	7827	integral to membrane	cellular_component	GO:0016021
60016	7827	integral to membrane	cellular_component	GO:0016021
60020	7826	membrane	cellular_component	GO:0016020
60020	7827	integral to membrane	cellular_component	GO:0016021
60023	2855	cytoplasm	cellular_component	GO:0005737
60034	2967	cytoskeleton	cellular_component	GO:0005856
60037	7826	membrane	cellular_component	GO:0016020
60037	7827	integral to membrane	cellular_component	GO:0016021
60052	7826	membrane	cellular_component	GO:0016020
60176	7826	membrane	cellular_component	GO:0016020
60304	7827	integral to membrane	cellular_component	GO:0016021
60450	7827	integral to membrane	cellular_component	GO:0016021
60450	14232	postsynaptic membrane	cellular_component	GO:0045211
60450	7826	membrane	cellular_component	GO:0016020
60477	7826	membrane	cellular_component	GO:0016020
60521	2992	integral to plasma membrane	cellular_component	GO:0005887
60521	7826	membrane	cellular_component	GO:0016020
60560	2855	cytoplasm	cellular_component	GO:0005737
60580	7826	membrane	cellular_component	GO:0016020
60630	7827	integral to membrane	cellular_component	GO:0016021
60758	7826	membrane	cellular_component	GO:0016020
60804	7827	integral to membrane	cellular_component	GO:0016021
60804	14232	postsynaptic membrane	cellular_component	GO:0045211
60804	7826	membrane	cellular_component	GO:0016020
60816	7826	membrane	cellular_component	GO:0016020
60838	2982	microtubule associated complex	cellular_component	GO:0005875
60847	7826	membrane	cellular_component	GO:0016020
60933	2757	nucleus	cellular_component	GO:0005634
61034	2757	nucleus	cellular_component	GO:0005634
61041	7827	integral to membrane	cellular_component	GO:0016021
61041	14232	postsynaptic membrane	cellular_component	GO:0045211
61041	7826	membrane	cellular_component	GO:0016020
61368	2898	endoplasmic reticulum	cellular_component	GO:0005783
61402	7827	integral to membrane	cellular_component	GO:0016021
61432	2967	cytoskeleton	cellular_component	GO:0005856
61471	7826	membrane	cellular_component	GO:0016020
61471	7827	integral to membrane	cellular_component	GO:0016021
61476	7827	integral to membrane	cellular_component	GO:0016021
61547	7826	membrane	cellular_component	GO:0016020
61644	7827	integral to membrane	cellular_component	GO:0016021
61697	7827	integral to membrane	cellular_component	GO:0016021
61732	7826	membrane	cellular_component	GO:0016020
61733	2702	extracellular matrix (sensu Metazoa)	cellular_component	GO:0005578
61839	7826	membrane	cellular_component	GO:0016020
61873	7826	membrane	cellular_component	GO:0016020
61965	7826	membrane	cellular_component	GO:0016020
61967	7827	integral to membrane	cellular_component	GO:0016021
62279	7827	integral to membrane	cellular_component	GO:0016021
62323	7827	integral to membrane	cellular_component	GO:0016021
62354	7827	integral to membrane	cellular_component	GO:0016021
62471	2757	nucleus	cellular_component	GO:0005634
62515	7826	membrane	cellular_component	GO:0016020
62571	7827	integral to membrane	cellular_component	GO:0016021
62863	3055	cAMP-dependent protein kinase complex	cellular_component	GO:0005952
62863	3059	protein kinase CK2 complex	cellular_component	GO:0005956
63051	7827	integral to membrane	cellular_component	GO:0016021
63108	7827	integral to membrane	cellular_component	GO:0016021
63108	14232	postsynaptic membrane	cellular_component	GO:0045211
63108	7826	membrane	cellular_component	GO:0016020
63173	7826	membrane	cellular_component	GO:0016020
63188	7826	membrane	cellular_component	GO:0016020
63188	7827	integral to membrane	cellular_component	GO:0016021
63231	7827	integral to membrane	cellular_component	GO:0016021
63773	7826	membrane	cellular_component	GO:0016020
63876	7827	integral to membrane	cellular_component	GO:0016021
64004	9862	viral capsid	cellular_component	GO:0019028
64855	7827	integral to membrane	cellular_component	GO:0016021
64982	7827	integral to membrane	cellular_component	GO:0016021
65317	7826	membrane	cellular_component	GO:0016020
65438	2757	nucleus	cellular_component	GO:0005634
65513	7826	membrane	cellular_component	GO:0016020
65521	7827	integral to membrane	cellular_component	GO:0016021
65894	2757	nucleus	cellular_component	GO:0005634
65961	7827	integral to membrane	cellular_component	GO:0016021
65994	2700	extracellular region	cellular_component	GO:0005576
66101	7827	integral to membrane	cellular_component	GO:0016021
66113	2757	nucleus	cellular_component	GO:0005634
66221	2757	nucleus	cellular_component	GO:0005634
66300	7827	integral to membrane	cellular_component	GO:0016021
66300	14232	postsynaptic membrane	cellular_component	GO:0045211
66300	7826	membrane	cellular_component	GO:0016020
66315	7827	integral to membrane	cellular_component	GO:0016021
66332	7827	integral to membrane	cellular_component	GO:0016021
66338	2700	extracellular region	cellular_component	GO:0005576
67036	7826	membrane	cellular_component	GO:0016020
67043	2757	nucleus	cellular_component	GO:0005634
67148	7826	membrane	cellular_component	GO:0016020
67209	2757	nucleus	cellular_component	GO:0005634
67237	2791	transcription factor TFIIA complex	cellular_component	GO:0005672
67598	2757	nucleus	cellular_component	GO:0005634
67930	2700	extracellular region	cellular_component	GO:0005576
68554	2757	nucleus	cellular_component	GO:0005634
68616	2757	nucleus	cellular_component	GO:0005634
68647	2757	nucleus	cellular_component	GO:0005634
69041	2757	nucleus	cellular_component	GO:0005634
69052	2757	nucleus	cellular_component	GO:0005634
69081	5938	biotin carboxylase complex	cellular_component	GO:0009343
69471	7826	membrane	cellular_component	GO:0016020
69697	3065	magnesium-dependent protein serine/threonine phosphatase complex	cellular_component	GO:0005963
69697	8732	myosin phosphatase complex	cellular_component	GO:0017023
69711	7826	membrane	cellular_component	GO:0016020
69711	8214	proton-transporting two-sector ATPase complex	cellular_component	GO:0016469
69851	2757	nucleus	cellular_component	GO:0005634
69888	2746	intracellular	cellular_component	GO:0005622
69888	2953	ribosome	cellular_component	GO:0005840
69974	481	nucleosome	cellular_component	GO:0000786
69974	2757	nucleus	cellular_component	GO:0005634
70040	7826	membrane	cellular_component	GO:0016020
70040	7827	integral to membrane	cellular_component	GO:0016021
70174	7826	membrane	cellular_component	GO:0016020
70250	7826	membrane	cellular_component	GO:0016020
70504	2757	nucleus	cellular_component	GO:0005634
70714	2757	nucleus	cellular_component	GO:0005634
70984	7826	membrane	cellular_component	GO:0016020
71716	7827	integral to membrane	cellular_component	GO:0016021
72008	3055	cAMP-dependent protein kinase complex	cellular_component	GO:0005952
72008	3059	protein kinase CK2 complex	cellular_component	GO:0005956
73087	2746	intracellular	cellular_component	GO:0005622
73215	2746	intracellular	cellular_component	GO:0005622
73215	2953	ribosome	cellular_component	GO:0005840
73384	2786	transcription factor complex	cellular_component	GO:0005667
74961	480	chromatin	cellular_component	GO:0000785
74961	2757	nucleus	cellular_component	GO:0005634
75219	2796	chromatin silencing complex	cellular_component	GO:0005677
75770	2746	intracellular	cellular_component	GO:0005622
75932	2746	intracellular	cellular_component	GO:0005622
75932	2953	ribosome	cellular_component	GO:0005840
76863	2856	mitochondrion	cellular_component	GO:0005739
77011	3053	anthranilate synthase complex	cellular_component	GO:0005950
78352	2982	microtubule associated complex	cellular_component	GO:0005875
78435	5912	acetyl-CoA carboxylase complex	cellular_component	GO:0009317
78454	7826	membrane	cellular_component	GO:0016020
78577	2855	cytoplasm	cellular_component	GO:0005737
78835	7826	membrane	cellular_component	GO:0016020
78890	7827	integral to membrane	cellular_component	GO:0016021
79064	4683	synaptic vesicle	cellular_component	GO:0008021
79064	7826	membrane	cellular_component	GO:0016020
79076	7827	integral to membrane	cellular_component	GO:0016021
79092	2757	nucleus	cellular_component	GO:0005634
79235	7827	integral to membrane	cellular_component	GO:0016021
79242	7827	integral to membrane	cellular_component	GO:0016021
79255	2992	integral to plasma membrane	cellular_component	GO:0005887
79255	7826	membrane	cellular_component	GO:0016020
79311	2746	intracellular	cellular_component	GO:0005622
79314	2702	extracellular matrix (sensu Metazoa)	cellular_component	GO:0005578
79411	2700	extracellular region	cellular_component	GO:0005576
79441	7827	integral to membrane	cellular_component	GO:0016021
79500	7826	membrane	cellular_component	GO:0016020
79502	7827	integral to membrane	cellular_component	GO:0016021
79512	2982	microtubule associated complex	cellular_component	GO:0005875
79617	2757	nucleus	cellular_component	GO:0005634
79680	7827	integral to membrane	cellular_component	GO:0016021
79680	14232	postsynaptic membrane	cellular_component	GO:0045211
79680	7826	membrane	cellular_component	GO:0016020
79707	2757	nucleus	cellular_component	GO:0005634
79743	7826	membrane	cellular_component	GO:0016020
79785	2992	integral to plasma membrane	cellular_component	GO:0005887
79785	7826	membrane	cellular_component	GO:0016020
79851	7827	integral to membrane	cellular_component	GO:0016021
79897	3055	cAMP-dependent protein kinase complex	cellular_component	GO:0005952
79897	3059	protein kinase CK2 complex	cellular_component	GO:0005956
79911	7827	integral to membrane	cellular_component	GO:0016021
79911	14232	postsynaptic membrane	cellular_component	GO:0045211
79911	7826	membrane	cellular_component	GO:0016020
79931	3055	cAMP-dependent protein kinase complex	cellular_component	GO:0005952
79942	3055	cAMP-dependent protein kinase complex	cellular_component	GO:0005952
79942	3059	protein kinase CK2 complex	cellular_component	GO:0005956
79980	4683	synaptic vesicle	cellular_component	GO:0008021
79980	7826	membrane	cellular_component	GO:0016020
79983	2757	nucleus	cellular_component	GO:0005634
79984	7827	integral to membrane	cellular_component	GO:0016021
80003	7826	membrane	cellular_component	GO:0016020
80020	7827	integral to membrane	cellular_component	GO:0016021
80021	2757	nucleus	cellular_component	GO:0005634
80060	7827	integral to membrane	cellular_component	GO:0016021
80076	7827	integral to membrane	cellular_component	GO:0016021
80076	14232	postsynaptic membrane	cellular_component	GO:0045211
80076	7826	membrane	cellular_component	GO:0016020
80115	2746	intracellular	cellular_component	GO:0005622
80115	2757	nucleus	cellular_component	GO:0005634
80146	2757	nucleus	cellular_component	GO:0005634
80158	3070	Rab-protein geranylgeranyltransferase complex	cellular_component	GO:0005968
80187	2757	nucleus	cellular_component	GO:0005634
80232	2700	extracellular region	cellular_component	GO:0005576
80232	7826	membrane	cellular_component	GO:0016020
80243	2757	nucleus	cellular_component	GO:0005634
80250	7826	membrane	cellular_component	GO:0016020
80319	3055	cAMP-dependent protein kinase complex	cellular_component	GO:0005952
80332	143	ubiquitin ligase complex	cellular_component	GO:0000151
80340	7826	membrane	cellular_component	GO:0016020
80365	2757	nucleus	cellular_component	GO:0005634
80394	2757	nucleus	cellular_component	GO:0005634
80405	2757	nucleus	cellular_component	GO:0005634
80425	2757	nucleus	cellular_component	GO:0005634
80429	7827	integral to membrane	cellular_component	GO:0016021
80445	7826	membrane	cellular_component	GO:0016020
80454	3055	cAMP-dependent protein kinase complex	cellular_component	GO:0005952
80454	3059	protein kinase CK2 complex	cellular_component	GO:0005956
80481	2705	collagen	cellular_component	GO:0005581
80560	7826	membrane	cellular_component	GO:0016020
80560	3055	cAMP-dependent protein kinase complex	cellular_component	GO:0005952
80560	3059	protein kinase CK2 complex	cellular_component	GO:0005956
80818	3055	cAMP-dependent protein kinase complex	cellular_component	GO:0005952
80818	3059	protein kinase CK2 complex	cellular_component	GO:0005956
80848	4734	voltage-gated potassium channel complex	cellular_component	GO:0008076
80848	7826	membrane	cellular_component	GO:0016020
80855	2855	cytoplasm	cellular_component	GO:0005737
80868	4947	integrin complex	cellular_component	GO:0008305
80908	7826	membrane	cellular_component	GO:0016020
80927	2757	nucleus	cellular_component	GO:0005634
80945	2705	collagen	cellular_component	GO:0005581
80945	2855	cytoplasm	cellular_component	GO:0005737
80987	2757	nucleus	cellular_component	GO:0005634
81021	7826	membrane	cellular_component	GO:0016020
81082	7827	integral to membrane	cellular_component	GO:0016021
81127	7826	membrane	cellular_component	GO:0016020
81163	2757	nucleus	cellular_component	GO:0005634
81169	143	ubiquitin ligase complex	cellular_component	GO:0000151
81183	2746	intracellular	cellular_component	GO:0005622
81203	7826	membrane	cellular_component	GO:0016020
81232	2757	nucleus	cellular_component	GO:0005634
81233	2992	integral to plasma membrane	cellular_component	GO:0005887
81233	7826	membrane	cellular_component	GO:0016020
81238	7826	membrane	cellular_component	GO:0016020
81249	2757	nucleus	cellular_component	GO:0005634
81294	7826	membrane	cellular_component	GO:0016020
81309	2757	nucleus	cellular_component	GO:0005634
81344	2757	nucleus	cellular_component	GO:0005634
81405	7827	integral to membrane	cellular_component	GO:0016021
81436	2757	nucleus	cellular_component	GO:0005634
81491	2982	microtubule associated complex	cellular_component	GO:0005875
81516	2757	nucleus	cellular_component	GO:0005634
81533	7826	membrane	cellular_component	GO:0016020
81576	3062	glycine cleavage complex	cellular_component	GO:0005960
81637	2992	integral to plasma membrane	cellular_component	GO:0005887
81637	7826	membrane	cellular_component	GO:0016020
81671	2746	intracellular	cellular_component	GO:0005622
81701	7827	integral to membrane	cellular_component	GO:0016021
81761	2757	nucleus	cellular_component	GO:0005634
81762	7826	membrane	cellular_component	GO:0016020
81851	3055	cAMP-dependent protein kinase complex	cellular_component	GO:0005952
81851	3059	protein kinase CK2 complex	cellular_component	GO:0005956
81863	2757	nucleus	cellular_component	GO:0005634
81870	7827	integral to membrane	cellular_component	GO:0016021
81895	7826	membrane	cellular_component	GO:0016020
81941	2855	cytoplasm	cellular_component	GO:0005737
82002	2700	extracellular region	cellular_component	GO:0005576
82034	2982	microtubule associated complex	cellular_component	GO:0005875
82035	7827	integral to membrane	cellular_component	GO:0016021
82063	2981	microtubule	cellular_component	GO:0005874
82156	2855	cytoplasm	cellular_component	GO:0005737
82163	7826	membrane	cellular_component	GO:0016020
82183	7827	integral to membrane	cellular_component	GO:0016021
82242	7827	integral to membrane	cellular_component	GO:0016021
82259	3055	cAMP-dependent protein kinase complex	cellular_component	GO:0005952
82287	7827	integral to membrane	cellular_component	GO:0016021
82287	14232	postsynaptic membrane	cellular_component	GO:0045211
82287	7826	membrane	cellular_component	GO:0016020
82312	7827	integral to membrane	cellular_component	GO:0016021
82359	2746	intracellular	cellular_component	GO:0005622
82411	7827	integral to membrane	cellular_component	GO:0016021
82411	14232	postsynaptic membrane	cellular_component	GO:0045211
82411	7826	membrane	cellular_component	GO:0016020
82457	7826	membrane	cellular_component	GO:0016020
82457	3055	cAMP-dependent protein kinase complex	cellular_component	GO:0005952
82490	7826	membrane	cellular_component	GO:0016020
82495	7827	integral to membrane	cellular_component	GO:0016021
82501	7827	integral to membrane	cellular_component	GO:0016021
82503	2746	intracellular	cellular_component	GO:0005622
82546	7827	integral to membrane	cellular_component	GO:0016021
82548	2757	nucleus	cellular_component	GO:0005634
82573	7827	integral to membrane	cellular_component	GO:0016021
82580	7827	integral to membrane	cellular_component	GO:0016021
82599	3055	cAMP-dependent protein kinase complex	cellular_component	GO:0005952
82599	3059	protein kinase CK2 complex	cellular_component	GO:0005956
82641	7447	actin cytoskeleton	cellular_component	GO:0015629
82654	2757	nucleus	cellular_component	GO:0005634
82673	7826	membrane	cellular_component	GO:0016020
82680	2700	extracellular region	cellular_component	GO:0005576
82695	143	ubiquitin ligase complex	cellular_component	GO:0000151
82721	7827	integral to membrane	cellular_component	GO:0016021
82725	2702	extracellular matrix (sensu Metazoa)	cellular_component	GO:0005578
82757	2757	nucleus	cellular_component	GO:0005634
82762	7826	membrane	cellular_component	GO:0016020
82763	2757	nucleus	cellular_component	GO:0005634
82785	2757	nucleus	cellular_component	GO:0005634
82804	7827	integral to membrane	cellular_component	GO:0016021
82891	2757	nucleus	cellular_component	GO:0005634
82910	2757	nucleus	cellular_component	GO:0005634
82933	7827	integral to membrane	cellular_component	GO:0016021
82977	2700	extracellular region	cellular_component	GO:0005576
83019	7827	integral to membrane	cellular_component	GO:0016021
83023	7826	membrane	cellular_component	GO:0016020
83028	7827	integral to membrane	cellular_component	GO:0016021
83057	2746	intracellular	cellular_component	GO:0005622
83086	7826	membrane	cellular_component	GO:0016020
83086	4734	voltage-gated potassium channel complex	cellular_component	GO:0008076
83119	7826	membrane	cellular_component	GO:0016020
83121	2859	mitochondrial outer membrane translocase complex	cellular_component	GO:0005742
83142	2860	mitochondrial inner membrane	cellular_component	GO:0005743
83150	7826	membrane	cellular_component	GO:0016020
83169	7827	integral to membrane	cellular_component	GO:0016021
83189	2702	extracellular matrix (sensu Metazoa)	cellular_component	GO:0005578
83192	7827	integral to membrane	cellular_component	GO:0016021
83192	7826	membrane	cellular_component	GO:0016020
83210	7827	integral to membrane	cellular_component	GO:0016021
83212	7826	membrane	cellular_component	GO:0016020
83259	2796	chromatin silencing complex	cellular_component	GO:0005677
83265	3065	magnesium-dependent protein serine/threonine phosphatase complex	cellular_component	GO:0005963
83265	8732	myosin phosphatase complex	cellular_component	GO:0017023
83359	7827	integral to membrane	cellular_component	GO:0016021
83420	2757	nucleus	cellular_component	GO:0005634
83435	7827	integral to membrane	cellular_component	GO:0016021
83445	2855	cytoplasm	cellular_component	GO:0005737
83449	2757	nucleus	cellular_component	GO:0005634
83451	2757	nucleus	cellular_component	GO:0005634
83451	7826	membrane	cellular_component	GO:0016020
83454	7826	membrane	cellular_component	GO:0016020
83480	2982	microtubule associated complex	cellular_component	GO:0005875
83487	7826	membrane	cellular_component	GO:0016020
83506	7826	membrane	cellular_component	GO:0016020
83507	7826	membrane	cellular_component	GO:0016020
83556	7826	membrane	cellular_component	GO:0016020
83594	7826	membrane	cellular_component	GO:0016020
83628	7826	membrane	cellular_component	GO:0016020
83638	481	nucleosome	cellular_component	GO:0000786
83638	2757	nucleus	cellular_component	GO:0005634
83640	481	nucleosome	cellular_component	GO:0000786
83640	2757	nucleus	cellular_component	GO:0005634
83657	7827	integral to membrane	cellular_component	GO:0016021
83663	481	nucleosome	cellular_component	GO:0000786
83663	2757	nucleus	cellular_component	GO:0005634
83705	3065	magnesium-dependent protein serine/threonine phosphatase complex	cellular_component	GO:0005963
83705	8732	myosin phosphatase complex	cellular_component	GO:0017023
83716	481	nucleosome	cellular_component	GO:0000786
83716	2757	nucleus	cellular_component	GO:0005634
83728	143	ubiquitin ligase complex	cellular_component	GO:0000151
83730	481	nucleosome	cellular_component	GO:0000786
83730	2757	nucleus	cellular_component	GO:0005634
83731	481	nucleosome	cellular_component	GO:0000786
83731	2757	nucleus	cellular_component	GO:0005634
83762	2746	intracellular	cellular_component	GO:0005622
83807	2757	nucleus	cellular_component	GO:0005634
83818	481	nucleosome	cellular_component	GO:0000786
83818	2757	nucleus	cellular_component	GO:0005634
83819	481	nucleosome	cellular_component	GO:0000786
83819	2757	nucleus	cellular_component	GO:0005634
83837	2746	intracellular	cellular_component	GO:0005622
83837	2953	ribosome	cellular_component	GO:0005840
83847	2746	intracellular	cellular_component	GO:0005622
83847	2953	ribosome	cellular_component	GO:0005840
83852	7826	membrane	cellular_component	GO:0016020
83858	481	nucleosome	cellular_component	GO:0000786
83858	2757	nucleus	cellular_component	GO:0005634
83866	3055	cAMP-dependent protein kinase complex	cellular_component	GO:0005952
83876	2855	cytoplasm	cellular_component	GO:0005737
83881	7827	integral to membrane	cellular_component	GO:0016021
83910	481	nucleosome	cellular_component	GO:0000786
83910	2757	nucleus	cellular_component	GO:0005634
83913	481	nucleosome	cellular_component	GO:0000786
83913	2757	nucleus	cellular_component	GO:0005634
83918	137	exocyst	cellular_component	GO:0000145
83953	7827	integral to membrane	cellular_component	GO:0016021
83955	481	nucleosome	cellular_component	GO:0000786
83955	2757	nucleus	cellular_component	GO:0005634
83962	7826	membrane	cellular_component	GO:0016020
83990	7826	membrane	cellular_component	GO:0016020
83997	481	nucleosome	cellular_component	GO:0000786
83997	2757	nucleus	cellular_component	GO:0005634
84003	481	nucleosome	cellular_component	GO:0000786
84003	2757	nucleus	cellular_component	GO:0005634
84004	2746	intracellular	cellular_component	GO:0005622
84004	2953	ribosome	cellular_component	GO:0005840
84034	2782	DNA replication factor C complex	cellular_component	GO:0005663
84066	2757	nucleus	cellular_component	GO:0005634
84068	7826	membrane	cellular_component	GO:0016020
84068	4734	voltage-gated potassium channel complex	cellular_component	GO:0008076
84119	7826	membrane	cellular_component	GO:0016020
84119	4734	voltage-gated potassium channel complex	cellular_component	GO:0008076
84167	2860	mitochondrial inner membrane	cellular_component	GO:0005743
84172	2909	Golgi apparatus	cellular_component	GO:0005794
84172	7827	integral to membrane	cellular_component	GO:0016021
84193	8017	procollagen-proline, 2-oxoglutarate-4-dioxygenase complex	cellular_component	GO:0016222
84228	7826	membrane	cellular_component	GO:0016020
84363	143	ubiquitin ligase complex	cellular_component	GO:0000151
84381	7826	membrane	cellular_component	GO:0016020
84381	4734	voltage-gated potassium channel complex	cellular_component	GO:0008076
84406	2757	nucleus	cellular_component	GO:0005634
84420	7826	membrane	cellular_component	GO:0016020
84424	7826	membrane	cellular_component	GO:0016020
84427	7827	integral to membrane	cellular_component	GO:0016021
84427	14232	postsynaptic membrane	cellular_component	GO:0045211
84427	7826	membrane	cellular_component	GO:0016020
84454	3055	cAMP-dependent protein kinase complex	cellular_component	GO:0005952
84454	3059	protein kinase CK2 complex	cellular_component	GO:0005956
84479	3045	phosphoinositide 3-kinase complex	cellular_component	GO:0005942
84489	2746	intracellular	cellular_component	GO:0005622
84578	7826	membrane	cellular_component	GO:0016020
84633	7827	integral to membrane	cellular_component	GO:0016021
84740	3055	cAMP-dependent protein kinase complex	cellular_component	GO:0005952
84740	3059	protein kinase CK2 complex	cellular_component	GO:0005956
84747	7827	integral to membrane	cellular_component	GO:0016021
84776	7826	membrane	cellular_component	GO:0016020
84782	2757	nucleus	cellular_component	GO:0005634
84870	4734	voltage-gated potassium channel complex	cellular_component	GO:0008076
84870	7826	membrane	cellular_component	GO:0016020
84929	2746	intracellular	cellular_component	GO:0005622
84932	143	ubiquitin ligase complex	cellular_component	GO:0000151
84941	2746	intracellular	cellular_component	GO:0005622
85050	7827	integral to membrane	cellular_component	GO:0016021
85087	3055	cAMP-dependent protein kinase complex	cellular_component	GO:0005952
85087	3059	protein kinase CK2 complex	cellular_component	GO:0005956
85091	7827	integral to membrane	cellular_component	GO:0016021
85091	14232	postsynaptic membrane	cellular_component	GO:0045211
85091	7826	membrane	cellular_component	GO:0016020
85109	2757	nucleus	cellular_component	GO:0005634
85129	7827	integral to membrane	cellular_component	GO:0016021
85267	7826	membrane	cellular_component	GO:0016020
85267	4734	voltage-gated potassium channel complex	cellular_component	GO:0008076
85294	2757	nucleus	cellular_component	GO:0005634
85309	7827	integral to membrane	cellular_component	GO:0016021
85310	7826	membrane	cellular_component	GO:0016020
85329	7827	integral to membrane	cellular_component	GO:0016021
85329	7826	membrane	cellular_component	GO:0016020
85341	2700	extracellular region	cellular_component	GO:0005576
85406	143	ubiquitin ligase complex	cellular_component	GO:0000151
85463	2757	nucleus	cellular_component	GO:0005634
85477	7826	membrane	cellular_component	GO:0016020
85497	7827	integral to membrane	cellular_component	GO:0016021
85497	14232	postsynaptic membrane	cellular_component	GO:0045211
85497	7826	membrane	cellular_component	GO:0016020
85505	3055	cAMP-dependent protein kinase complex	cellular_component	GO:0005952
85505	3059	protein kinase CK2 complex	cellular_component	GO:0005956
85537	4683	synaptic vesicle	cellular_component	GO:0008021
85537	7826	membrane	cellular_component	GO:0016020
85553	2982	microtubule associated complex	cellular_component	GO:0005875
85598	7826	membrane	cellular_component	GO:0016020
85640	7827	integral to membrane	cellular_component	GO:0016021
85661	4683	synaptic vesicle	cellular_component	GO:0008021
85661	7826	membrane	cellular_component	GO:0016020
85724	7827	integral to membrane	cellular_component	GO:0016021
85724	14232	postsynaptic membrane	cellular_component	GO:0045211
85724	7826	membrane	cellular_component	GO:0016020
85788	7826	membrane	cellular_component	GO:0016020
85800	7826	membrane	cellular_component	GO:0016020
85806	7827	integral to membrane	cellular_component	GO:0016021
85807	7826	membrane	cellular_component	GO:0016020
85808	7826	membrane	cellular_component	GO:0016020
85827	7826	membrane	cellular_component	GO:0016020
85827	4734	voltage-gated potassium channel complex	cellular_component	GO:0008076
85851	7827	integral to membrane	cellular_component	GO:0016021
85854	2746	intracellular	cellular_component	GO:0005622
85854	2953	ribosome	cellular_component	GO:0005840
85861	7827	integral to membrane	cellular_component	GO:0016021
85870	2982	microtubule associated complex	cellular_component	GO:0005875
85918	2757	nucleus	cellular_component	GO:0005634
85943	7827	integral to membrane	cellular_component	GO:0016021
85947	2746	intracellular	cellular_component	GO:0005622
85952	7826	membrane	cellular_component	GO:0016020
85952	3055	cAMP-dependent protein kinase complex	cellular_component	GO:0005952
85952	3059	protein kinase CK2 complex	cellular_component	GO:0005956
85991	2746	intracellular	cellular_component	GO:0005622
85991	2953	ribosome	cellular_component	GO:0005840
85995	7827	integral to membrane	cellular_component	GO:0016021
86009	2746	intracellular	cellular_component	GO:0005622
86009	143	ubiquitin ligase complex	cellular_component	GO:0000151
86018	7826	membrane	cellular_component	GO:0016020
86018	4734	voltage-gated potassium channel complex	cellular_component	GO:0008076
86198	7826	membrane	cellular_component	GO:0016020
86208	7826	membrane	cellular_component	GO:0016020
86395	7827	integral to membrane	cellular_component	GO:0016021
86420	2700	extracellular region	cellular_component	GO:0005576
86522	2757	nucleus	cellular_component	GO:0005634
86522	2850	small nucleolar ribonucleoprotein complex	cellular_component	GO:0005732
86522	11325	ribonucleoprotein complex	cellular_component	GO:0030529
86565	7826	membrane	cellular_component	GO:0016020
86614	2757	nucleus	cellular_component	GO:0005634
86646	7827	integral to membrane	cellular_component	GO:0016021
86806	2757	nucleus	cellular_component	GO:0005634
86891	2796	chromatin silencing complex	cellular_component	GO:0005677
86916	2757	nucleus	cellular_component	GO:0005634
86951	7827	integral to membrane	cellular_component	GO:0016021
86952	2757	nucleus	cellular_component	GO:0005634
86955	2757	nucleus	cellular_component	GO:0005634
86966	7827	integral to membrane	cellular_component	GO:0016021
87080	7827	integral to membrane	cellular_component	GO:0016021
87084	7827	integral to membrane	cellular_component	GO:0016021
87157	7826	membrane	cellular_component	GO:0016020
87225	7827	integral to membrane	cellular_component	GO:0016021
87244	480	chromatin	cellular_component	GO:0000785
87244	2757	nucleus	cellular_component	GO:0005634
87316	2757	nucleus	cellular_component	GO:0005634
87403	7827	integral to membrane	cellular_component	GO:0016021
87416	7826	membrane	cellular_component	GO:0016020
87416	7827	integral to membrane	cellular_component	GO:0016021
87445	7826	membrane	cellular_component	GO:0016020
87486	7826	membrane	cellular_component	GO:0016020
87495	7827	integral to membrane	cellular_component	GO:0016021
87545	7827	integral to membrane	cellular_component	GO:0016021
87545	14232	postsynaptic membrane	cellular_component	GO:0045211
87545	7826	membrane	cellular_component	GO:0016020
87550	7826	membrane	cellular_component	GO:0016020
87565	2757	nucleus	cellular_component	GO:0005634
87606	7827	integral to membrane	cellular_component	GO:0016021
87636	2700	extracellular region	cellular_component	GO:0005576
87664	7826	membrane	cellular_component	GO:0016020
87682	7827	integral to membrane	cellular_component	GO:0016021
87697	7826	membrane	cellular_component	GO:0016020
87709	3048	6-phosphofructokinase complex	cellular_component	GO:0005945
87719	7827	integral to membrane	cellular_component	GO:0016021
87740	7826	membrane	cellular_component	GO:0016020
87779	7827	integral to membrane	cellular_component	GO:0016021
87907	7827	integral to membrane	cellular_component	GO:0016021
87907	14232	postsynaptic membrane	cellular_component	GO:0045211
87907	7826	membrane	cellular_component	GO:0016020
87917	2982	microtubule associated complex	cellular_component	GO:0005875
87960	7827	integral to membrane	cellular_component	GO:0016021
88003	7827	integral to membrane	cellular_component	GO:0016021
88037	7826	membrane	cellular_component	GO:0016020
88037	2996	voltage-gated calcium channel complex	cellular_component	GO:0005891
88037	7827	integral to membrane	cellular_component	GO:0016021
88040	2700	extracellular region	cellular_component	GO:0005576
88181	2746	intracellular	cellular_component	GO:0005622
88215	2757	nucleus	cellular_component	GO:0005634
88271	143	ubiquitin ligase complex	cellular_component	GO:0000151
88322	7827	integral to membrane	cellular_component	GO:0016021
88355	2757	nucleus	cellular_component	GO:0005634
88355	2746	intracellular	cellular_component	GO:0005622
88438	481	nucleosome	cellular_component	GO:0000786
88438	2757	nucleus	cellular_component	GO:0005634
88448	7827	integral to membrane	cellular_component	GO:0016021
88459	7826	membrane	cellular_component	GO:0016020
88459	616	voltage-gated sodium channel complex	cellular_component	GO:0001518
88466	7826	membrane	cellular_component	GO:0016020
88487	2757	nucleus	cellular_component	GO:0005634
88546	7827	integral to membrane	cellular_component	GO:0016021
88569	2757	nucleus	cellular_component	GO:0005634
88621	2757	nucleus	cellular_component	GO:0005634
88648	7827	integral to membrane	cellular_component	GO:0016021
88668	2702	extracellular matrix (sensu Metazoa)	cellular_component	GO:0005578
88680	7827	integral to membrane	cellular_component	GO:0016021
88712	7826	membrane	cellular_component	GO:0016020
88728	7826	membrane	cellular_component	GO:0016020
88753	2757	nucleus	cellular_component	GO:0005634
88772	2746	intracellular	cellular_component	GO:0005622
88772	143	ubiquitin ligase complex	cellular_component	GO:0000151
88931	2855	cytoplasm	cellular_component	GO:0005737
88982	7826	membrane	cellular_component	GO:0016020
89018	2746	intracellular	cellular_component	GO:0005622
89018	2953	ribosome	cellular_component	GO:0005840
89027	7827	integral to membrane	cellular_component	GO:0016021
89029	2757	nucleus	cellular_component	GO:0005634
89054	2855	cytoplasm	cellular_component	GO:0005737
89058	7827	integral to membrane	cellular_component	GO:0016021
89058	7826	membrane	cellular_component	GO:0016020
89106	2757	nucleus	cellular_component	GO:0005634
89177	2757	nucleus	cellular_component	GO:0005634
89183	7826	membrane	cellular_component	GO:0016020
89285	7826	membrane	cellular_component	GO:0016020
89298	7826	membrane	cellular_component	GO:0016020
89333	7826	membrane	cellular_component	GO:0016020
89333	7827	integral to membrane	cellular_component	GO:0016021
89335	2982	microtubule associated complex	cellular_component	GO:0005875
89378	2746	intracellular	cellular_component	GO:0005622
89378	143	ubiquitin ligase complex	cellular_component	GO:0000151
89425	481	nucleosome	cellular_component	GO:0000786
89425	2757	nucleus	cellular_component	GO:0005634
89435	7826	membrane	cellular_component	GO:0016020
89464	7826	membrane	cellular_component	GO:0016020
89471	2757	nucleus	cellular_component	GO:0005634
89493	7826	membrane	cellular_component	GO:0016020
89514	7826	membrane	cellular_component	GO:0016020
89517	7826	membrane	cellular_component	GO:0016020
89555	481	nucleosome	cellular_component	GO:0000786
89555	2757	nucleus	cellular_component	GO:0005634
89573	2855	cytoplasm	cellular_component	GO:0005737
89606	7826	membrane	cellular_component	GO:0016020
89609	2757	nucleus	cellular_component	GO:0005634
89613	2981	microtubule	cellular_component	GO:0005874
89613	13790	protein complex	cellular_component	GO:0043234
89657	2757	nucleus	cellular_component	GO:0005634
89667	7827	integral to membrane	cellular_component	GO:0016021
89672	7826	membrane	cellular_component	GO:0016020
89693	2700	extracellular region	cellular_component	GO:0005576
89722	7826	membrane	cellular_component	GO:0016020
89742	7826	membrane	cellular_component	GO:0016020
89769	2757	nucleus	cellular_component	GO:0005634
89773	7826	membrane	cellular_component	GO:0016020
89805	2700	extracellular region	cellular_component	GO:0005576
89857	7827	integral to membrane	cellular_component	GO:0016021
89862	2757	nucleus	cellular_component	GO:0005634
89864	7826	membrane	cellular_component	GO:0016020
89864	4734	voltage-gated potassium channel complex	cellular_component	GO:0008076
89916	7827	integral to membrane	cellular_component	GO:0016021
89958	7826	membrane	cellular_component	GO:0016020
90006	7826	membrane	cellular_component	GO:0016020
90063	2757	nucleus	cellular_component	GO:0005634
90101	7827	integral to membrane	cellular_component	GO:0016021
90179	2757	nucleus	cellular_component	GO:0005634
90196	2757	nucleus	cellular_component	GO:0005634
90203	7827	integral to membrane	cellular_component	GO:0016021
90231	7826	membrane	cellular_component	GO:0016020
90231	4734	voltage-gated potassium channel complex	cellular_component	GO:0008076
90281	4947	integrin complex	cellular_component	GO:0008305
90343	3055	cAMP-dependent protein kinase complex	cellular_component	GO:0005952
90343	3059	protein kinase CK2 complex	cellular_component	GO:0005956
90372	7826	membrane	cellular_component	GO:0016020
90372	4734	voltage-gated potassium channel complex	cellular_component	GO:0008076
90386	7827	integral to membrane	cellular_component	GO:0016021
90415	3055	cAMP-dependent protein kinase complex	cellular_component	GO:0005952
90415	3059	protein kinase CK2 complex	cellular_component	GO:0005956
90440	7826	membrane	cellular_component	GO:0016020
90458	537	spindle pole	cellular_component	GO:0000922
90458	2929	microtubule organizing center	cellular_component	GO:0005815
90480	7827	integral to membrane	cellular_component	GO:0016021
90512	2788	transcription factor TFIID complex	cellular_component	GO:0005669
90548	2857	mitochondrial membrane	cellular_component	GO:0005740
90548	7827	integral to membrane	cellular_component	GO:0016021
90575	2901	signal recognition particle (sensu Eukaryota)	cellular_component	GO:0005786
90575	2900	signal recognition particle receptor complex	cellular_component	GO:0005785
90581	7827	integral to membrane	cellular_component	GO:0016021
90597	2855	cytoplasm	cellular_component	GO:0005737
90615	7827	integral to membrane	cellular_component	GO:0016021
90657	7827	integral to membrane	cellular_component	GO:0016021
90704	7826	membrane	cellular_component	GO:0016020
90742	7827	integral to membrane	cellular_component	GO:0016021
90881	3045	phosphoinositide 3-kinase complex	cellular_component	GO:0005942
90900	7827	integral to membrane	cellular_component	GO:0016021
90917	7827	integral to membrane	cellular_component	GO:0016021
90956	2757	nucleus	cellular_component	GO:0005634
90967	7826	membrane	cellular_component	GO:0016020
90986	9843	molybdopterin synthase complex	cellular_component	GO:0019008
91031	7826	membrane	cellular_component	GO:0016020
91031	7827	integral to membrane	cellular_component	GO:0016021
91046	7826	membrane	cellular_component	GO:0016020
91052	7827	integral to membrane	cellular_component	GO:0016021
91052	7826	membrane	cellular_component	GO:0016020
91061	8204	myosin	cellular_component	GO:0016459
91081	7827	integral to membrane	cellular_component	GO:0016021
91098	2757	nucleus	cellular_component	GO:0005634
91162	2746	intracellular	cellular_component	GO:0005622
91162	143	ubiquitin ligase complex	cellular_component	GO:0000151
91193	4947	integrin complex	cellular_component	GO:0008305
91199	7826	membrane	cellular_component	GO:0016020
91286	3055	cAMP-dependent protein kinase complex	cellular_component	GO:0005952
91286	3059	protein kinase CK2 complex	cellular_component	GO:0005956
91303	7827	integral to membrane	cellular_component	GO:0016021
91305	2746	intracellular	cellular_component	GO:0005622
91305	143	ubiquitin ligase complex	cellular_component	GO:0000151
91325	2700	extracellular region	cellular_component	GO:0005576
91371	7827	integral to membrane	cellular_component	GO:0016021
91371	14232	postsynaptic membrane	cellular_component	GO:0045211
91371	7826	membrane	cellular_component	GO:0016020
91376	7827	integral to membrane	cellular_component	GO:0016021
91378	2757	nucleus	cellular_component	GO:0005634
91440	7827	integral to membrane	cellular_component	GO:0016021
91440	14232	postsynaptic membrane	cellular_component	GO:0045211
91440	7826	membrane	cellular_component	GO:0016020
91464	7826	membrane	cellular_component	GO:0016020
91495	2757	nucleus	cellular_component	GO:0005634
91495	2855	cytoplasm	cellular_component	GO:0005737
91531	7827	integral to membrane	cellular_component	GO:0016021
91541	2855	cytoplasm	cellular_component	GO:0005737
91543	3055	cAMP-dependent protein kinase complex	cellular_component	GO:0005952
91543	3059	protein kinase CK2 complex	cellular_component	GO:0005956
91593	2757	nucleus	cellular_component	GO:0005634
91621	7826	membrane	cellular_component	GO:0016020
91648	7826	membrane	cellular_component	GO:0016020
91696	7827	integral to membrane	cellular_component	GO:0016021
91696	14232	postsynaptic membrane	cellular_component	GO:0045211
91696	7826	membrane	cellular_component	GO:0016020
91732	481	nucleosome	cellular_component	GO:0000786
91732	2757	nucleus	cellular_component	GO:0005634
91790	2856	mitochondrion	cellular_component	GO:0005739
91790	7826	membrane	cellular_component	GO:0016020
91790	8214	proton-transporting two-sector ATPase complex	cellular_component	GO:0016469
91794	7827	integral to membrane	cellular_component	GO:0016021
91794	7826	membrane	cellular_component	GO:0016020
91817	7827	integral to membrane	cellular_component	GO:0016021
91822	2700	extracellular region	cellular_component	GO:0005576
91831	7827	integral to membrane	cellular_component	GO:0016021
91847	2757	nucleus	cellular_component	GO:0005634
91851	7826	membrane	cellular_component	GO:0016020
91883	7827	integral to membrane	cellular_component	GO:0016021
91884	7827	integral to membrane	cellular_component	GO:0016021
91901	3045	phosphoinositide 3-kinase complex	cellular_component	GO:0005942
91924	2757	nucleus	cellular_component	GO:0005634
91926	2746	intracellular	cellular_component	GO:0005622
91936	7827	integral to membrane	cellular_component	GO:0016021
91940	2757	nucleus	cellular_component	GO:0005634
91941	7826	membrane	cellular_component	GO:0016020
91941	7827	integral to membrane	cellular_component	GO:0016021
91941	14232	postsynaptic membrane	cellular_component	GO:0045211
92016	143	ubiquitin ligase complex	cellular_component	GO:0000151
92032	7827	integral to membrane	cellular_component	GO:0016021
92175	3055	cAMP-dependent protein kinase complex	cellular_component	GO:0005952
92175	3059	protein kinase CK2 complex	cellular_component	GO:0005956
92220	7826	membrane	cellular_component	GO:0016020
92241	7827	integral to membrane	cellular_component	GO:0016021
92283	2757	nucleus	cellular_component	GO:0005634
92313	7827	integral to membrane	cellular_component	GO:0016021
92319	2700	extracellular region	cellular_component	GO:0005576
92340	7826	membrane	cellular_component	GO:0016020
92347	2757	nucleus	cellular_component	GO:0005634
92366	2746	intracellular	cellular_component	GO:0005622
92405	2757	nucleus	cellular_component	GO:0005634
92436	2757	nucleus	cellular_component	GO:0005634
92500	2757	nucleus	cellular_component	GO:0005634
92549	143	ubiquitin ligase complex	cellular_component	GO:0000151
92610	2981	microtubule	cellular_component	GO:0005874
92610	13790	protein complex	cellular_component	GO:0043234
92648	7826	membrane	cellular_component	GO:0016020
92693	7826	membrane	cellular_component	GO:0016020
92717	7826	membrane	cellular_component	GO:0016020
92750	7826	membrane	cellular_component	GO:0016020
92751	7827	integral to membrane	cellular_component	GO:0016021
92751	14232	postsynaptic membrane	cellular_component	GO:0045211
92751	7826	membrane	cellular_component	GO:0016020
92785	2757	nucleus	cellular_component	GO:0005634
92799	2757	nucleus	cellular_component	GO:0005634
92816	2757	nucleus	cellular_component	GO:0005634
92831	2757	nucleus	cellular_component	GO:0005634
92832	10941	clathrin vesicle coat	cellular_component	GO:0030125
92892	2757	nucleus	cellular_component	GO:0005634
92943	7827	integral to membrane	cellular_component	GO:0016021
92943	14232	postsynaptic membrane	cellular_component	GO:0045211
92943	7826	membrane	cellular_component	GO:0016020
93026	7826	membrane	cellular_component	GO:0016020
93030	7826	membrane	cellular_component	GO:0016020
93135	2746	intracellular	cellular_component	GO:0005622
93135	143	ubiquitin ligase complex	cellular_component	GO:0000151
93177	2757	nucleus	cellular_component	GO:0005634
93188	2757	nucleus	cellular_component	GO:0005634
93222	2757	nucleus	cellular_component	GO:0005634
93222	143	ubiquitin ligase complex	cellular_component	GO:0000151
93322	7827	integral to membrane	cellular_component	GO:0016021
93322	14232	postsynaptic membrane	cellular_component	GO:0045211
93322	7826	membrane	cellular_component	GO:0016020
93401	7827	integral to membrane	cellular_component	GO:0016021
93479	7826	membrane	cellular_component	GO:0016020
93606	143	ubiquitin ligase complex	cellular_component	GO:0000151
93606	2757	nucleus	cellular_component	GO:0005634
93682	2757	nucleus	cellular_component	GO:0005634
93704	7826	membrane	cellular_component	GO:0016020
93710	2757	nucleus	cellular_component	GO:0005634
93714	2757	nucleus	cellular_component	GO:0005634
93785	7827	integral to membrane	cellular_component	GO:0016021
93808	7827	integral to membrane	cellular_component	GO:0016021
93827	2855	cytoplasm	cellular_component	GO:0005737
93844	2757	nucleus	cellular_component	GO:0005634
93876	7826	membrane	cellular_component	GO:0016020
93919	7826	membrane	cellular_component	GO:0016020
93924	8204	myosin	cellular_component	GO:0016459
93932	3055	cAMP-dependent protein kinase complex	cellular_component	GO:0005952
93932	3059	protein kinase CK2 complex	cellular_component	GO:0005956
93936	2757	nucleus	cellular_component	GO:0005634
93936	3055	cAMP-dependent protein kinase complex	cellular_component	GO:0005952
93936	3059	protein kinase CK2 complex	cellular_component	GO:0005956
93991	2757	nucleus	cellular_component	GO:0005634
94003	2757	nucleus	cellular_component	GO:0005634
94082	2746	intracellular	cellular_component	GO:0005622
94082	2953	ribosome	cellular_component	GO:0005840
94083	7826	membrane	cellular_component	GO:0016020
94083	7827	integral to membrane	cellular_component	GO:0016021
94108	2982	microtubule associated complex	cellular_component	GO:0005875
94193	7826	membrane	cellular_component	GO:0016020
94203	10941	clathrin vesicle coat	cellular_component	GO:0030125
94229	2757	nucleus	cellular_component	GO:0005634
94265	2757	nucleus	cellular_component	GO:0005634
94265	470	chromosome, pericentric region	cellular_component	GO:0000775
94285	2746	intracellular	cellular_component	GO:0005622
94285	2953	ribosome	cellular_component	GO:0005840
94346	8214	proton-transporting two-sector ATPase complex	cellular_component	GO:0016469
94425	7826	membrane	cellular_component	GO:0016020
94425	7827	integral to membrane	cellular_component	GO:0016021
94473	7826	membrane	cellular_component	GO:0016020
94578	2982	microtubule associated complex	cellular_component	GO:0005875
94637	7826	membrane	cellular_component	GO:0016020
94638	7827	integral to membrane	cellular_component	GO:0016021
94638	7826	membrane	cellular_component	GO:0016020
94673	2757	nucleus	cellular_component	GO:0005634
94692	7827	integral to membrane	cellular_component	GO:0016021
94712	7826	membrane	cellular_component	GO:0016020
94714	7826	membrane	cellular_component	GO:0016020
94717	2746	intracellular	cellular_component	GO:0005622
94717	2953	ribosome	cellular_component	GO:0005840
94717	7744	large ribosomal subunit	cellular_component	GO:0015934
94740	7827	integral to membrane	cellular_component	GO:0016021
94752	2746	intracellular	cellular_component	GO:0005622
94762	2746	intracellular	cellular_component	GO:0005622
94771	2855	cytoplasm	cellular_component	GO:0005737
94800	2757	nucleus	cellular_component	GO:0005634
94804	3066	phosphorylase kinase complex	cellular_component	GO:0005964
[truncated: 5,816 more rows]

## Sheet: go_mol_func
proteinId	gotermId	goName	gotermType	goAcc
7	2485	cation channel activity	molecular_function	GO:0005261
7	2477	voltage-gated sodium channel activity	molecular_function	GO:0005248
7	2451	ion channel activity	molecular_function	GO:0005216
7	1348	adenylate cyclase activity	molecular_function	GO:0004016
7	4936	calcium- and calmodulin-responsive adenylate cyclase activity	molecular_function	GO:0008294
18	2127	endopeptidase inhibitor activity	molecular_function	GO:0004866
24	1170	catalytic activity	molecular_function	GO:0003824
24	2485	cation channel activity	molecular_function	GO:0005261
24	2477	voltage-gated sodium channel activity	molecular_function	GO:0005248
24	2451	ion channel activity	molecular_function	GO:0005216
24	1315	UDP-glucose 4-epimerase activity	molecular_function	GO:0003978
45	2485	cation channel activity	molecular_function	GO:0005261
45	2477	voltage-gated sodium channel activity	molecular_function	GO:0005248
45	8471	transferase activity	molecular_function	GO:0016740
45	2641	calcium ion binding	molecular_function	GO:0005509
45	2451	ion channel activity	molecular_function	GO:0005216
59	2455	inositol 1,4,5-triphosphate-sensitive calcium-release channel activity	molecular_function	GO:0005220
59	2486	calcium channel activity	molecular_function	GO:0005262
59	1693	histone acetyltransferase activity	molecular_function	GO:0004402
63	4810	hedgehog receptor activity	molecular_function	GO:0008158
65	8235	oxidoreductase activity	molecular_function	GO:0016491
65	15594	polyamine oxidase activity	molecular_function	GO:0046592
86	5966	biotin binding	molecular_function	GO:0009374
86	2653	ATP binding	molecular_function	GO:0005524
86	8601	ligase activity	molecular_function	GO:0016874
86	2002	pyruvate carboxylase activity	molecular_function	GO:0004736
102	2653	ATP binding	molecular_function	GO:0005524
102	13182	ATPase activity, coupled to transmembrane movement of substances	molecular_function	GO:0042626
102	8614	ATPase activity	molecular_function	GO:0016887
102	157	nucleotide binding	molecular_function	GO:0000166
102	8812	nucleoside-triphosphatase activity	molecular_function	GO:0017111
105	2061	thymidylate synthase activity	molecular_function	GO:0004799
107	1055	nucleic acid binding	molecular_function	GO:0003676
107	4913	zinc ion binding	molecular_function	GO:0008270
133	2653	ATP binding	molecular_function	GO:0005524
133	2644	protein binding	molecular_function	GO:0005515
133	157	nucleotide binding	molecular_function	GO:0000166
133	8812	nucleoside-triphosphatase activity	molecular_function	GO:0017111
133	8614	ATPase activity	molecular_function	GO:0016887
133	18577	unfolded protein binding	molecular_function	GO:0051082
144	1646	glutamate 5-kinase activity	molecular_function	GO:0004349
150	4913	zinc ion binding	molecular_function	GO:0008270
150	5191	protein transporter activity	molecular_function	GO:0008565
152	1525	cysteine-type endopeptidase activity	molecular_function	GO:0004197
152	1055	nucleic acid binding	molecular_function	GO:0003676
152	1942	transmembrane receptor protein serine/threonine kinase activity	molecular_function	GO:0004675
152	1943	3-phosphoinositide-dependent protein kinase activity	molecular_function	GO:0004676
152	1944	DNA-dependent protein kinase activity	molecular_function	GO:0004677
152	1945	AMP-activated protein kinase activity	molecular_function	GO:0004679
152	1946	casein kinase activity	molecular_function	GO:0004680
152	1947	casein kinase I activity	molecular_function	GO:0004681
152	1949	calmodulin regulated protein kinase activity	molecular_function	GO:0004683
152	1952	eukaryotic elongation factor-2 kinase activity	molecular_function	GO:0004686
152	1954	multifunctional calcium- and calmodulin-regulated protein kinase activity	molecular_function	GO:0004688
152	1955	phosphorylase kinase activity	molecular_function	GO:0004689
152	1956	cyclic nucleotide-dependent protein kinase activity	molecular_function	GO:0004690
152	1958	cGMP-dependent protein kinase activity	molecular_function	GO:0004692
152	1959	cyclin-dependent protein kinase activity	molecular_function	GO:0004693
152	1960	eukaryotic translation initiation factor 2alpha kinase activity	molecular_function	GO:0004694
152	1961	galactosyltransferase-associated kinase activity	molecular_function	GO:0004695
152	1962	glycogen synthase kinase 3 activity	molecular_function	GO:0004696
152	1963	protein kinase C activity	molecular_function	GO:0004697
152	1964	calcium-dependent protein kinase C activity	molecular_function	GO:0004698
152	1966	atypical protein kinase C activity	molecular_function	GO:0004700
152	1967	diacylglycerol-activated phospholipid-dependent protein kinase C activity	molecular_function	GO:0004701
152	1968	receptor signaling protein serine/threonine kinase activity	molecular_function	GO:0004702
152	1969	G-protein coupled receptor kinase activity	molecular_function	GO:0004703
152	1970	NF-kappaB-inducing kinase activity	molecular_function	GO:0004704
152	1971	JUN kinase activity	molecular_function	GO:0004705
152	1972	JUN kinase kinase kinase activity	molecular_function	GO:0004706
152	1973	MAP kinase activity	molecular_function	GO:0004707
152	1974	MAP kinase kinase activity	molecular_function	GO:0004708
152	1975	MAP kinase kinase kinase activity	molecular_function	GO:0004709
152	1976	MAP/ERK kinase kinase activity	molecular_function	GO:0004710
152	1977	ribosomal protein S6 kinase activity	molecular_function	GO:0004711
152	1978	protein threonine/tyrosine kinase activity	molecular_function	GO:0004712
152	1980	transmembrane receptor protein tyrosine kinase activity	molecular_function	GO:0004714
152	1981	non-membrane spanning protein tyrosine kinase activity	molecular_function	GO:0004715
152	1982	receptor signaling protein tyrosine kinase activity	molecular_function	GO:0004716
152	1984	Janus kinase activity	molecular_function	GO:0004718
152	4978	MAP kinase 1 activity	molecular_function	GO:0008338
152	4979	MP kinase activity	molecular_function	GO:0008339
152	4989	MAP kinase kinase kinase kinase activity	molecular_function	GO:0008349
152	5023	IkappaB kinase activity	molecular_function	GO:0008384
152	5080	phosphofructokinase activity	molecular_function	GO:0008443
152	5174	JUN kinase kinase activity	molecular_function	GO:0008545
152	5225	phosphorylase kinase regulator activity	molecular_function	GO:0008607
152	5428	cobinamide kinase activity	molecular_function	GO:0008819
152	8094	phosphatidylinositol phosphate kinase activity	molecular_function	GO:0016307
152	8277	cyclin-dependent protein kinase regulator activity	molecular_function	GO:0016538
152	8502	phosphotransferase activity, alcohol group as acceptor	molecular_function	GO:0016773
152	8634	MAP kinase 2 activity	molecular_function	GO:0016908
152	8635	SAP kinase activity	molecular_function	GO:0016909
152	9567	phenol kinase activity	molecular_function	GO:0018720
152	10029	transmembrane receptor protein kinase activity	molecular_function	GO:0019199
152	10721	cyclin-dependent protein kinase activating kinase activity	molecular_function	GO:0019912
152	10722	cyclin-dependent protein kinase activating kinase regulator activity	molecular_function	GO:0019914
152	12218	phosphoinositide 3-kinase activity	molecular_function	GO:0035004
152	13113	eukaryotic elongation factor-2 kinase regulator activity	molecular_function	GO:0042556
152	13114	eukaryotic elongation factor-2 kinase activator activity	molecular_function	GO:0042557
167	2644	protein binding	molecular_function	GO:0005515
167	2103	ubiquitin-protein ligase activity	molecular_function	GO:0004842
167	4913	zinc ion binding	molecular_function	GO:0008270
167	5376	UDP-N-acetylmuramoylalanyl-D-glutamyl-2,6-diaminopimelate-D-alanyl-D-alanine ligase activity	molecular_function	GO:0008766
167	8608	acid-amino acid ligase activity	molecular_function	GO:0016881
167	9052	ribosomal S6-glutamic acid ligase activity	molecular_function	GO:0018169
174	1899	phospholipase C activity	molecular_function	GO:0004629
174	1724	phosphoinositide phospholipase C activity	molecular_function	GO:0004435
190	5367	S-adenosylmethionine-dependent methyltransferase activity	molecular_function	GO:0008757
190	8508	nucleotidyltransferase activity	molecular_function	GO:0016779
190	1319	UTP-glucose-1-phosphate uridylyltransferase activity	molecular_function	GO:0003983
192	1055	nucleic acid binding	molecular_function	GO:0003676
192	4913	zinc ion binding	molecular_function	GO:0008270
194	1107	structural constituent of ribosome	molecular_function	GO:0003735
208	1193	1-alkyl-2-acetylglycerophosphocholine esterase activity	molecular_function	GO:0003847
212	2641	calcium ion binding	molecular_function	GO:0005509
220	1939	protein kinase activity	molecular_function	GO:0004672
220	2653	ATP binding	molecular_function	GO:0005524
220	1979	protein-tyrosine kinase activity	molecular_function	GO:0004713
220	2103	ubiquitin-protein ligase activity	molecular_function	GO:0004842
220	4913	zinc ion binding	molecular_function	GO:0008270
220	1941	protein serine/threonine kinase activity	molecular_function	GO:0004674
231	2103	ubiquitin-protein ligase activity	molecular_function	GO:0004842
231	4913	zinc ion binding	molecular_function	GO:0008270
241	680	rhodopsin-like receptor activity	molecular_function	GO:0001584
242	2654	GTP binding	molecular_function	GO:0005525
269	1170	catalytic activity	molecular_function	GO:0003824
269	2654	GTP binding	molecular_function	GO:0005525
269	1264	GTPase activity	molecular_function	GO:0003924
269	1265	small monomeric GTPase activity	molecular_function	GO:0003925
269	1756	long-chain-fatty-acid-CoA ligase activity	molecular_function	GO:0004467
276	5419	cellulase activity	molecular_function	GO:0008810
276	1987	phosphoprotein phosphatase activity	molecular_function	GO:0004721
276	1991	protein tyrosine phosphatase activity	molecular_function	GO:0004725
297	2450	transporter activity	molecular_function	GO:0005215
304	1055	nucleic acid binding	molecular_function	GO:0003676
304	4913	zinc ion binding	molecular_function	GO:0008270
326	1939	protein kinase activity	molecular_function	GO:0004672
326	2653	ATP binding	molecular_function	GO:0005524
326	2657	sugar binding	molecular_function	GO:0005529
326	1941	protein serine/threonine kinase activity	molecular_function	GO:0004674
328	2680	molecular function unknown	molecular_function	GO:0005554
328	1591	subtilase activity	molecular_function	GO:0004289
328	1055	nucleic acid binding	molecular_function	GO:0003676
342	2641	calcium ion binding	molecular_function	GO:0005509
348	1591	subtilase activity	molecular_function	GO:0004289
348	1588	proprotein convertase 1 activity	molecular_function	GO:0004285
354	1639	glucosamine-6-phosphate deaminase activity	molecular_function	GO:0004342
367	4726	metabotropic glutamate, GABA-B-like receptor activity	molecular_function	GO:0008067
367	2185	G-protein coupled receptor activity	molecular_function	GO:0004930
384	2680	molecular function unknown	molecular_function	GO:0005554
384	2272	vascular endothelial growth factor receptor activity	molecular_function	GO:0005021
384	2653	ATP binding	molecular_function	GO:0005524
416	5053	acyltransferase activity	molecular_function	GO:0008415
416	1423	carnitine O-acetyltransferase activity	molecular_function	GO:0004092
418	2077	aspartate-tRNA ligase activity	molecular_function	GO:0004815
418	2653	ATP binding	molecular_function	GO:0005524
418	2074	tRNA ligase activity	molecular_function	GO:0004812
418	1055	nucleic acid binding	molecular_function	GO:0003676
418	2078	asparagine-tRNA ligase activity	molecular_function	GO:0004816
426	1056	DNA binding	molecular_function	GO:0003677
438	1567	peptidyl-dipeptidase A activity	molecular_function	GO:0004246
438	238	C-8 sterol isomerase activity	molecular_function	GO:0000247
445	1844	mannosyl-oligosaccharide 1,2-alpha-mannosidase activity	molecular_function	GO:0004571
445	2641	calcium ion binding	molecular_function	GO:0005509
445	4720	chitin binding	molecular_function	GO:0008061
449	2654	GTP binding	molecular_function	GO:0005525
449	1109	translation elongation factor activity	molecular_function	GO:0003746
449	8438	oxidoreductase activity, acting on paired donors, with incorporation or reduction of molecular oxygen, 2-oxoglutarate as one donor, and incorporation of one atom each of oxygen into both donors	molecular_function	GO:0016706
449	1925	procollagen-proline 4-dioxygenase activity	molecular_function	GO:0004656
488	8576	phosphorus-oxygen lyase activity	molecular_function	GO:0016849
488	1348	adenylate cyclase activity	molecular_function	GO:0004016
504	1525	cysteine-type endopeptidase activity	molecular_function	GO:0004197
504	1170	catalytic activity	molecular_function	GO:0003824
504	1124	microtubule motor activity	molecular_function	GO:0003777
524	1824	ribonuclease activity	molecular_function	GO:0004540
524	1812	ribonuclease P activity	molecular_function	GO:0004526
548	2641	calcium ion binding	molecular_function	GO:0005509
587	1055	nucleic acid binding	molecular_function	GO:0003676
587	4913	zinc ion binding	molecular_function	GO:0008270
613	1507	membrane alanyl aminopeptidase activity	molecular_function	GO:0004179
613	4883	metallopeptidase activity	molecular_function	GO:0008237
613	4913	zinc ion binding	molecular_function	GO:0008270
648	2654	GTP binding	molecular_function	GO:0005525
648	8631	myosin-heavy-chain kinase activity	molecular_function	GO:0016905
652	2068	triacylglycerol lipase activity	molecular_function	GO:0004806
652	1170	catalytic activity	molecular_function	GO:0003824
683	1170	catalytic activity	molecular_function	GO:0003824
683	1056	DNA binding	molecular_function	GO:0003677
714	2103	ubiquitin-protein ligase activity	molecular_function	GO:0004842
714	4913	zinc ion binding	molecular_function	GO:0008270
747	2641	calcium ion binding	molecular_function	GO:0005509
747	2434	structural molecule activity	molecular_function	GO:0005198
747	2680	molecular function unknown	molecular_function	GO:0005554
770	8694	ribulose-bisphosphate carboxylase activity	molecular_function	GO:0016984
770	1056	DNA binding	molecular_function	GO:0003677
770	1076	transcription factor activity	molecular_function	GO:0003700
782	1055	nucleic acid binding	molecular_function	GO:0003676
782	2653	ATP binding	molecular_function	GO:0005524
782	4688	ATP-dependent helicase activity	molecular_function	GO:0008026
782	1683	helicase activity	molecular_function	GO:0004386
782	1338	ATP-dependent DNA helicase activity	molecular_function	GO:0004003
782	1339	ATP-dependent RNA helicase activity	molecular_function	GO:0004004
782	4751	DNA-dependent ATPase activity	molecular_function	GO:0008094
782	4834	RNA-dependent ATPase activity	molecular_function	GO:0008186
782	7284	protein-transporting ATPase activity	molecular_function	GO:0015462
782	7435	DNA translocase activity	molecular_function	GO:0015616
782	8614	ATPase activity	molecular_function	GO:0016887
782	8816	single-stranded DNA-dependent ATP-dependent DNA helicase activity	molecular_function	GO:0017116
782	13179	ATPase activity, coupled	molecular_function	GO:0042623
782	13180	ATPase activity, uncoupled	molecular_function	GO:0042624
782	13181	ATPase activity, coupled to transmembrane movement of ions	molecular_function	GO:0042625
782	13182	ATPase activity, coupled to transmembrane movement of substances	molecular_function	GO:0042626
794	2653	ATP binding	molecular_function	GO:0005524
794	4688	ATP-dependent helicase activity	molecular_function	GO:0008026
794	1055	nucleic acid binding	molecular_function	GO:0003676
794	1683	helicase activity	molecular_function	GO:0004386
794	1338	ATP-dependent DNA helicase activity	molecular_function	GO:0004003
794	1339	ATP-dependent RNA helicase activity	molecular_function	GO:0004004
794	4751	DNA-dependent ATPase activity	molecular_function	GO:0008094
794	4834	RNA-dependent ATPase activity	molecular_function	GO:0008186
794	7284	protein-transporting ATPase activity	molecular_function	GO:0015462
794	7435	DNA translocase activity	molecular_function	GO:0015616
794	8614	ATPase activity	molecular_function	GO:0016887
794	8816	single-stranded DNA-dependent ATP-dependent DNA helicase activity	molecular_function	GO:0017116
794	13179	ATPase activity, coupled	molecular_function	GO:0042623
794	13180	ATPase activity, uncoupled	molecular_function	GO:0042624
794	13181	ATPase activity, coupled to transmembrane movement of ions	molecular_function	GO:0042625
794	13182	ATPase activity, coupled to transmembrane movement of substances	molecular_function	GO:0042626
816	2644	protein binding	molecular_function	GO:0005515
816	2657	sugar binding	molecular_function	GO:0005529
820	5222	protein phosphatase type 2A regulator activity	molecular_function	GO:0008601
836	1939	protein kinase activity	molecular_function	GO:0004672
836	2653	ATP binding	molecular_function	GO:0005524
836	1510	carboxypeptidase A activity	molecular_function	GO:0004182
836	1979	protein-tyrosine kinase activity	molecular_function	GO:0004713
836	1941	protein serine/threonine kinase activity	molecular_function	GO:0004674
836	1511	carboxypeptidase E activity	molecular_function	GO:0004183
838	1055	nucleic acid binding	molecular_function	GO:0003676
838	4913	zinc ion binding	molecular_function	GO:0008270
843	1763	mannose-6-phosphate isomerase activity	molecular_function	GO:0004476
843	4913	zinc ion binding	molecular_function	GO:0008270
859	1055	nucleic acid binding	molecular_function	GO:0003676
859	4913	zinc ion binding	molecular_function	GO:0008270
888	5367	S-adenosylmethionine-dependent methyltransferase activity	molecular_function	GO:0008757
888	1170	catalytic activity	molecular_function	GO:0003824
888	1893	phospholipase A2 activity	molecular_function	GO:0004623
888	2641	calcium ion binding	molecular_function	GO:0005509
888	2028	spermidine synthase activity	molecular_function	GO:0004766
890	1055	nucleic acid binding	molecular_function	GO:0003676
890	1783	monooxygenase activity	molecular_function	GO:0004497
890	17878	unspecific monooxygenase activity	molecular_function	GO:0050381
902	1055	nucleic acid binding	molecular_function	GO:0003676
902	2103	ubiquitin-protein ligase activity	molecular_function	GO:0004842
902	4913	zinc ion binding	molecular_function	GO:0008270
907	7273	protein translocase activity	molecular_function	GO:0015450
914	1055	nucleic acid binding	molecular_function	GO:0003676
919	4962	protein carrier activity	molecular_function	GO:0008320
919	1549	metalloendopeptidase activity	molecular_function	GO:0004222
919	1570	stromelysin 3 activity	molecular_function	GO:0004249
919	4787	collagenase activity	molecular_function	GO:0008133
919	4961	prenyl protein specific endopeptidase activity	molecular_function	GO:0008319
919	11210	matrilysin-2 activity	molecular_function	GO:0030402
925	1107	structural constituent of ribosome	molecular_function	GO:0003735
956	2488	sodium channel activity	molecular_function	GO:0005272
966	1055	nucleic acid binding	molecular_function	GO:0003676
966	4913	zinc ion binding	molecular_function	GO:0008270
971	1108	translation initiation factor activity	molecular_function	GO:0003743
971	1056	DNA binding	molecular_function	GO:0003677
974	2450	transporter activity	molecular_function	GO:0005215
974	1881	phosphoenolpyruvate carboxykinase activity	molecular_function	GO:0004611
974	2654	GTP binding	molecular_function	GO:0005525
982	1056	DNA binding	molecular_function	GO:0003677
982	1055	nucleic acid binding	molecular_function	GO:0003676
986	1056	DNA binding	molecular_function	GO:0003677
986	1076	transcription factor activity	molecular_function	GO:0003700
990	1170	catalytic activity	molecular_function	GO:0003824
990	1939	protein kinase activity	molecular_function	GO:0004672
990	2653	ATP binding	molecular_function	GO:0005524
990	1979	protein-tyrosine kinase activity	molecular_function	GO:0004713
990	1941	protein serine/threonine kinase activity	molecular_function	GO:0004674
990	4882	serine-type peptidase activity	molecular_function	GO:0008236
990	1948	protein kinase CK2 activity	molecular_function	GO:0004682
990	1957	cAMP-dependent protein kinase activity	molecular_function	GO:0004691
990	5223	cAMP-dependent protein kinase regulator activity	molecular_function	GO:0008603
990	5224	protein kinase CK2 regulator activity	molecular_function	GO:0008605
1001	2644	protein binding	molecular_function	GO:0005515
1001	2487	potassium channel activity	molecular_function	GO:0005267
1001	2478	voltage-gated potassium channel activity	molecular_function	GO:0005249
1001	2485	cation channel activity	molecular_function	GO:0005261
1001	2451	ion channel activity	molecular_function	GO:0005216
1034	1055	nucleic acid binding	molecular_function	GO:0003676
1034	4913	zinc ion binding	molecular_function	GO:0008270
1059	1939	protein kinase activity	molecular_function	GO:0004672
1059	2653	ATP binding	molecular_function	GO:0005524
1059	2641	calcium ion binding	molecular_function	GO:0005509
1059	1941	protein serine/threonine kinase activity	molecular_function	GO:0004674
1059	1948	protein kinase CK2 activity	molecular_function	GO:0004682
1059	1957	cAMP-dependent protein kinase activity	molecular_function	GO:0004691
1059	5223	cAMP-dependent protein kinase regulator activity	molecular_function	GO:0008603
1059	5224	protein kinase CK2 regulator activity	molecular_function	GO:0008605
1064	1518	aspartic-type endopeptidase activity	molecular_function	GO:0004190
1064	2494	amino acid-polyamine transporter activity	molecular_function	GO:0005279
1081	2434	structural molecule activity	molecular_function	GO:0005198
1081	1264	GTPase activity	molecular_function	GO:0003924
1081	2654	GTP binding	molecular_function	GO:0005525
1115	11858	heat shock protein binding	molecular_function	GO:0031072
1115	18577	unfolded protein binding	molecular_function	GO:0051082
1122	1525	cysteine-type endopeptidase activity	molecular_function	GO:0004197
1122	1548	ubiquitin thiolesterase activity	molecular_function	GO:0004221
1122	2487	potassium channel activity	molecular_function	GO:0005267
1122	2478	voltage-gated potassium channel activity	molecular_function	GO:0005249
1122	2485	cation channel activity	molecular_function	GO:0005261
1130	1988	protein serine/threonine phosphatase activity	molecular_function	GO:0004722
1130	1170	catalytic activity	molecular_function	GO:0003824
1130	2450	transporter activity	molecular_function	GO:0005215
1130	149	protein phosphatase type 2A activity	molecular_function	GO:0000158
1130	1987	phosphoprotein phosphatase activity	molecular_function	GO:0004721
1130	1989	calcium-dependent protein serine/threonine phosphatase activity	molecular_function	GO:0004723
1130	1990	magnesium-dependent protein serine/threonine phosphatase activity	molecular_function	GO:0004724
1130	5058	CTD phosphatase activity	molecular_function	GO:0008420
1130	5220	calcium-dependent protein serine/threonine phosphatase regulator activity	molecular_function	GO:0008597
1130	6906	protein phosphatase type 2C activity	molecular_function	GO:0015071
1130	8728	myosin phosphatase activity	molecular_function	GO:0017018
1130	8729	myosin phosphatase regulator activity	molecular_function	GO:0017020
1130	11169	protein phosphatase type 2B activity	molecular_function	GO:0030357
1139	1939	protein kinase activity	molecular_function	GO:0004672
1139	2653	ATP binding	molecular_function	GO:0005524
1139	1979	protein-tyrosine kinase activity	molecular_function	GO:0004713
1139	1941	protein serine/threonine kinase activity	molecular_function	GO:0004674
1139	1953	myosin-light-chain kinase activity	molecular_function	GO:0004687
1146	2644	protein binding	molecular_function	GO:0005515
1146	2487	potassium channel activity	molecular_function	GO:0005267
1146	2478	voltage-gated potassium channel activity	molecular_function	GO:0005249
1146	2485	cation channel activity	molecular_function	GO:0005261
1146	2451	ion channel activity	molecular_function	GO:0005216
1167	1107	structural constituent of ribosome	molecular_function	GO:0003735
1173	1056	DNA binding	molecular_function	GO:0003677
1180	15927	hydrogen-transporting ATP synthase activity, rotational mechanism	molecular_function	GO:0046933
1180	15955	hydrogen-transporting ATPase activity, rotational mechanism	molecular_function	GO:0046961
1191	2102	ubiquitin conjugating enzyme activity	molecular_function	GO:0004840
1191	2103	ubiquitin-protein ligase activity	molecular_function	GO:0004842
1205	2644	protein binding	molecular_function	GO:0005515
1206	1096	RNA binding	molecular_function	GO:0003723
1206	1811	ribonuclease III activity	molecular_function	GO:0004525
1239	1096	RNA binding	molecular_function	GO:0003723
1239	1303	RNA-directed DNA polymerase activity	molecular_function	GO:0003964
1239	1055	nucleic acid binding	molecular_function	GO:0003676
1239	1518	aspartic-type endopeptidase activity	molecular_function	GO:0004190
1277	2485	cation channel activity	molecular_function	GO:0005261
1277	2451	ion channel activity	molecular_function	GO:0005216
1277	2654	GTP binding	molecular_function	GO:0005525
1308	1055	nucleic acid binding	molecular_function	GO:0003676
1316	2450	transporter activity	molecular_function	GO:0005215
1342	2654	GTP binding	molecular_function	GO:0005525
1342	2680	molecular function unknown	molecular_function	GO:0005554
1365	1991	protein tyrosine phosphatase activity	molecular_function	GO:0004725
1365	4791	protein tyrosine/serine/threonine phosphatase activity	molecular_function	GO:0008138
1365	1987	phosphoprotein phosphatase activity	molecular_function	GO:0004721
1365	8303	transcriptional repressor activity	molecular_function	GO:0016564
1374	1939	protein kinase activity	molecular_function	GO:0004672
1374	2653	ATP binding	molecular_function	GO:0005524
1374	1979	protein-tyrosine kinase activity	molecular_function	GO:0004713
1374	1941	protein serine/threonine kinase activity	molecular_function	GO:0004674
1374	1942	transmembrane receptor protein serine/threonine kinase activity	molecular_function	GO:0004675
1374	1943	3-phosphoinositide-dependent protein kinase activity	molecular_function	GO:0004676
1374	1944	DNA-dependent protein kinase activity	molecular_function	GO:0004677
1374	1945	AMP-activated protein kinase activity	molecular_function	GO:0004679
1374	1946	casein kinase activity	molecular_function	GO:0004680
1374	1947	casein kinase I activity	molecular_function	GO:0004681
1374	1949	calmodulin regulated protein kinase activity	molecular_function	GO:0004683
1374	1952	eukaryotic elongation factor-2 kinase activity	molecular_function	GO:0004686
1374	1954	multifunctional calcium- and calmodulin-regulated protein kinase activity	molecular_function	GO:0004688
1374	1955	phosphorylase kinase activity	molecular_function	GO:0004689
1374	1956	cyclic nucleotide-dependent protein kinase activity	molecular_function	GO:0004690
1374	1958	cGMP-dependent protein kinase activity	molecular_function	GO:0004692
1374	1959	cyclin-dependent protein kinase activity	molecular_function	GO:0004693
1374	1960	eukaryotic translation initiation factor 2alpha kinase activity	molecular_function	GO:0004694
1374	1961	galactosyltransferase-associated kinase activity	molecular_function	GO:0004695
1374	1962	glycogen synthase kinase 3 activity	molecular_function	GO:0004696
1374	1963	protein kinase C activity	molecular_function	GO:0004697
1374	1964	calcium-dependent protein kinase C activity	molecular_function	GO:0004698
1374	1966	atypical protein kinase C activity	molecular_function	GO:0004700
1374	1967	diacylglycerol-activated phospholipid-dependent protein kinase C activity	molecular_function	GO:0004701
1374	1968	receptor signaling protein serine/threonine kinase activity	molecular_function	GO:0004702
1374	1969	G-protein coupled receptor kinase activity	molecular_function	GO:0004703
1374	1970	NF-kappaB-inducing kinase activity	molecular_function	GO:0004704
1374	1971	JUN kinase activity	molecular_function	GO:0004705
1374	1972	JUN kinase kinase kinase activity	molecular_function	GO:0004706
1374	1973	MAP kinase activity	molecular_function	GO:0004707
1374	1974	MAP kinase kinase activity	molecular_function	GO:0004708
1374	1975	MAP kinase kinase kinase activity	molecular_function	GO:0004709
1374	1976	MAP/ERK kinase kinase activity	molecular_function	GO:0004710
1374	1977	ribosomal protein S6 kinase activity	molecular_function	GO:0004711
1374	1978	protein threonine/tyrosine kinase activity	molecular_function	GO:0004712
1374	1980	transmembrane receptor protein tyrosine kinase activity	molecular_function	GO:0004714
1374	1981	non-membrane spanning protein tyrosine kinase activity	molecular_function	GO:0004715
1374	1982	receptor signaling protein tyrosine kinase activity	molecular_function	GO:0004716
1374	1984	Janus kinase activity	molecular_function	GO:0004718
1374	4978	MAP kinase 1 activity	molecular_function	GO:0008338
1374	4979	MP kinase activity	molecular_function	GO:0008339
1374	4989	MAP kinase kinase kinase kinase activity	molecular_function	GO:0008349
1374	5023	IkappaB kinase activity	molecular_function	GO:0008384
1374	5080	phosphofructokinase activity	molecular_function	GO:0008443
1374	5174	JUN kinase kinase activity	molecular_function	GO:0008545
1374	5225	phosphorylase kinase regulator activity	molecular_function	GO:0008607
1374	5428	cobinamide kinase activity	molecular_function	GO:0008819
1374	8094	phosphatidylinositol phosphate kinase activity	molecular_function	GO:0016307
1374	8277	cyclin-dependent protein kinase regulator activity	molecular_function	GO:0016538
1374	8502	phosphotransferase activity, alcohol group as acceptor	molecular_function	GO:0016773
1374	8634	MAP kinase 2 activity	molecular_function	GO:0016908
1374	8635	SAP kinase activity	molecular_function	GO:0016909
1374	9567	phenol kinase activity	molecular_function	GO:0018720
1374	10029	transmembrane receptor protein kinase activity	molecular_function	GO:0019199
1374	10721	cyclin-dependent protein kinase activating kinase activity	molecular_function	GO:0019912
1374	10722	cyclin-dependent protein kinase activating kinase regulator activity	molecular_function	GO:0019914
1374	12218	phosphoinositide 3-kinase activity	molecular_function	GO:0035004
1374	13113	eukaryotic elongation factor-2 kinase regulator activity	molecular_function	GO:0042556
1374	13114	eukaryotic elongation factor-2 kinase activator activity	molecular_function	GO:0042557
1432	1591	subtilase activity	molecular_function	GO:0004289
1432	10960	alpha-1,6-mannosyl-glycoprotein 6-beta-N-acetylglucosaminyltransferase activity	molecular_function	GO:0030144
1452	2654	GTP binding	molecular_function	GO:0005525
1474	1056	DNA binding	molecular_function	GO:0003677
1485	2487	potassium channel activity	molecular_function	GO:0005267
1485	2478	voltage-gated potassium channel activity	molecular_function	GO:0005249
1485	2485	cation channel activity	molecular_function	GO:0005261
1485	2451	ion channel activity	molecular_function	GO:0005216
1486	1055	nucleic acid binding	molecular_function	GO:0003676
1486	4913	zinc ion binding	molecular_function	GO:0008270
1490	1055	nucleic acid binding	molecular_function	GO:0003676
1490	4913	zinc ion binding	molecular_function	GO:0008270
1499	680	rhodopsin-like receptor activity	molecular_function	GO:0001584
1519	1939	protein kinase activity	molecular_function	GO:0004672
1519	2653	ATP binding	molecular_function	GO:0005524
1519	1979	protein-tyrosine kinase activity	molecular_function	GO:0004713
1519	1941	protein serine/threonine kinase activity	molecular_function	GO:0004674
1519	1948	protein kinase CK2 activity	molecular_function	GO:0004682
1519	1957	cAMP-dependent protein kinase activity	molecular_function	GO:0004691
1519	5223	cAMP-dependent protein kinase regulator activity	molecular_function	GO:0008603
1519	5224	protein kinase CK2 regulator activity	molecular_function	GO:0008605
1537	1345	adenosylhomocysteinase activity	molecular_function	GO:0004013
1537	2185	G-protein coupled receptor activity	molecular_function	GO:0004930
1539	7339	tetracycline:hydrogen antiporter activity	molecular_function	GO:0015520
1539	2450	transporter activity	molecular_function	GO:0005215
1551	1277	IMP cyclohydrolase activity	molecular_function	GO:0003937
1551	1913	phosphoribosylaminoimidazolecarboxamide formyltransferase activity	molecular_function	GO:0004643
1559	10820	heme binding	molecular_function	GO:0020037
1563	2625	binding	molecular_function	GO:0005488
1620	1939	protein kinase activity	molecular_function	GO:0004672
1620	2653	ATP binding	molecular_function	GO:0005524
1620	1979	protein-tyrosine kinase activity	molecular_function	GO:0004713
1620	1941	protein serine/threonine kinase activity	molecular_function	GO:0004674
1628	4962	protein carrier activity	molecular_function	GO:0008320
1642	680	rhodopsin-like receptor activity	molecular_function	GO:0001584
1642	1726	inositol or phosphatidylinositol phosphatase activity	molecular_function	GO:0004437
1652	680	rhodopsin-like receptor activity	molecular_function	GO:0001584
1652	1480	dihydroorotate dehydrogenase activity	molecular_function	GO:0004152
1652	1486	dihydroorotate oxidase activity	molecular_function	GO:0004158
1668	680	rhodopsin-like receptor activity	molecular_function	GO:0001584
1679	5162	astacin activity	molecular_function	GO:0008533
1679	4883	metallopeptidase activity	molecular_function	GO:0008237
1681	1055	nucleic acid binding	molecular_function	GO:0003676
1681	1683	helicase activity	molecular_function	GO:0004386
1681	2653	ATP binding	molecular_function	GO:0005524
1683	680	rhodopsin-like receptor activity	molecular_function	GO:0001584
1683	2290	scavenger receptor activity	molecular_function	GO:0005044
1687	680	rhodopsin-like receptor activity	molecular_function	GO:0001584
1720	680	rhodopsin-like receptor activity	molecular_function	GO:0001584
1745	2625	binding	molecular_function	GO:0005488
1745	2450	transporter activity	molecular_function	GO:0005215
1760	1213	4-aminobutyrate transaminase activity	molecular_function	GO:0003867
1760	5118	transaminase activity	molecular_function	GO:0008483
1760	10986	pyridoxal phosphate binding	molecular_function	GO:0030170
1763	5118	transaminase activity	molecular_function	GO:0008483
1763	5162	astacin activity	molecular_function	GO:0008533
1763	1170	catalytic activity	molecular_function	GO:0003824
1763	8498	transferase activity, transferring nitrogenous groups	molecular_function	GO:0016769
1763	4883	metallopeptidase activity	molecular_function	GO:0008237
1763	4913	zinc ion binding	molecular_function	GO:0008270
1771	1124	microtubule motor activity	molecular_function	GO:0003777
1771	2653	ATP binding	molecular_function	GO:0005524
1771	2434	structural molecule activity	molecular_function	GO:0005198
1773	8502	phosphotransferase activity, alcohol group as acceptor	molecular_function	GO:0016773
1783	1055	nucleic acid binding	molecular_function	GO:0003676
1783	4913	zinc ion binding	molecular_function	GO:0008270
1805	680	rhodopsin-like receptor activity	molecular_function	GO:0001584
1816	2146	transmembrane receptor activity	molecular_function	GO:0004888
1818	2644	protein binding	molecular_function	GO:0005515
1840	1939	protein kinase activity	molecular_function	GO:0004672
1840	2653	ATP binding	molecular_function	GO:0005524
1840	1979	protein-tyrosine kinase activity	molecular_function	GO:0004713
1848	680	rhodopsin-like receptor activity	molecular_function	GO:0001584
1848	5191	protein transporter activity	molecular_function	GO:0008565
1857	1596	trypsin activity	molecular_function	GO:0004295
1857	1579	chymotrypsin activity	molecular_function	GO:0004263
1857	2625	binding	molecular_function	GO:0005488
1857	2450	transporter activity	molecular_function	GO:0005215
1857	1585	pancreatic elastase II activity	molecular_function	GO:0004281
1857	4786	pancreatic elastase activity	molecular_function	GO:0008132
1864	4883	metallopeptidase activity	molecular_function	GO:0008237
1864	4913	zinc ion binding	molecular_function	GO:0008270
1864	1055	nucleic acid binding	molecular_function	GO:0003676
1881	1518	aspartic-type endopeptidase activity	molecular_function	GO:0004190
1881	1193	1-alkyl-2-acetylglycerophosphocholine esterase activity	molecular_function	GO:0003847
1897	680	rhodopsin-like receptor activity	molecular_function	GO:0001584
1897	2207	dopamine receptor activity	molecular_function	GO:0004952
1897	8471	transferase activity	molecular_function	GO:0016740
1904	2625	binding	molecular_function	GO:0005488
1904	2450	transporter activity	molecular_function	GO:0005215
1904	1055	nucleic acid binding	molecular_function	GO:0003676
1904	4913	zinc ion binding	molecular_function	GO:0008270
1917	2644	protein binding	molecular_function	GO:0005515
1919	680	rhodopsin-like receptor activity	molecular_function	GO:0001584
1923	2131	signal transducer activity	molecular_function	GO:0004871
1923	1076	transcription factor activity	molecular_function	GO:0003700
1933	2131	signal transducer activity	molecular_function	GO:0004871
1933	2654	GTP binding	molecular_function	GO:0005525
1933	2083	histidine-tRNA ligase activity	molecular_function	GO:0004821
1944	680	rhodopsin-like receptor activity	molecular_function	GO:0001584
1945	2653	ATP binding	molecular_function	GO:0005524
1945	2103	ubiquitin-protein ligase activity	molecular_function	GO:0004842
1945	4913	zinc ion binding	molecular_function	GO:0008270
1945	157	nucleotide binding	molecular_function	GO:0000166
1945	8812	nucleoside-triphosphatase activity	molecular_function	GO:0017111
1945	2644	protein binding	molecular_function	GO:0005515
1945	8614	ATPase activity	molecular_function	GO:0016887
1945	5376	UDP-N-acetylmuramoylalanyl-D-glutamyl-2,6-diaminopimelate-D-alanyl-D-alanine ligase activity	molecular_function	GO:0008766
1945	8608	acid-amino acid ligase activity	molecular_function	GO:0016881
1945	9052	ribosomal S6-glutamic acid ligase activity	molecular_function	GO:0018169
1951	1525	cysteine-type endopeptidase activity	molecular_function	GO:0004197
1951	680	rhodopsin-like receptor activity	molecular_function	GO:0001584
1951	1351	adenylosuccinate synthase activity	molecular_function	GO:0004019
1951	2654	GTP binding	molecular_function	GO:0005525
1990	680	rhodopsin-like receptor activity	molecular_function	GO:0001584
1990	2235	neuropeptide Y receptor activity	molecular_function	GO:0004983
1990	2625	binding	molecular_function	GO:0005488
1996	2450	transporter activity	molecular_function	GO:0005215
2009	4962	protein carrier activity	molecular_function	GO:0008320
2016	1991	protein tyrosine phosphatase activity	molecular_function	GO:0004725
2016	1987	phosphoprotein phosphatase activity	molecular_function	GO:0004721
2016	1993	prenylated protein tyrosine phosphatase activity	molecular_function	GO:0004727
2031	2102	ubiquitin conjugating enzyme activity	molecular_function	GO:0004840
2031	2103	ubiquitin-protein ligase activity	molecular_function	GO:0004842
2043	2102	ubiquitin conjugating enzyme activity	molecular_function	GO:0004840
2043	2103	ubiquitin-protein ligase activity	molecular_function	GO:0004842
2076	5191	protein transporter activity	molecular_function	GO:0008565
2091	1991	protein tyrosine phosphatase activity	molecular_function	GO:0004725
2091	1987	phosphoprotein phosphatase activity	molecular_function	GO:0004721
2091	2102	ubiquitin conjugating enzyme activity	molecular_function	GO:0004840
2091	1993	prenylated protein tyrosine phosphatase activity	molecular_function	GO:0004727
2109	5162	astacin activity	molecular_function	GO:0008533
2109	4883	metallopeptidase activity	molecular_function	GO:0008237
2109	4913	zinc ion binding	molecular_function	GO:0008270
2109	1549	metalloendopeptidase activity	molecular_function	GO:0004222
2109	1570	stromelysin 3 activity	molecular_function	GO:0004249
2109	4787	collagenase activity	molecular_function	GO:0008133
2109	4961	prenyl protein specific endopeptidase activity	molecular_function	GO:0008319
2109	11210	matrilysin-2 activity	molecular_function	GO:0030402
2130	2654	GTP binding	molecular_function	GO:0005525
2130	1549	metalloendopeptidase activity	molecular_function	GO:0004222
2130	1570	stromelysin 3 activity	molecular_function	GO:0004249
2130	4787	collagenase activity	molecular_function	GO:0008133
2130	4961	prenyl protein specific endopeptidase activity	molecular_function	GO:0008319
2130	11210	matrilysin-2 activity	molecular_function	GO:0030402
2158	1596	trypsin activity	molecular_function	GO:0004295
2158	1579	chymotrypsin activity	molecular_function	GO:0004263
2158	1573	serine-type endopeptidase activity	molecular_function	GO:0004252
2158	1591	subtilase activity	molecular_function	GO:0004289
2158	4786	pancreatic elastase activity	molecular_function	GO:0008132
2158	4889	plasminogen activator activity	molecular_function	GO:0008243
2158	5594	serine-type signal peptidase activity	molecular_function	GO:0008991
2158	8536	proprotein convertase activity	molecular_function	GO:0016808
2159	680	rhodopsin-like receptor activity	molecular_function	GO:0001584
2159	1056	DNA binding	molecular_function	GO:0003677
2167	680	rhodopsin-like receptor activity	molecular_function	GO:0001584
2203	2641	calcium ion binding	molecular_function	GO:0005509
2207	2626	electron transporter activity	molecular_function	GO:0005489
2207	2638	iron ion binding	molecular_function	GO:0005506
2207	1979	protein-tyrosine kinase activity	molecular_function	GO:0004713
2211	680	rhodopsin-like receptor activity	molecular_function	GO:0001584
2234	1055	nucleic acid binding	molecular_function	GO:0003676
2243	2536	neurotransmitter:sodium symporter activity	molecular_function	GO:0005328
2281	2464	extracellular ligand-gated ion channel activity	molecular_function	GO:0005230
2285	680	rhodopsin-like receptor activity	molecular_function	GO:0001584
2298	8576	phosphorus-oxygen lyase activity	molecular_function	GO:0016849
2298	1348	adenylate cyclase activity	molecular_function	GO:0004016
2298	4936	calcium- and calmodulin-responsive adenylate cyclase activity	molecular_function	GO:0008294
2463	5017	galactosyltransferase activity	molecular_function	GO:0008378
2463	14	alpha-1,6-mannosyltransferase activity	molecular_function	GO:0000009
2463	31	alpha-1,2-mannosyltransferase activity	molecular_function	GO:0000026
2463	34	mannosyltransferase activity	molecular_function	GO:0000030
2463	37	alpha-1,3-mannosyltransferase activity	molecular_function	GO:0000033
2463	1317	UDP-glucose:glycoprotein glucosyltransferase activity	molecular_function	GO:0003980
2463	1673	glycolipid mannosyltransferase activity	molecular_function	GO:0004376
2463	1849	oligosaccharyl transferase activity	molecular_function	GO:0004576
2463	1855	dolichyl-phosphate-glucose-glycolipid alpha-glucosyltransferase activity	molecular_function	GO:0004583
2463	5014	acetylglucosaminyltransferase activity	molecular_function	GO:0008375
2463	5015	acetylgalactosaminyltransferase activity	molecular_function	GO:0008376
2463	5055	fucosyltransferase activity	molecular_function	GO:0008417
2463	5527	lipopolysaccharide-1,6-galactosyltransferase activity	molecular_function	GO:0008921
2463	8045	UDP-N-acetylglucosamine-peptide N-acetylglucosaminyltransferase activity	molecular_function	GO:0016253
2463	8488	transferase activity, transferring hexosyl groups	molecular_function	GO:0016758
2463	8489	cellulose synthase activity	molecular_function	GO:0016759
2463	9562	9-phenanthrol UDP-glucuronosyltransferase activity	molecular_function	GO:0018715
2463	9563	1-phenanthrol glycosyltransferase activity	molecular_function	GO:0018716
2463	9564	9-phenanthrol glycosyltransferase activity	molecular_function	GO:0018717
2463	9565	1,2-dihydroxy-phenanthrene glycosyltransferase activity	molecular_function	GO:0018718
2463	9945	phenanthrol glycosyltransferase activity	molecular_function	GO:0019112
2463	10017	beta-1,4-mannosyltransferase activity	molecular_function	GO:0019187
2463	12844	dolichyl pyrophosphate Man9GlcNAc2 alpha-1,3-glucosyltransferase activity	molecular_function	GO:0042281
2463	12846	dolichyl pyrophosphate Glc1Man9GlcNAc2 alpha-1,3-glucosyltransferase activity	molecular_function	GO:0042283
2463	15530	glucosyltransferase activity	molecular_function	GO:0046527
2463	15914	alpha(1,3)-fucosyltransferase activity	molecular_function	GO:0046920
2463	15915	alpha(1,6)-fucosyltransferase activity	molecular_function	GO:0046921
2466	8235	oxidoreductase activity	molecular_function	GO:0016491
2466	2011	retinol dehydrogenase activity	molecular_function	GO:0004745
2483	1893	phospholipase A2 activity	molecular_function	GO:0004623
2483	2641	calcium ion binding	molecular_function	GO:0005509
2515	1055	nucleic acid binding	molecular_function	GO:0003676
2515	4913	zinc ion binding	molecular_function	GO:0008270
2522	2485	cation channel activity	molecular_function	GO:0005261
2522	8471	transferase activity	molecular_function	GO:0016740
2578	4799	sulfotransferase activity	molecular_function	GO:0008146
2578	5103	heparin-glucosamine 3-O-sulfotransferase activity	molecular_function	GO:0008467
2608	1549	metalloendopeptidase activity	molecular_function	GO:0004222
2608	1570	stromelysin 3 activity	molecular_function	GO:0004249
2608	4787	collagenase activity	molecular_function	GO:0008133
2608	4961	prenyl protein specific endopeptidase activity	molecular_function	GO:0008319
2608	11210	matrilysin-2 activity	molecular_function	GO:0030402
2609	2653	ATP binding	molecular_function	GO:0005524
2609	8614	ATPase activity	molecular_function	GO:0016887
2609	157	nucleotide binding	molecular_function	GO:0000166
2609	8812	nucleoside-triphosphatase activity	molecular_function	GO:0017111
2634	2641	calcium ion binding	molecular_function	GO:0005509
2680	2641	calcium ion binding	molecular_function	GO:0005509
2686	2641	calcium ion binding	molecular_function	GO:0005509
2729	1107	structural constituent of ribosome	molecular_function	GO:0003735
2803	157	nucleotide binding	molecular_function	GO:0000166
2803	8812	nucleoside-triphosphatase activity	molecular_function	GO:0017111
2803	2653	ATP binding	molecular_function	GO:0005524
2803	8516	hydrolase activity	molecular_function	GO:0016787
2835	8576	phosphorus-oxygen lyase activity	molecular_function	GO:0016849
2877	680	rhodopsin-like receptor activity	molecular_function	GO:0001584
2918	1056	DNA binding	molecular_function	GO:0003677
2938	2059	thymidine kinase activity	molecular_function	GO:0004797
2938	2653	ATP binding	molecular_function	GO:0005524
2943	680	rhodopsin-like receptor activity	molecular_function	GO:0001584
3095	2654	GTP binding	molecular_function	GO:0005525
3109	1939	protein kinase activity	molecular_function	GO:0004672
3109	2653	ATP binding	molecular_function	GO:0005524
3109	1941	protein serine/threonine kinase activity	molecular_function	GO:0004674
3166	5191	protein transporter activity	molecular_function	GO:0008565
3171	2131	signal transducer activity	molecular_function	GO:0004871
3205	1124	microtubule motor activity	molecular_function	GO:0003777
3205	2653	ATP binding	molecular_function	GO:0005524
3218	1596	trypsin activity	molecular_function	GO:0004295
3218	1579	chymotrypsin activity	molecular_function	GO:0004263
3239	2131	signal transducer activity	molecular_function	GO:0004871
3243	1055	nucleic acid binding	molecular_function	GO:0003676
3250	1893	phospholipase A2 activity	molecular_function	GO:0004623
3250	2641	calcium ion binding	molecular_function	GO:0005509
3263	1055	nucleic acid binding	molecular_function	GO:0003676
3275	1055	nucleic acid binding	molecular_function	GO:0003676
3275	4913	zinc ion binding	molecular_function	GO:0008270
3320	1055	nucleic acid binding	molecular_function	GO:0003676
3320	4913	zinc ion binding	molecular_function	GO:0008270
3328	1062	damaged DNA binding	molecular_function	GO:0003684
3328	2653	ATP binding	molecular_function	GO:0005524
3345	2102	ubiquitin conjugating enzyme activity	molecular_function	GO:0004840
3345	2103	ubiquitin-protein ligase activity	molecular_function	GO:0004842
3347	8547	hydrolase activity, acting on acid anhydrides, catalyzing transmembrane movement of substances	molecular_function	GO:0016820
3350	1170	catalytic activity	molecular_function	GO:0003824
3418	1186	gamma-glutamyltransferase activity	molecular_function	GO:0003840
3498	8576	phosphorus-oxygen lyase activity	molecular_function	GO:0016849
3535	1055	nucleic acid binding	molecular_function	GO:0003676
3535	2653	ATP binding	molecular_function	GO:0005524
3535	4688	ATP-dependent helicase activity	molecular_function	GO:0008026
3535	1683	helicase activity	molecular_function	GO:0004386
3582	2047	copper, zinc superoxide dismutase activity	molecular_function	GO:0004785
3582	15867	metal ion binding	molecular_function	GO:0046872
3585	1939	protein kinase activity	molecular_function	GO:0004672
3585	2653	ATP binding	molecular_function	GO:0005524
3585	1979	protein-tyrosine kinase activity	molecular_function	GO:0004713
3585	1941	protein serine/threonine kinase activity	molecular_function	GO:0004674
3585	1948	protein kinase CK2 activity	molecular_function	GO:0004682
3585	1957	cAMP-dependent protein kinase activity	molecular_function	GO:0004691
3585	5223	cAMP-dependent protein kinase regulator activity	molecular_function	GO:0008603
3585	5224	protein kinase CK2 regulator activity	molecular_function	GO:0008605
3605	4965	cation transporter activity	molecular_function	GO:0008324
3677	5367	S-adenosylmethionine-dependent methyltransferase activity	molecular_function	GO:0008757
3677	4820	methyltransferase activity	molecular_function	GO:0008168
3693	2644	protein binding	molecular_function	GO:0005515
3734	1076	transcription factor activity	molecular_function	GO:0003700
3734	1056	DNA binding	molecular_function	GO:0003677
3794	680	rhodopsin-like receptor activity	molecular_function	GO:0001584
3932	2290	scavenger receptor activity	molecular_function	GO:0005044
3932	1986	protein-lysine 6-oxidase activity	molecular_function	GO:0004720
3932	2639	copper ion binding	molecular_function	GO:0005507
3948	2644	protein binding	molecular_function	GO:0005515
3950	1056	DNA binding	molecular_function	GO:0003677
4007	680	rhodopsin-like receptor activity	molecular_function	GO:0001584
4007	8244	protein-hormone receptor activity	molecular_function	GO:0016500
4042	1939	protein kinase activity	molecular_function	GO:0004672
4042	2653	ATP binding	molecular_function	GO:0005524
4042	1979	protein-tyrosine kinase activity	molecular_function	GO:0004713
4042	1941	protein serine/threonine kinase activity	molecular_function	GO:0004674
4182	2450	transporter activity	molecular_function	GO:0005215
4191	1055	nucleic acid binding	molecular_function	GO:0003676
4191	4913	zinc ion binding	molecular_function	GO:0008270
4199	2418	hormone activity	molecular_function	GO:0005179
4240	1056	DNA binding	molecular_function	GO:0003677
4240	4883	metallopeptidase activity	molecular_function	GO:0008237
4240	4913	zinc ion binding	molecular_function	GO:0008270
4296	2450	transporter activity	molecular_function	GO:0005215
4350	680	rhodopsin-like receptor activity	molecular_function	GO:0001584
4465	1783	monooxygenase activity	molecular_function	GO:0004497
4553	1121	motor activity	molecular_function	GO:0003774
4553	2653	ATP binding	molecular_function	GO:0005524
4554	2644	protein binding	molecular_function	GO:0005515
4597	2641	calcium ion binding	molecular_function	GO:0005509
4598	2103	ubiquitin-protein ligase activity	molecular_function	GO:0004842
4598	4913	zinc ion binding	molecular_function	GO:0008270
4654	2553	sugar porter activity	molecular_function	GO:0005351
4656	2553	sugar porter activity	molecular_function	GO:0005351
4659	2553	sugar porter activity	molecular_function	GO:0005351
4673	2553	sugar porter activity	molecular_function	GO:0005351
4692	2553	sugar porter activity	molecular_function	GO:0005351
4695	2553	sugar porter activity	molecular_function	GO:0005351
4700	2553	sugar porter activity	molecular_function	GO:0005351
4701	2553	sugar porter activity	molecular_function	GO:0005351
4708	2553	sugar porter activity	molecular_function	GO:0005351
4711	2553	sugar porter activity	molecular_function	GO:0005351
4713	2553	sugar porter activity	molecular_function	GO:0005351
4713	2450	transporter activity	molecular_function	GO:0005215
4723	2553	sugar porter activity	molecular_function	GO:0005351
4726	8502	phosphotransferase activity, alcohol group as acceptor	molecular_function	GO:0016773
4726	8516	hydrolase activity	molecular_function	GO:0016787
4736	2553	sugar porter activity	molecular_function	GO:0005351
4741	2553	sugar porter activity	molecular_function	GO:0005351
4742	2553	sugar porter activity	molecular_function	GO:0005351
4776	2653	ATP binding	molecular_function	GO:0005524
4776	8614	ATPase activity	molecular_function	GO:0016887
4788	8235	oxidoreductase activity	molecular_function	GO:0016491
4795	1076	transcription factor activity	molecular_function	GO:0003700
4795	1056	DNA binding	molecular_function	GO:0003677
4841	2553	sugar porter activity	molecular_function	GO:0005351
4868	2553	sugar porter activity	molecular_function	GO:0005351
4892	2553	sugar porter activity	molecular_function	GO:0005351
4936	2450	transporter activity	molecular_function	GO:0005215
4953	680	rhodopsin-like receptor activity	molecular_function	GO:0001584
5001	1076	transcription factor activity	molecular_function	GO:0003700
5010	2114	uroporphyrinogen decarboxylase activity	molecular_function	GO:0004853
5036	2553	sugar porter activity	molecular_function	GO:0005351
5196	2625	binding	molecular_function	GO:0005488
5222	2074	tRNA ligase activity	molecular_function	GO:0004812
5222	2653	ATP binding	molecular_function	GO:0005524
5244	1056	DNA binding	molecular_function	GO:0003677
5244	1076	transcription factor activity	molecular_function	GO:0003700
5298	4913	zinc ion binding	molecular_function	GO:0008270
5298	2103	ubiquitin-protein ligase activity	molecular_function	GO:0004842
5335	1996	pseudouridylate synthase activity	molecular_function	GO:0004730
5349	2644	protein binding	molecular_function	GO:0005515
5349	2653	ATP binding	molecular_function	GO:0005524
5371	2644	protein binding	molecular_function	GO:0005515
5401	2418	hormone activity	molecular_function	GO:0005179
5401	2494	amino acid-polyamine transporter activity	molecular_function	GO:0005279
5416	1262	GMP synthase (glutamine-hydrolyzing) activity	molecular_function	GO:0003922
5416	2653	ATP binding	molecular_function	GO:0005524
5469	2450	transporter activity	molecular_function	GO:0005215
5469	2132	receptor activity	molecular_function	GO:0004872
5469	2451	ion channel activity	molecular_function	GO:0005216
5469	2467	glutamate-gated ion channel activity	molecular_function	GO:0005234
5552	2553	sugar porter activity	molecular_function	GO:0005351
5576	2641	calcium ion binding	molecular_function	GO:0005509
5576	2450	transporter activity	molecular_function	GO:0005215
5577	2654	GTP binding	molecular_function	GO:0005525
5599	1893	phospholipase A2 activity	molecular_function	GO:0004623
5599	2641	calcium ion binding	molecular_function	GO:0005509
5657	2653	ATP binding	molecular_function	GO:0005524
5657	4688	ATP-dependent helicase activity	molecular_function	GO:0008026
5657	1055	nucleic acid binding	molecular_function	GO:0003676
5657	1683	helicase activity	molecular_function	GO:0004386
5659	4791	protein tyrosine/serine/threonine phosphatase activity	molecular_function	GO:0008138
5663	2653	ATP binding	molecular_function	GO:0005524
5663	2680	molecular function unknown	molecular_function	GO:0005554
5671	1549	metalloendopeptidase activity	molecular_function	GO:0004222
5710	2553	sugar porter activity	molecular_function	GO:0005351
5731	2641	calcium ion binding	molecular_function	GO:0005509
5734	2644	protein binding	molecular_function	GO:0005515
5736	2653	ATP binding	molecular_function	GO:0005524
5736	8614	ATPase activity	molecular_function	GO:0016887
5740	8235	oxidoreductase activity	molecular_function	GO:0016491
5820	1055	nucleic acid binding	molecular_function	GO:0003676
5879	2654	GTP binding	molecular_function	GO:0005525
5910	1242	DNA-directed RNA polymerase activity	molecular_function	GO:0003899
5910	1243	DNA-directed RNA polymerase I activity	molecular_function	GO:0003900
5910	1244	DNA-directed RNA polymerase II activity	molecular_function	GO:0003901
5910	1245	DNA-directed RNA polymerase III activity	molecular_function	GO:0003902
5943	1056	DNA binding	molecular_function	GO:0003677
5943	1076	transcription factor activity	molecular_function	GO:0003700
5948	2485	cation channel activity	molecular_function	GO:0005261
5948	2486	calcium channel activity	molecular_function	GO:0005262
5979	1939	protein kinase activity	molecular_function	GO:0004672
5979	2653	ATP binding	molecular_function	GO:0005524
6001	5162	astacin activity	molecular_function	GO:0008533
6001	4883	metallopeptidase activity	molecular_function	GO:0008237
6001	4913	zinc ion binding	molecular_function	GO:0008270
6023	2657	sugar binding	molecular_function	GO:0005529
6109	2487	potassium channel activity	molecular_function	GO:0005267
6114	2553	sugar porter activity	molecular_function	GO:0005351
6116	2654	GTP binding	molecular_function	GO:0005525
6152	8235	oxidoreductase activity	molecular_function	GO:0016491
6165	2434	structural molecule activity	molecular_function	GO:0005198
6197	680	rhodopsin-like receptor activity	molecular_function	GO:0001584
6224	680	rhodopsin-like receptor activity	molecular_function	GO:0001584
6230	2434	structural molecule activity	molecular_function	GO:0005198
6234	2450	transporter activity	molecular_function	GO:0005215
6252	1126	actin binding	molecular_function	GO:0003779
6272	1108	translation initiation factor activity	molecular_function	GO:0003743
6272	1096	RNA binding	molecular_function	GO:0003723
6313	5053	acyltransferase activity	molecular_function	GO:0008415
6402	1549	metalloendopeptidase activity	molecular_function	GO:0004222
6402	1570	stromelysin 3 activity	molecular_function	GO:0004249
6402	4787	collagenase activity	molecular_function	GO:0008133
6402	4961	prenyl protein specific endopeptidase activity	molecular_function	GO:0008319
6402	11210	matrilysin-2 activity	molecular_function	GO:0030402
6404	1056	DNA binding	molecular_function	GO:0003677
6429	1056	DNA binding	molecular_function	GO:0003677
6429	1076	transcription factor activity	molecular_function	GO:0003700
6437	2185	G-protein coupled receptor activity	molecular_function	GO:0004930
6439	2644	protein binding	molecular_function	GO:0005515
6449	2553	sugar porter activity	molecular_function	GO:0005351
6467	2553	sugar porter activity	molecular_function	GO:0005351
6471	2654	GTP binding	molecular_function	GO:0005525
6481	15867	metal ion binding	molecular_function	GO:0046872
6482	2553	sugar porter activity	molecular_function	GO:0005351
6498	4726	metabotropic glutamate, GABA-B-like receptor activity	molecular_function	GO:0008067
6520	2464	extracellular ligand-gated ion channel activity	molecular_function	GO:0005230
6595	1056	DNA binding	molecular_function	GO:0003677
6595	1076	transcription factor activity	molecular_function	GO:0003700
6600	2146	transmembrane receptor activity	molecular_function	GO:0004888
6609	1632	galactokinase activity	molecular_function	GO:0004335
6609	2653	ATP binding	molecular_function	GO:0005524
6609	8089	kinase activity	molecular_function	GO:0016301
6609	8502	phosphotransferase activity, alcohol group as acceptor	molecular_function	GO:0016773
6652	1056	DNA binding	molecular_function	GO:0003677
6669	4913	zinc ion binding	molecular_function	GO:0008270
6669	2103	ubiquitin-protein ligase activity	molecular_function	GO:0004842
6703	2434	structural molecule activity	molecular_function	GO:0005198
6742	2478	voltage-gated potassium channel activity	molecular_function	GO:0005249
6779	2487	potassium channel activity	molecular_function	GO:0005267
6789	2641	calcium ion binding	molecular_function	GO:0005509
6843	1055	nucleic acid binding	molecular_function	GO:0003676
6843	4913	zinc ion binding	molecular_function	GO:0008270
6862	1939	protein kinase activity	molecular_function	GO:0004672
6862	2653	ATP binding	molecular_function	GO:0005524
6899	2553	sugar porter activity	molecular_function	GO:0005351
6937	2553	sugar porter activity	molecular_function	GO:0005351
6958	2553	sugar porter activity	molecular_function	GO:0005351
7003	2553	sugar porter activity	molecular_function	GO:0005351
7016	2553	sugar porter activity	molecular_function	GO:0005351
7031	1991	protein tyrosine phosphatase activity	molecular_function	GO:0004725
7039	2553	sugar porter activity	molecular_function	GO:0005351
7117	1939	protein kinase activity	molecular_function	GO:0004672
7117	2653	ATP binding	molecular_function	GO:0005524
7117	1941	protein serine/threonine kinase activity	molecular_function	GO:0004674
7198	1076	transcription factor activity	molecular_function	GO:0003700
7198	1056	DNA binding	molecular_function	GO:0003677
7208	1076	transcription factor activity	molecular_function	GO:0003700
7208	1056	DNA binding	molecular_function	GO:0003677
7218	2553	sugar porter activity	molecular_function	GO:0005351
7264	2553	sugar porter activity	molecular_function	GO:0005351
7293	5162	astacin activity	molecular_function	GO:0008533
7293	4883	metallopeptidase activity	molecular_function	GO:0008237
7293	4913	zinc ion binding	molecular_function	GO:0008270
7298	2553	sugar porter activity	molecular_function	GO:0005351
7310	1056	DNA binding	molecular_function	GO:0003677
7310	2653	ATP binding	molecular_function	GO:0005524
7310	4751	DNA-dependent ATPase activity	molecular_function	GO:0008094
7320	2553	sugar porter activity	molecular_function	GO:0005351
7353	2553	sugar porter activity	molecular_function	GO:0005351
7362	2536	neurotransmitter:sodium symporter activity	molecular_function	GO:0005328
7364	2553	sugar porter activity	molecular_function	GO:0005351
7367	1056	DNA binding	molecular_function	GO:0003677
7375	2599	inorganic anion exchanger activity	molecular_function	GO:0005452
7375	7205	anion exchanger activity	molecular_function	GO:0015380
7378	2553	sugar porter activity	molecular_function	GO:0005351
7386	2553	sugar porter activity	molecular_function	GO:0005351
7389	2553	sugar porter activity	molecular_function	GO:0005351
7397	2553	sugar porter activity	molecular_function	GO:0005351
7423	2553	sugar porter activity	molecular_function	GO:0005351
7434	2653	ATP binding	molecular_function	GO:0005524
7434	8614	ATPase activity	molecular_function	GO:0016887
7435	2185	G-protein coupled receptor activity	molecular_function	GO:0004930
7454	1471	diacylglycerol kinase activity	molecular_function	GO:0004143
7520	2290	scavenger receptor activity	molecular_function	GO:0005044
7612	2553	sugar porter activity	molecular_function	GO:0005351
7634	2657	sugar binding	molecular_function	GO:0005529
7648	4913	zinc ion binding	molecular_function	GO:0008270
7659	2654	GTP binding	molecular_function	GO:0005525
7659	1056	DNA binding	molecular_function	GO:0003677
7772	2185	G-protein coupled receptor activity	molecular_function	GO:0004930
7854	1056	DNA binding	molecular_function	GO:0003677
7898	4913	zinc ion binding	molecular_function	GO:0008270
7919	1709	hydroxymethylglutaryl-CoA reductase (NADPH) activity	molecular_function	GO:0004420
7919	1331	acyl-CoA dehydrogenase activity	molecular_function	GO:0003995
7919	8235	oxidoreductase activity	molecular_function	GO:0016491
7936	2653	ATP binding	molecular_function	GO:0005524
7949	4913	zinc ion binding	molecular_function	GO:0008270
7967	1055	nucleic acid binding	molecular_function	GO:0003676
7987	4913	zinc ion binding	molecular_function	GO:0008270
7987	2103	ubiquitin-protein ligase activity	molecular_function	GO:0004842
8097	1056	DNA binding	molecular_function	GO:0003677
8099	1056	DNA binding	molecular_function	GO:0003677
8100	1056	DNA binding	molecular_function	GO:0003677
8103	1056	DNA binding	molecular_function	GO:0003677
8110	4913	zinc ion binding	molecular_function	GO:0008270
8123	1056	DNA binding	molecular_function	GO:0003677
8123	1076	transcription factor activity	molecular_function	GO:0003700
8130	2553	sugar porter activity	molecular_function	GO:0005351
8134	1056	DNA binding	molecular_function	GO:0003677
8176	1056	DNA binding	molecular_function	GO:0003677
8223	1056	DNA binding	molecular_function	GO:0003677
8226	2128	serine-type endopeptidase inhibitor activity	molecular_function	GO:0004867
8248	1056	DNA binding	molecular_function	GO:0003677
8260	1056	DNA binding	molecular_function	GO:0003677
8281	2014	ribonucleoside-diphosphate reductase activity	molecular_function	GO:0004748
8281	2641	calcium ion binding	molecular_function	GO:0005509
8293	2654	GTP binding	molecular_function	GO:0005525
8317	1107	structural constituent of ribosome	molecular_function	GO:0003735
8317	4754	5S rRNA binding	molecular_function	GO:0008097
8345	1941	protein serine/threonine kinase activity	molecular_function	GO:0004674
8345	2653	ATP binding	molecular_function	GO:0005524
8348	7957	urocanate hydratase activity	molecular_function	GO:0016153
8383	1596	trypsin activity	molecular_function	GO:0004295
8386	2653	ATP binding	molecular_function	GO:0005524
8386	2654	GTP binding	molecular_function	GO:0005525
8391	1056	DNA binding	molecular_function	GO:0003677
8394	1056	DNA binding	molecular_function	GO:0003677
8401	8576	phosphorus-oxygen lyase activity	molecular_function	GO:0016849
8402	1596	trypsin activity	molecular_function	GO:0004295
8418	1055	nucleic acid binding	molecular_function	GO:0003676
8418	4913	zinc ion binding	molecular_function	GO:0008270
8445	2128	serine-type endopeptidase inhibitor activity	molecular_function	GO:0004867
8463	2450	transporter activity	molecular_function	GO:0005215
8471	1939	protein kinase activity	molecular_function	GO:0004672
8471	2653	ATP binding	molecular_function	GO:0005524
8474	1056	DNA binding	molecular_function	GO:0003677
8479	2553	sugar porter activity	molecular_function	GO:0005351
8492	1056	DNA binding	molecular_function	GO:0003677
8499	1056	DNA binding	molecular_function	GO:0003677
8511	1124	microtubule motor activity	molecular_function	GO:0003777
8511	2653	ATP binding	molecular_function	GO:0005524
8520	2644	protein binding	molecular_function	GO:0005515
8520	1121	motor activity	molecular_function	GO:0003774
8520	2436	structural constituent of cytoskeleton	molecular_function	GO:0005200
8551	2450	transporter activity	molecular_function	GO:0005215
8565	2644	protein binding	molecular_function	GO:0005515
8575	2553	sugar porter activity	molecular_function	GO:0005351
8610	1170	catalytic activity	molecular_function	GO:0003824
8610	5445	diaminopimelate decarboxylase activity	molecular_function	GO:0008836
8656	1881	phosphoenolpyruvate carboxykinase activity	molecular_function	GO:0004611
8656	2654	GTP binding	molecular_function	GO:0005525
8692	2128	serine-type endopeptidase inhibitor activity	molecular_function	GO:0004867
8697	2553	sugar porter activity	molecular_function	GO:0005351
8710	2553	sugar porter activity	molecular_function	GO:0005351
8716	2553	sugar porter activity	molecular_function	GO:0005351
8735	2131	signal transducer activity	molecular_function	GO:0004871
8770	2553	sugar porter activity	molecular_function	GO:0005351
8771	1844	mannosyl-oligosaccharide 1,2-alpha-mannosidase activity	molecular_function	GO:0004571
8771	2641	calcium ion binding	molecular_function	GO:0005509
8773	2641	calcium ion binding	molecular_function	GO:0005509
8775	2553	sugar porter activity	molecular_function	GO:0005351
8795	680	rhodopsin-like receptor activity	molecular_function	GO:0001584
8859	2553	sugar porter activity	molecular_function	GO:0005351
8881	2553	sugar porter activity	molecular_function	GO:0005351
8888	2553	sugar porter activity	molecular_function	GO:0005351
8906	2553	sugar porter activity	molecular_function	GO:0005351
8907	1076	transcription factor activity	molecular_function	GO:0003700
8907	1056	DNA binding	molecular_function	GO:0003677
8923	1056	DNA binding	molecular_function	GO:0003677
8923	1076	transcription factor activity	molecular_function	GO:0003700
8981	4726	metabotropic glutamate, GABA-B-like receptor activity	molecular_function	GO:0008067
9019	2553	sugar porter activity	molecular_function	GO:0005351
9033	4913	zinc ion binding	molecular_function	GO:0008270
9057	2131	signal transducer activity	molecular_function	GO:0004871
9068	1076	transcription factor activity	molecular_function	GO:0003700
9073	2553	sugar porter activity	molecular_function	GO:0005351
9075	1056	DNA binding	molecular_function	GO:0003677
9101	2553	sugar porter activity	molecular_function	GO:0005351
9118	2464	extracellular ligand-gated ion channel activity	molecular_function	GO:0005230
9120	1056	DNA binding	molecular_function	GO:0003677
9140	1783	monooxygenase activity	molecular_function	GO:0004497
9143	680	rhodopsin-like receptor activity	molecular_function	GO:0001584
9181	2641	calcium ion binding	molecular_function	GO:0005509
9183	1124	microtubule motor activity	molecular_function	GO:0003777
9183	2653	ATP binding	molecular_function	GO:0005524
9216	1075	single-stranded DNA binding	molecular_function	GO:0003697
9244	2625	binding	molecular_function	GO:0005488
9249	2128	serine-type endopeptidase inhibitor activity	molecular_function	GO:0004867
9280	1056	DNA binding	molecular_function	GO:0003677
9290	680	rhodopsin-like receptor activity	molecular_function	GO:0001584
9297	680	rhodopsin-like receptor activity	molecular_function	GO:0001584
9343	8580	isomerase activity	molecular_function	GO:0016853
9346	2641	calcium ion binding	molecular_function	GO:0005509
9363	2128	serine-type endopeptidase inhibitor activity	molecular_function	GO:0004867
9375	1056	DNA binding	molecular_function	GO:0003677
9381	1056	DNA binding	molecular_function	GO:0003677
9382	2464	extracellular ligand-gated ion channel activity	molecular_function	GO:0005230
9391	1170	catalytic activity	molecular_function	GO:0003824
9397	680	rhodopsin-like receptor activity	molecular_function	GO:0001584
9399	680	rhodopsin-like receptor activity	molecular_function	GO:0001584
9432	680	rhodopsin-like receptor activity	molecular_function	GO:0001584
9479	680	rhodopsin-like receptor activity	molecular_function	GO:0001584
9482	1056	DNA binding	molecular_function	GO:0003677
9482	2139	ligand-dependent nuclear receptor activity	molecular_function	GO:0004879
9501	2290	scavenger receptor activity	molecular_function	GO:0005044
9504	4726	metabotropic glutamate, GABA-B-like receptor activity	molecular_function	GO:0008067
9515	1525	cysteine-type endopeptidase activity	molecular_function	GO:0004197
9582	2553	sugar porter activity	molecular_function	GO:0005351
9583	2450	transporter activity	molecular_function	GO:0005215
9591	4726	metabotropic glutamate, GABA-B-like receptor activity	molecular_function	GO:0008067
9597	1055	nucleic acid binding	molecular_function	GO:0003676
9597	4913	zinc ion binding	molecular_function	GO:0008270
9635	2128	serine-type endopeptidase inhibitor activity	molecular_function	GO:0004867
9646	4883	metallopeptidase activity	molecular_function	GO:0008237
9646	4913	zinc ion binding	molecular_function	GO:0008270
9657	2148	GABA-A receptor activity	molecular_function	GO:0004890
9657	2464	extracellular ligand-gated ion channel activity	molecular_function	GO:0005230
9673	4726	metabotropic glutamate, GABA-B-like receptor activity	molecular_function	GO:0008067
9678	1056	DNA binding	molecular_function	GO:0003677
9678	4882	serine-type peptidase activity	molecular_function	GO:0008236
9681	2434	structural molecule activity	molecular_function	GO:0005198
9703	4879	peptidase activity	molecular_function	GO:0008233
9732	1107	structural constituent of ribosome	molecular_function	GO:0003735
9756	1939	protein kinase activity	molecular_function	GO:0004672
9756	2653	ATP binding	molecular_function	GO:0005524
9756	1979	protein-tyrosine kinase activity	molecular_function	GO:0004713
9760	2641	calcium ion binding	molecular_function	GO:0005509
9813	680	rhodopsin-like receptor activity	molecular_function	GO:0001584
9831	1549	metalloendopeptidase activity	molecular_function	GO:0004222
9836	1056	DNA binding	molecular_function	GO:0003677
9854	4726	metabotropic glutamate, GABA-B-like receptor activity	molecular_function	GO:0008067
9909	2641	calcium ion binding	molecular_function	GO:0005509
9969	1873	glutathione peroxidase activity	molecular_function	GO:0004602
9975	1055	nucleic acid binding	molecular_function	GO:0003676
9977	4913	zinc ion binding	molecular_function	GO:0008270
10011	1525	cysteine-type endopeptidase activity	molecular_function	GO:0004197
10011	1548	ubiquitin thiolesterase activity	molecular_function	GO:0004221
10039	2653	ATP binding	molecular_function	GO:0005524
10039	13182	ATPase activity, coupled to transmembrane movement of substances	molecular_function	GO:0042626
10039	8614	ATPase activity	molecular_function	GO:0016887
10039	157	nucleotide binding	molecular_function	GO:0000166
10039	8812	nucleoside-triphosphatase activity	molecular_function	GO:0017111
10066	1096	RNA binding	molecular_function	GO:0003723
10066	1811	ribonuclease III activity	molecular_function	GO:0004525
10066	1098	double-stranded RNA binding	molecular_function	GO:0003725
10094	1591	subtilase activity	molecular_function	GO:0004289
10094	1573	serine-type endopeptidase activity	molecular_function	GO:0004252
10094	4786	pancreatic elastase activity	molecular_function	GO:0008132
10094	4889	plasminogen activator activity	molecular_function	GO:0008243
10094	5594	serine-type signal peptidase activity	molecular_function	GO:0008991
10094	8536	proprotein convertase activity	molecular_function	GO:0016808
10108	2653	ATP binding	molecular_function	GO:0005524
10108	13182	ATPase activity, coupled to transmembrane movement of substances	molecular_function	GO:0042626
10108	8614	ATPase activity	molecular_function	GO:0016887
10108	157	nucleotide binding	molecular_function	GO:0000166
10108	8812	nucleoside-triphosphatase activity	molecular_function	GO:0017111
10108	2450	transporter activity	molecular_function	GO:0005215
10112	2653	ATP binding	molecular_function	GO:0005524
10112	7479	ATPase activity, coupled to transmembrane movement of ions, phosphorylative mechanism	molecular_function	GO:0015662
10112	1170	catalytic activity	molecular_function	GO:0003824
10112	8614	ATPase activity	molecular_function	GO:0016887
10112	1344	phospholipid-translocating ATPase activity	molecular_function	GO:0004012
10113	4883	metallopeptidase activity	molecular_function	GO:0008237
10113	4913	zinc ion binding	molecular_function	GO:0008270
10113	1549	metalloendopeptidase activity	molecular_function	GO:0004222
10113	1570	stromelysin 3 activity	molecular_function	GO:0004249
10113	4787	collagenase activity	molecular_function	GO:0008133
10113	4961	prenyl protein specific endopeptidase activity	molecular_function	GO:0008319
10113	11210	matrilysin-2 activity	molecular_function	GO:0030402
10117	2644	protein binding	molecular_function	GO:0005515
10122	2487	potassium channel activity	molecular_function	GO:0005267
10127	1056	DNA binding	molecular_function	GO:0003677
10127	1233	DNA-directed DNA polymerase activity	molecular_function	GO:0003887
10127	1240	gamma DNA-directed DNA polymerase activity	molecular_function	GO:0003895
10127	1234	alpha DNA polymerase activity	molecular_function	GO:0003889
10127	1235	beta DNA polymerase activity	molecular_function	GO:0003890
10127	1236	delta DNA polymerase activity	molecular_function	GO:0003891
10127	1238	epsilon DNA polymerase activity	molecular_function	GO:0003893
10127	1239	zeta DNA polymerase activity	molecular_function	GO:0003894
10127	7808	eta DNA polymerase activity	molecular_function	GO:0015999
10127	7809	iota DNA polymerase activity	molecular_function	GO:0016000
10127	8193	mu DNA polymerase activity	molecular_function	GO:0016448
10127	8194	lambda DNA polymerase activity	molecular_function	GO:0016449
10127	8195	kappa DNA polymerase activity	molecular_function	GO:0016450
10127	8196	nu DNA polymerase activity	molecular_function	GO:0016451
10127	8197	theta DNA polymerase activity	molecular_function	GO:0016452
10127	10782	sigma DNA polymerase activity	molecular_function	GO:0019984
10128	2450	transporter activity	molecular_function	GO:0005215
10129	2653	ATP binding	molecular_function	GO:0005524
10129	7479	ATPase activity, coupled to transmembrane movement of ions, phosphorylative mechanism	molecular_function	GO:0015662
10129	8614	ATPase activity	molecular_function	GO:0016887
10129	1344	phospholipid-translocating ATPase activity	molecular_function	GO:0004012
10139	1525	cysteine-type endopeptidase activity	molecular_function	GO:0004197
10139	1548	ubiquitin thiolesterase activity	molecular_function	GO:0004221
10142	1507	membrane alanyl aminopeptidase activity	molecular_function	GO:0004179
10142	4960	protein prenyltransferase activity	molecular_function	GO:0008318
10208	2653	ATP binding	molecular_function	GO:0005524
10208	13182	ATPase activity, coupled to transmembrane movement of substances	molecular_function	GO:0042626
10208	8614	ATPase activity	molecular_function	GO:0016887
10208	157	nucleotide binding	molecular_function	GO:0000166
10208	8812	nucleoside-triphosphatase activity	molecular_function	GO:0017111
10306	2103	ubiquitin-protein ligase activity	molecular_function	GO:0004842
10320	2074	tRNA ligase activity	molecular_function	GO:0004812
10320	2653	ATP binding	molecular_function	GO:0005524
10320	2087	methionine-tRNA ligase activity	molecular_function	GO:0004825
10332	2653	ATP binding	molecular_function	GO:0005524
10332	13182	ATPase activity, coupled to transmembrane movement of substances	molecular_function	GO:0042626
10332	8614	ATPase activity	molecular_function	GO:0016887
10332	157	nucleotide binding	molecular_function	GO:0000166
10332	8812	nucleoside-triphosphatase activity	molecular_function	GO:0017111
10347	1056	DNA binding	molecular_function	GO:0003677
10347	2653	ATP binding	molecular_function	GO:0005524
10347	4688	ATP-dependent helicase activity	molecular_function	GO:0008026
10347	1055	nucleic acid binding	molecular_function	GO:0003676
10347	1683	helicase activity	molecular_function	GO:0004386
10347	2103	ubiquitin-protein ligase activity	molecular_function	GO:0004842
10347	4913	zinc ion binding	molecular_function	GO:0008270
10347	505	diacylglycerol pyrophosphate phosphatase activity	molecular_function	GO:0000810
10347	2049	thiamin-pyrophosphatase activity	molecular_function	GO:0004787
10347	5336	DNA helicase IV activity	molecular_function	GO:0008722
10347	5368	UDP-2,3-diacylglucosamine hydrolase activity	molecular_function	GO:0008758
10347	5406	bis(5'-nucleosyl)-tetraphosphatase activity	molecular_function	GO:0008796
10347	5437	dATP pyrophosphohydrolase activity	molecular_function	GO:0008828
10347	8207	pyrophosphatase activity	molecular_function	GO:0016462
10347	8545	hydrolase activity, acting on acid anhydrides, in phosphorus-containing anhydrides	molecular_function	GO:0016818
10347	10006	dihydroneopterin monophosphate phosphatase activity	molecular_function	GO:0019176
10347	10007	dihydroneopterin triphosphate pyrophosphohydrolase activity	molecular_function	GO:0019177
10347	1338	ATP-dependent DNA helicase activity	molecular_function	GO:0004003
10347	1339	ATP-dependent RNA helicase activity	molecular_function	GO:0004004
10347	4751	DNA-dependent ATPase activity	molecular_function	GO:0008094
10347	4834	RNA-dependent ATPase activity	molecular_function	GO:0008186
10347	7284	protein-transporting ATPase activity	molecular_function	GO:0015462
10347	7435	DNA translocase activity	molecular_function	GO:0015616
10347	8614	ATPase activity	molecular_function	GO:0016887
10347	8816	single-stranded DNA-dependent ATP-dependent DNA helicase activity	molecular_function	GO:0017116
10347	13179	ATPase activity, coupled	molecular_function	GO:0042623
10347	13180	ATPase activity, uncoupled	molecular_function	GO:0042624
10347	13181	ATPase activity, coupled to transmembrane movement of ions	molecular_function	GO:0042625
10347	13182	ATPase activity, coupled to transmembrane movement of substances	molecular_function	GO:0042626
10373	2599	inorganic anion exchanger activity	molecular_function	GO:0005452
10373	7205	anion exchanger activity	molecular_function	GO:0015380
10376	1939	protein kinase activity	molecular_function	GO:0004672
10376	2653	ATP binding	molecular_function	GO:0005524
10376	2254	ephrin receptor activity	molecular_function	GO:0005003
10376	1979	protein-tyrosine kinase activity	molecular_function	GO:0004713
10376	1941	protein serine/threonine kinase activity	molecular_function	GO:0004674
10407	157	nucleotide binding	molecular_function	GO:0000166
10407	8812	nucleoside-triphosphatase activity	molecular_function	GO:0017111
10407	2653	ATP binding	molecular_function	GO:0005524
10407	1338	ATP-dependent DNA helicase activity	molecular_function	GO:0004003
10407	1339	ATP-dependent RNA helicase activity	molecular_function	GO:0004004
10407	4688	ATP-dependent helicase activity	molecular_function	GO:0008026
10407	4751	DNA-dependent ATPase activity	molecular_function	GO:0008094
10407	4834	RNA-dependent ATPase activity	molecular_function	GO:0008186
10407	7284	protein-transporting ATPase activity	molecular_function	GO:0015462
10407	7435	DNA translocase activity	molecular_function	GO:0015616
10407	8614	ATPase activity	molecular_function	GO:0016887
10407	8816	single-stranded DNA-dependent ATP-dependent DNA helicase activity	molecular_function	GO:0017116
10407	13179	ATPase activity, coupled	molecular_function	GO:0042623
10407	13180	ATPase activity, uncoupled	molecular_function	GO:0042624
10407	13181	ATPase activity, coupled to transmembrane movement of ions	molecular_function	GO:0042625
10407	13182	ATPase activity, coupled to transmembrane movement of substances	molecular_function	GO:0042626
10414	2103	ubiquitin-protein ligase activity	molecular_function	GO:0004842
10414	5376	UDP-N-acetylmuramoylalanyl-D-glutamyl-2,6-diaminopimelate-D-alanyl-D-alanine ligase activity	molecular_function	GO:0008766
10414	8608	acid-amino acid ligase activity	molecular_function	GO:0016881
10414	9052	ribosomal S6-glutamic acid ligase activity	molecular_function	GO:0018169
10422	1338	ATP-dependent DNA helicase activity	molecular_function	GO:0004003
10422	1339	ATP-dependent RNA helicase activity	molecular_function	GO:0004004
10422	4688	ATP-dependent helicase activity	molecular_function	GO:0008026
10422	4751	DNA-dependent ATPase activity	molecular_function	GO:0008094
10422	4834	RNA-dependent ATPase activity	molecular_function	GO:0008186
10422	7284	protein-transporting ATPase activity	molecular_function	GO:0015462
10422	7435	DNA translocase activity	molecular_function	GO:0015616
10422	8614	ATPase activity	molecular_function	GO:0016887
10422	8816	single-stranded DNA-dependent ATP-dependent DNA helicase activity	molecular_function	GO:0017116
10422	13179	ATPase activity, coupled	molecular_function	GO:0042623
10422	13180	ATPase activity, uncoupled	molecular_function	GO:0042624
10422	13181	ATPase activity, coupled to transmembrane movement of ions	molecular_function	GO:0042625
10422	13182	ATPase activity, coupled to transmembrane movement of substances	molecular_function	GO:0042626
10433	1672	glycine dehydrogenase (decarboxylating) activity	molecular_function	GO:0004375
10433	1671	glycine cleavage system	molecular_function	GO:0004374
10446	680	rhodopsin-like receptor activity	molecular_function	GO:0001584
10446	2485	cation channel activity	molecular_function	GO:0005261
10446	2641	calcium ion binding	molecular_function	GO:0005509
10446	2451	ion channel activity	molecular_function	GO:0005216
10490	1939	protein kinase activity	molecular_function	GO:0004672
10490	1948	protein kinase CK2 activity	molecular_function	GO:0004682
10490	1957	cAMP-dependent protein kinase activity	molecular_function	GO:0004691
10490	5223	cAMP-dependent protein kinase regulator activity	molecular_function	GO:0008603
10490	5224	protein kinase CK2 regulator activity	molecular_function	GO:0008605
10490	5196	myosin ATPase activity	molecular_function	GO:0008570
10501	2131	signal transducer activity	molecular_function	GO:0004871
10511	1170	catalytic activity	molecular_function	GO:0003824
10511	1417	carbamoyl-phosphate synthase activity	molecular_function	GO:0004086
10511	2653	ATP binding	molecular_function	GO:0005524
10511	8601	ligase activity	molecular_function	GO:0016874
10511	1418	carbamoyl-phosphate synthase (ammonia) activity	molecular_function	GO:0004087
10511	1419	carbamoyl-phosphate synthase (glutamine-hydrolyzing) activity	molecular_function	GO:0004088
10515	1829	hydrolase activity, hydrolyzing O-glycosyl compounds	molecular_function	GO:0004553
10515	1840	beta-glucuronidase activity	molecular_function	GO:0004566
10520	2641	calcium ion binding	molecular_function	GO:0005509
10526	2525	inorganic phosphate transporter activity	molecular_function	GO:0005315
10533	1055	nucleic acid binding	molecular_function	GO:0003676
10533	4913	zinc ion binding	molecular_function	GO:0008270
10538	2485	cation channel activity	molecular_function	GO:0005261
10540	1121	motor activity	molecular_function	GO:0003774
10540	2653	ATP binding	molecular_function	GO:0005524
10544	1096	RNA binding	molecular_function	GO:0003723
10544	1824	ribonuclease activity	molecular_function	GO:0004540
10544	166	3'-5'-exoribonuclease activity	molecular_function	GO:0000175
10544	1820	5'-3' exoribonuclease activity	molecular_function	GO:0004534
10544	8623	exoribonuclease activity, producing 5'-phosphomonoesters	molecular_function	GO:0016896
10632	2325	guanyl-nucleotide exchange factor activity	molecular_function	GO:0005085
10639	2450	transporter activity	molecular_function	GO:0005215
10690	2485	cation channel activity	molecular_function	GO:0005261
10690	2641	calcium ion binding	molecular_function	GO:0005509
10690	2451	ion channel activity	molecular_function	GO:0005216
10699	1107	structural constituent of ribosome	molecular_function	GO:0003735
10699	1892	lysophospholipase activity	molecular_function	GO:0004622
10744	10704	kinesin binding	molecular_function	GO:0019894
10746	2536	neurotransmitter:sodium symporter activity	molecular_function	GO:0005328
10765	1056	DNA binding	molecular_function	GO:0003677
10765	4913	zinc ion binding	molecular_function	GO:0008270
10792	1991	protein tyrosine phosphatase activity	molecular_function	GO:0004725
10792	1987	phosphoprotein phosphatase activity	molecular_function	GO:0004721
10792	1993	prenylated protein tyrosine phosphatase activity	molecular_function	GO:0004727
10813	6871	disulfide oxidoreductase activity	molecular_function	GO:0015036
10896	1939	protein kinase activity	molecular_function	GO:0004672
10896	2653	ATP binding	molecular_function	GO:0005524
10896	1979	protein-tyrosine kinase activity	molecular_function	GO:0004713
10896	1941	protein serine/threonine kinase activity	molecular_function	GO:0004674
10896	1948	protein kinase CK2 activity	molecular_function	GO:0004682
10896	1957	cAMP-dependent protein kinase activity	molecular_function	GO:0004691
10896	5223	cAMP-dependent protein kinase regulator activity	molecular_function	GO:0008603
10896	5224	protein kinase CK2 regulator activity	molecular_function	GO:0008605
10947	1170	catalytic activity	molecular_function	GO:0003824
10968	1503	endopeptidase activity	molecular_function	GO:0004175
10968	1597	threonine endopeptidase activity	molecular_function	GO:0004298
10968	1598	proteasome endopeptidase activity	molecular_function	GO:0004299
11018	1055	nucleic acid binding	molecular_function	GO:0003676
11018	1921	polynucleotide adenylyltransferase activity	molecular_function	GO:0004652
11026	2653	ATP binding	molecular_function	GO:0005524
11026	8601	ligase activity	molecular_function	GO:0016874
11026	1771	methylcrotonoyl-CoA carboxylase activity	molecular_function	GO:0004485
11031	2653	ATP binding	molecular_function	GO:0005524
11031	4688	ATP-dependent helicase activity	molecular_function	GO:0008026
11031	1055	nucleic acid binding	molecular_function	GO:0003676
11031	1683	helicase activity	molecular_function	GO:0004386
11044	8488	transferase activity, transferring hexosyl groups	molecular_function	GO:0016758
11096	1055	nucleic acid binding	molecular_function	GO:0003676
11096	4913	zinc ion binding	molecular_function	GO:0008270
11103	1549	metalloendopeptidase activity	molecular_function	GO:0004222
11117	1170	catalytic activity	molecular_function	GO:0003824
11121	1567	peptidyl-dipeptidase A activity	molecular_function	GO:0004246
11150	2127	endopeptidase inhibitor activity	molecular_function	GO:0004866
11152	4879	peptidase activity	molecular_function	GO:0008233
11152	5331	D-alanyl-D-alanine endopeptidase activity	molecular_function	GO:0008717
11161	1991	protein tyrosine phosphatase activity	molecular_function	GO:0004725
11161	4791	protein tyrosine/serine/threonine phosphatase activity	molecular_function	GO:0008138
11161	1987	phosphoprotein phosphatase activity	molecular_function	GO:0004721
11175	2641	calcium ion binding	molecular_function	GO:0005509
11226	1844	mannosyl-oligosaccharide 1,2-alpha-mannosidase activity	molecular_function	GO:0004571
11226	2641	calcium ion binding	molecular_function	GO:0005509
11255	2147	nicotinic acetylcholine-activated cation-selective channel activity	molecular_function	GO:0004889
11255	2451	ion channel activity	molecular_function	GO:0005216
11255	11389	neurotransmitter receptor activity	molecular_function	GO:0030594
11255	2464	extracellular ligand-gated ion channel activity	molecular_function	GO:0005230
11272	4879	peptidase activity	molecular_function	GO:0008233
11272	13831	glutamate carboxypeptidase II activity	molecular_function	GO:0043275
11279	1939	protein kinase activity	molecular_function	GO:0004672
11279	2653	ATP binding	molecular_function	GO:0005524
11279	1979	protein-tyrosine kinase activity	molecular_function	GO:0004713
11279	1941	protein serine/threonine kinase activity	molecular_function	GO:0004674
11296	2450	transporter activity	molecular_function	GO:0005215
11315	2450	transporter activity	molecular_function	GO:0005215
11315	2224	ionotropic glutamate receptor activity	molecular_function	GO:0004970
11315	2467	glutamate-gated ion channel activity	molecular_function	GO:0005234
11315	2132	receptor activity	molecular_function	GO:0004872
11315	2451	ion channel activity	molecular_function	GO:0005216
11319	1510	carboxypeptidase A activity	molecular_function	GO:0004182
11348	2097	tubulin-tyrosine ligase activity	molecular_function	GO:0004835
11360	1707	hydroxymethylbilane synthase activity	molecular_function	GO:0004418
11394	1338	ATP-dependent DNA helicase activity	molecular_function	GO:0004003
11394	1339	ATP-dependent RNA helicase activity	molecular_function	GO:0004004
11394	4688	ATP-dependent helicase activity	molecular_function	GO:0008026
11394	4751	DNA-dependent ATPase activity	molecular_function	GO:0008094
11394	4834	RNA-dependent ATPase activity	molecular_function	GO:0008186
11394	7284	protein-transporting ATPase activity	molecular_function	GO:0015462
11394	7435	DNA translocase activity	molecular_function	GO:0015616
11394	8614	ATPase activity	molecular_function	GO:0016887
11394	8816	single-stranded DNA-dependent ATP-dependent DNA helicase activity	molecular_function	GO:0017116
11394	13179	ATPase activity, coupled	molecular_function	GO:0042623
11394	13180	ATPase activity, uncoupled	molecular_function	GO:0042624
11394	13181	ATPase activity, coupled to transmembrane movement of ions	molecular_function	GO:0042625
11394	13182	ATPase activity, coupled to transmembrane movement of substances	molecular_function	GO:0042626
11424	16602	acetylspermidine deacetylase activity	molecular_function	GO:0047611
11446	1056	DNA binding	molecular_function	GO:0003677
11543	1939	protein kinase activity	molecular_function	GO:0004672
11543	2653	ATP binding	molecular_function	GO:0005524
11543	1979	protein-tyrosine kinase activity	molecular_function	GO:0004713
11543	1941	protein serine/threonine kinase activity	molecular_function	GO:0004674
11543	1948	protein kinase CK2 activity	molecular_function	GO:0004682
11543	1957	cAMP-dependent protein kinase activity	molecular_function	GO:0004691
11543	5223	cAMP-dependent protein kinase regulator activity	molecular_function	GO:0008603
11543	5224	protein kinase CK2 regulator activity	molecular_function	GO:0008605
11563	1939	protein kinase activity	molecular_function	GO:0004672
11563	2653	ATP binding	molecular_function	GO:0005524
11563	8576	phosphorus-oxygen lyase activity	molecular_function	GO:0016849
11563	1979	protein-tyrosine kinase activity	molecular_function	GO:0004713
11563	1941	protein serine/threonine kinase activity	molecular_function	GO:0004674
11563	1680	guanylate cyclase activity	molecular_function	GO:0004383
11563	4733	receptor guanylate cyclase activity	molecular_function	GO:0008075
11664	1991	protein tyrosine phosphatase activity	molecular_function	GO:0004725
11664	1987	phosphoprotein phosphatase activity	molecular_function	GO:0004721
11664	1993	prenylated protein tyrosine phosphatase activity	molecular_function	GO:0004727
11703	2434	structural molecule activity	molecular_function	GO:0005198
11737	2450	transporter activity	molecular_function	GO:0005215
11770	2641	calcium ion binding	molecular_function	GO:0005509
11772	1783	monooxygenase activity	molecular_function	GO:0004497
11772	8437	oxidoreductase activity, acting on paired donors, with incorporation or reduction of molecular oxygen	molecular_function	GO:0016705
11772	9436	fluorene oxygenase activity	molecular_function	GO:0018585
11772	9437	mono-butyltin dioxygenase activity	molecular_function	GO:0018586
11772	9438	limonene 8-monooxygenase activity	molecular_function	GO:0018587
11772	9439	tri-n-butyltin dioxygenase activity	molecular_function	GO:0018588
11772	9440	di-n-butyltin dioxygenase activity	molecular_function	GO:0018589
11772	9441	methylsilanetriol hydroxylase activity	molecular_function	GO:0018590
11772	9442	methyl tertiary butyl ether 3-monooxygenase activity	molecular_function	GO:0018591
11772	9443	4-nitrocatechol 4-monooxygenase activity	molecular_function	GO:0018592
11772	9444	4-chlorophenoxyacetate monooxygenase activity	molecular_function	GO:0018593
11772	9445	tert-butyl alcohol 2-monooxygenase activity	molecular_function	GO:0018594
11772	9446	alpha-pinene monooxygenase activity	molecular_function	GO:0018595
11772	9447	dimethylsilanediol hydroxylase activity	molecular_function	GO:0018596
11772	9448	ammonia monooxygenase activity	molecular_function	GO:0018597
11772	9449	hydroxymethylsilanetriol oxidase activity	molecular_function	GO:0018598
11772	9450	2-hydroxyisobutyrate 3-monooxygenase activity	molecular_function	GO:0018599
11772	9451	alpha-pinene dehydrogenase activity	molecular_function	GO:0018600
11772	9452	4-nitrophenol 2-monooxygenase activity	molecular_function	GO:0018601
11821	2653	ATP binding	molecular_function	GO:0005524
11821	15927	hydrogen-transporting ATP synthase activity, rotational mechanism	molecular_function	GO:0046933
11821	15955	hydrogen-transporting ATPase activity, rotational mechanism	molecular_function	GO:0046961
11821	8547	hydrolase activity, acting on acid anhydrides, catalyzing transmembrane movement of substances	molecular_function	GO:0016820
11821	1276	hydrogen-transporting two-sector ATPase activity	molecular_function	GO:0003936
11859	1830	alpha,alpha-trehalase activity	molecular_function	GO:0004555
11933	2653	ATP binding	molecular_function	GO:0005524
11933	4688	ATP-dependent helicase activity	molecular_function	GO:0008026
11933	1055	nucleic acid binding	molecular_function	GO:0003676
11933	1683	helicase activity	molecular_function	GO:0004386
11933	505	diacylglycerol pyrophosphate phosphatase activity	molecular_function	GO:0000810
11933	2049	thiamin-pyrophosphatase activity	molecular_function	GO:0004787
11933	5336	DNA helicase IV activity	molecular_function	GO:0008722
11933	5368	UDP-2,3-diacylglucosamine hydrolase activity	molecular_function	GO:0008758
11933	5406	bis(5'-nucleosyl)-tetraphosphatase activity	molecular_function	GO:0008796
11933	5437	dATP pyrophosphohydrolase activity	molecular_function	GO:0008828
11933	8207	pyrophosphatase activity	molecular_function	GO:0016462
11933	8545	hydrolase activity, acting on acid anhydrides, in phosphorus-containing anhydrides	molecular_function	GO:0016818
11933	10006	dihydroneopterin monophosphate phosphatase activity	molecular_function	GO:0019176
11933	10007	dihydroneopterin triphosphate pyrophosphohydrolase activity	molecular_function	GO:0019177
11956	2147	nicotinic acetylcholine-activated cation-selective channel activity	molecular_function	GO:0004889
11956	2451	ion channel activity	molecular_function	GO:0005216
11956	2464	extracellular ligand-gated ion channel activity	molecular_function	GO:0005230
11959	8235	oxidoreductase activity	molecular_function	GO:0016491
11959	5092	alpha-1,6-mannosylglycoprotein 2-beta-N-acetylglucosaminyltransferase activity	molecular_function	GO:0008455
11965	2148	GABA-A receptor activity	molecular_function	GO:0004890
11965	2464	extracellular ligand-gated ion channel activity	molecular_function	GO:0005230
12051	1939	protein kinase activity	molecular_function	GO:0004672
12051	2653	ATP binding	molecular_function	GO:0005524
12051	1941	protein serine/threonine kinase activity	molecular_function	GO:0004674
12051	1942	transmembrane receptor protein serine/threonine kinase activity	molecular_function	GO:0004675
12051	1943	3-phosphoinositide-dependent protein kinase activity	molecular_function	GO:0004676
12051	1944	DNA-dependent protein kinase activity	molecular_function	GO:0004677
12051	1945	AMP-activated protein kinase activity	molecular_function	GO:0004679
12051	1946	casein kinase activity	molecular_function	GO:0004680
12051	1947	casein kinase I activity	molecular_function	GO:0004681
12051	1949	calmodulin regulated protein kinase activity	molecular_function	GO:0004683
12051	1952	eukaryotic elongation factor-2 kinase activity	molecular_function	GO:0004686
12051	1954	multifunctional calcium- and calmodulin-regulated protein kinase activity	molecular_function	GO:0004688
12051	1955	phosphorylase kinase activity	molecular_function	GO:0004689
12051	1956	cyclic nucleotide-dependent protein kinase activity	molecular_function	GO:0004690
12051	1958	cGMP-dependent protein kinase activity	molecular_function	GO:0004692
12051	1959	cyclin-dependent protein kinase activity	molecular_function	GO:0004693
12051	1960	eukaryotic translation initiation factor 2alpha kinase activity	molecular_function	GO:0004694
12051	1961	galactosyltransferase-associated kinase activity	molecular_function	GO:0004695
12051	1962	glycogen synthase kinase 3 activity	molecular_function	GO:0004696
12051	1963	protein kinase C activity	molecular_function	GO:0004697
12051	1964	calcium-dependent protein kinase C activity	molecular_function	GO:0004698
12051	1966	atypical protein kinase C activity	molecular_function	GO:0004700
12051	1967	diacylglycerol-activated phospholipid-dependent protein kinase C activity	molecular_function	GO:0004701
12051	1968	receptor signaling protein serine/threonine kinase activity	molecular_function	GO:0004702
12051	1969	G-protein coupled receptor kinase activity	molecular_function	GO:0004703
12051	1970	NF-kappaB-inducing kinase activity	molecular_function	GO:0004704
12051	1971	JUN kinase activity	molecular_function	GO:0004705
12051	1972	JUN kinase kinase kinase activity	molecular_function	GO:0004706
12051	1973	MAP kinase activity	molecular_function	GO:0004707
12051	1974	MAP kinase kinase activity	molecular_function	GO:0004708
12051	1975	MAP kinase kinase kinase activity	molecular_function	GO:0004709
12051	1976	MAP/ERK kinase kinase activity	molecular_function	GO:0004710
12051	1977	ribosomal protein S6 kinase activity	molecular_function	GO:0004711
12051	1978	protein threonine/tyrosine kinase activity	molecular_function	GO:0004712
12051	1980	transmembrane receptor protein tyrosine kinase activity	molecular_function	GO:0004714
12051	1981	non-membrane spanning protein tyrosine kinase activity	molecular_function	GO:0004715
12051	1982	receptor signaling protein tyrosine kinase activity	molecular_function	GO:0004716
12051	1984	Janus kinase activity	molecular_function	GO:0004718
12051	4978	MAP kinase 1 activity	molecular_function	GO:0008338
12051	4979	MP kinase activity	molecular_function	GO:0008339
12051	4989	MAP kinase kinase kinase kinase activity	molecular_function	GO:0008349
12051	5023	IkappaB kinase activity	molecular_function	GO:0008384
12051	5080	phosphofructokinase activity	molecular_function	GO:0008443
12051	5174	JUN kinase kinase activity	molecular_function	GO:0008545
12051	5225	phosphorylase kinase regulator activity	molecular_function	GO:0008607
12051	5428	cobinamide kinase activity	molecular_function	GO:0008819
12051	8094	phosphatidylinositol phosphate kinase activity	molecular_function	GO:0016307
12051	8277	cyclin-dependent protein kinase regulator activity	molecular_function	GO:0016538
12051	8502	phosphotransferase activity, alcohol group as acceptor	molecular_function	GO:0016773
12051	8634	MAP kinase 2 activity	molecular_function	GO:0016908
12051	8635	SAP kinase activity	molecular_function	GO:0016909
12051	9567	phenol kinase activity	molecular_function	GO:0018720
12051	10029	transmembrane receptor protein kinase activity	molecular_function	GO:0019199
12051	10721	cyclin-dependent protein kinase activating kinase activity	molecular_function	GO:0019912
12051	10722	cyclin-dependent protein kinase activating kinase regulator activity	molecular_function	GO:0019914
12051	12218	phosphoinositide 3-kinase activity	molecular_function	GO:0035004
12051	13113	eukaryotic elongation factor-2 kinase regulator activity	molecular_function	GO:0042556
12051	13114	eukaryotic elongation factor-2 kinase activator activity	molecular_function	GO:0042557
12053	2644	protein binding	molecular_function	GO:0005515
12053	2487	potassium channel activity	molecular_function	GO:0005267
12053	2478	voltage-gated potassium channel activity	molecular_function	GO:0005249
12053	2485	cation channel activity	molecular_function	GO:0005261
12053	2451	ion channel activity	molecular_function	GO:0005216
12085	4913	zinc ion binding	molecular_function	GO:0008270
12085	2103	ubiquitin-protein ligase activity	molecular_function	GO:0004842
12090	2657	sugar binding	molecular_function	GO:0005529
12115	1939	protein kinase activity	molecular_function	GO:0004672
12115	2653	ATP binding	molecular_function	GO:0005524
12115	1979	protein-tyrosine kinase activity	molecular_function	GO:0004713
12115	1941	protein serine/threonine kinase activity	molecular_function	GO:0004674
12115	1942	transmembrane receptor protein serine/threonine kinase activity	molecular_function	GO:0004675
12115	1943	3-phosphoinositide-dependent protein kinase activity	molecular_function	GO:0004676
12115	1944	DNA-dependent protein kinase activity	molecular_function	GO:0004677
12115	1945	AMP-activated protein kinase activity	molecular_function	GO:0004679
12115	1946	casein kinase activity	molecular_function	GO:0004680
12115	1947	casein kinase I activity	molecular_function	GO:0004681
12115	1949	calmodulin regulated protein kinase activity	molecular_function	GO:0004683
12115	1952	eukaryotic elongation factor-2 kinase activity	molecular_function	GO:0004686
12115	1954	multifunctional calcium- and calmodulin-regulated protein kinase activity	molecular_function	GO:0004688
12115	1955	phosphorylase kinase activity	molecular_function	GO:0004689
12115	1956	cyclic nucleotide-dependent protein kinase activity	molecular_function	GO:0004690
12115	1958	cGMP-dependent protein kinase activity	molecular_function	GO:0004692
12115	1959	cyclin-dependent protein kinase activity	molecular_function	GO:0004693
12115	1960	eukaryotic translation initiation factor 2alpha kinase activity	molecular_function	GO:0004694
12115	1961	galactosyltransferase-associated kinase activity	molecular_function	GO:0004695
12115	1962	glycogen synthase kinase 3 activity	molecular_function	GO:0004696
12115	1963	protein kinase C activity	molecular_function	GO:0004697
12115	1964	calcium-dependent protein kinase C activity	molecular_function	GO:0004698
12115	1966	atypical protein kinase C activity	molecular_function	GO:0004700
12115	1967	diacylglycerol-activated phospholipid-dependent protein kinase C activity	molecular_function	GO:0004701
12115	1968	receptor signaling protein serine/threonine kinase activity	molecular_function	GO:0004702
12115	1969	G-protein coupled receptor kinase activity	molecular_function	GO:0004703
12115	1970	NF-kappaB-inducing kinase activity	molecular_function	GO:0004704
12115	1971	JUN kinase activity	molecular_function	GO:0004705
12115	1972	JUN kinase kinase kinase activity	molecular_function	GO:0004706
12115	1973	MAP kinase activity	molecular_function	GO:0004707
12115	1974	MAP kinase kinase activity	molecular_function	GO:0004708
12115	1975	MAP kinase kinase kinase activity	molecular_function	GO:0004709
12115	1976	MAP/ERK kinase kinase activity	molecular_function	GO:0004710
12115	1977	ribosomal protein S6 kinase activity	molecular_function	GO:0004711
12115	1978	protein threonine/tyrosine kinase activity	molecular_function	GO:0004712
12115	1980	transmembrane receptor protein tyrosine kinase activity	molecular_function	GO:0004714
12115	1981	non-membrane spanning protein tyrosine kinase activity	molecular_function	GO:0004715
12115	1982	receptor signaling protein tyrosine kinase activity	molecular_function	GO:0004716
12115	1984	Janus kinase activity	molecular_function	GO:0004718
12115	4978	MAP kinase 1 activity	molecular_function	GO:0008338
12115	4979	MP kinase activity	molecular_function	GO:0008339
12115	4989	MAP kinase kinase kinase kinase activity	molecular_function	GO:0008349
12115	5023	IkappaB kinase activity	molecular_function	GO:0008384
12115	5080	phosphofructokinase activity	molecular_function	GO:0008443
12115	5174	JUN kinase kinase activity	molecular_function	GO:0008545
12115	5225	phosphorylase kinase regulator activity	molecular_function	GO:0008607
12115	5428	cobinamide kinase activity	molecular_function	GO:0008819
12115	8094	phosphatidylinositol phosphate kinase activity	molecular_function	GO:0016307
12115	8277	cyclin-dependent protein kinase regulator activity	molecular_function	GO:0016538
12115	8502	phosphotransferase activity, alcohol group as acceptor	molecular_function	GO:0016773
12115	8634	MAP kinase 2 activity	molecular_function	GO:0016908
12115	8635	SAP kinase activity	molecular_function	GO:0016909
12115	9567	phenol kinase activity	molecular_function	GO:0018720
12115	10029	transmembrane receptor protein kinase activity	molecular_function	GO:0019199
12115	10721	cyclin-dependent protein kinase activating kinase activity	molecular_function	GO:0019912
12115	10722	cyclin-dependent protein kinase activating kinase regulator activity	molecular_function	GO:0019914
12115	12218	phosphoinositide 3-kinase activity	molecular_function	GO:0035004
12115	13113	eukaryotic elongation factor-2 kinase regulator activity	molecular_function	GO:0042556
12115	13114	eukaryotic elongation factor-2 kinase activator activity	molecular_function	GO:0042557
12119	2147	nicotinic acetylcholine-activated cation-selective channel activity	molecular_function	GO:0004889
12119	2451	ion channel activity	molecular_function	GO:0005216
12119	2464	extracellular ligand-gated ion channel activity	molecular_function	GO:0005230
12143	1899	phospholipase C activity	molecular_function	GO:0004629
12143	1724	phosphoinositide phospholipase C activity	molecular_function	GO:0004435
12143	2641	calcium ion binding	molecular_function	GO:0005509
12162	1056	DNA binding	molecular_function	GO:0003677
12162	1804	nuclease activity	molecular_function	GO:0004518
12304	2485	cation channel activity	molecular_function	GO:0005261
12304	2641	calcium ion binding	molecular_function	GO:0005509
12304	2451	ion channel activity	molecular_function	GO:0005216
12306	8516	hydrolase activity	molecular_function	GO:0016787
12306	8517	hydrolase activity, acting on ester bonds	molecular_function	GO:0016788
12321	2626	electron transporter activity	molecular_function	GO:0005489
12321	15867	metal ion binding	molecular_function	GO:0046872
12337	2450	transporter activity	molecular_function	GO:0005215
12533	2653	ATP binding	molecular_function	GO:0005524
12533	8614	ATPase activity	molecular_function	GO:0016887
12563	2148	GABA-A receptor activity	molecular_function	GO:0004890
12563	2464	extracellular ligand-gated ion channel activity	molecular_function	GO:0005230
12563	11389	neurotransmitter receptor activity	molecular_function	GO:0030594
12570	1939	protein kinase activity	molecular_function	GO:0004672
12570	2653	ATP binding	molecular_function	GO:0005524
12570	1979	protein-tyrosine kinase activity	molecular_function	GO:0004713
12570	1941	protein serine/threonine kinase activity	molecular_function	GO:0004674
12630	1783	monooxygenase activity	molecular_function	GO:0004497
12630	1794	steroid 17-alpha-monooxygenase activity	molecular_function	GO:0004508
12630	17878	unspecific monooxygenase activity	molecular_function	GO:0050381
12727	1180	beta-carotene 15,15'-monooxygenase activity	molecular_function	GO:0003834
12734	2487	potassium channel activity	molecular_function	GO:0005267
12734	2478	voltage-gated potassium channel activity	molecular_function	GO:0005249
12734	2485	cation channel activity	molecular_function	GO:0005261
12734	2451	ion channel activity	molecular_function	GO:0005216
12742	1170	catalytic activity	molecular_function	GO:0003824
12742	2068	triacylglycerol lipase activity	molecular_function	GO:0004806
12978	1783	monooxygenase activity	molecular_function	GO:0004497
12978	17878	unspecific monooxygenase activity	molecular_function	GO:0050381
13029	1844	mannosyl-oligosaccharide 1,2-alpha-mannosidase activity	molecular_function	GO:0004571
13029	2641	calcium ion binding	molecular_function	GO:0005509
13116	680	rhodopsin-like receptor activity	molecular_function	GO:0001584
13117	1055	nucleic acid binding	molecular_function	GO:0003676
13117	4913	zinc ion binding	molecular_function	GO:0008270
13146	1783	monooxygenase activity	molecular_function	GO:0004497
13146	17878	unspecific monooxygenase activity	molecular_function	GO:0050381
13173	1214	4-hydroxyphenylpyruvate dioxygenase activity	molecular_function	GO:0003868
13190	1193	1-alkyl-2-acetylglycerophosphocholine esterase activity	molecular_function	GO:0003847
13221	4965	cation transporter activity	molecular_function	GO:0008324
13425	680	rhodopsin-like receptor activity	molecular_function	GO:0001584
13440	680	rhodopsin-like receptor activity	molecular_function	GO:0001584
13440	2229	melanocortin receptor activity	molecular_function	GO:0004977
13474	1170	catalytic activity	molecular_function	GO:0003824
13490	823	galactosylceramide sulfotransferase activity	molecular_function	GO:0001733
13531	680	rhodopsin-like receptor activity	molecular_function	GO:0001584
13535	2478	voltage-gated potassium channel activity	molecular_function	GO:0005249
13535	2485	cation channel activity	molecular_function	GO:0005261
13551	8488	transferase activity, transferring hexosyl groups	molecular_function	GO:0016758
13551	5091	alpha-1,3-mannosylglycoprotein 4-beta-N-acetylglucosaminyltransferase activity	molecular_function	GO:0008454
13560	680	rhodopsin-like receptor activity	molecular_function	GO:0001584
13571	2487	potassium channel activity	molecular_function	GO:0005267
13642	2185	G-protein coupled receptor activity	molecular_function	GO:0004930
13649	680	rhodopsin-like receptor activity	molecular_function	GO:0001584
13724	8516	hydrolase activity	molecular_function	GO:0016787
13724	1329	acid phosphatase activity	molecular_function	GO:0003993
13739	680	rhodopsin-like receptor activity	molecular_function	GO:0001584
13780	11858	heat shock protein binding	molecular_function	GO:0031072
13780	18577	unfolded protein binding	molecular_function	GO:0051082
13790	680	rhodopsin-like receptor activity	molecular_function	GO:0001584
13800	8235	oxidoreductase activity	molecular_function	GO:0016491
13820	1939	protein kinase activity	molecular_function	GO:0004672
13820	2653	ATP binding	molecular_function	GO:0005524
13820	1979	protein-tyrosine kinase activity	molecular_function	GO:0004713
13820	1941	protein serine/threonine kinase activity	molecular_function	GO:0004674
13820	1942	transmembrane receptor protein serine/threonine kinase activity	molecular_function	GO:0004675
13820	1943	3-phosphoinositide-dependent protein kinase activity	molecular_function	GO:0004676
13820	1944	DNA-dependent protein kinase activity	molecular_function	GO:0004677
13820	1945	AMP-activated protein kinase activity	molecular_function	GO:0004679
13820	1946	casein kinase activity	molecular_function	GO:0004680
13820	1947	casein kinase I activity	molecular_function	GO:0004681
13820	1949	calmodulin regulated protein kinase activity	molecular_function	GO:0004683
13820	1952	eukaryotic elongation factor-2 kinase activity	molecular_function	GO:0004686
13820	1954	multifunctional calcium- and calmodulin-regulated protein kinase activity	molecular_function	GO:0004688
13820	1955	phosphorylase kinase activity	molecular_function	GO:0004689
13820	1956	cyclic nucleotide-dependent protein kinase activity	molecular_function	GO:0004690
13820	1958	cGMP-dependent protein kinase activity	molecular_function	GO:0004692
13820	1959	cyclin-dependent protein kinase activity	molecular_function	GO:0004693
13820	1960	eukaryotic translation initiation factor 2alpha kinase activity	molecular_function	GO:0004694
13820	1961	galactosyltransferase-associated kinase activity	molecular_function	GO:0004695
13820	1962	glycogen synthase kinase 3 activity	molecular_function	GO:0004696
13820	1963	protein kinase C activity	molecular_function	GO:0004697
13820	1964	calcium-dependent protein kinase C activity	molecular_function	GO:0004698
13820	1966	atypical protein kinase C activity	molecular_function	GO:0004700
13820	1967	diacylglycerol-activated phospholipid-dependent protein kinase C activity	molecular_function	GO:0004701
13820	1968	receptor signaling protein serine/threonine kinase activity	molecular_function	GO:0004702
13820	1969	G-protein coupled receptor kinase activity	molecular_function	GO:0004703
13820	1970	NF-kappaB-inducing kinase activity	molecular_function	GO:0004704
13820	1971	JUN kinase activity	molecular_function	GO:0004705
13820	1972	JUN kinase kinase kinase activity	molecular_function	GO:0004706
13820	1973	MAP kinase activity	molecular_function	GO:0004707
13820	1974	MAP kinase kinase activity	molecular_function	GO:0004708
13820	1975	MAP kinase kinase kinase activity	molecular_function	GO:0004709
13820	1976	MAP/ERK kinase kinase activity	molecular_function	GO:0004710
13820	1977	ribosomal protein S6 kinase activity	molecular_function	GO:0004711
13820	1978	protein threonine/tyrosine kinase activity	molecular_function	GO:0004712
13820	1980	transmembrane receptor protein tyrosine kinase activity	molecular_function	GO:0004714
13820	1981	non-membrane spanning protein tyrosine kinase activity	molecular_function	GO:0004715
13820	1982	receptor signaling protein tyrosine kinase activity	molecular_function	GO:0004716
13820	1984	Janus kinase activity	molecular_function	GO:0004718
13820	4978	MAP kinase 1 activity	molecular_function	GO:0008338
13820	4979	MP kinase activity	molecular_function	GO:0008339
13820	4989	MAP kinase kinase kinase kinase activity	molecular_function	GO:0008349
13820	5023	IkappaB kinase activity	molecular_function	GO:0008384
13820	5080	phosphofructokinase activity	molecular_function	GO:0008443
13820	5174	JUN kinase kinase activity	molecular_function	GO:0008545
13820	5225	phosphorylase kinase regulator activity	molecular_function	GO:0008607
13820	5428	cobinamide kinase activity	molecular_function	GO:0008819
13820	8094	phosphatidylinositol phosphate kinase activity	molecular_function	GO:0016307
13820	8277	cyclin-dependent protein kinase regulator activity	molecular_function	GO:0016538
13820	8502	phosphotransferase activity, alcohol group as acceptor	molecular_function	GO:0016773
13820	8634	MAP kinase 2 activity	molecular_function	GO:0016908
13820	8635	SAP kinase activity	molecular_function	GO:0016909
13820	9567	phenol kinase activity	molecular_function	GO:0018720
13820	10029	transmembrane receptor protein kinase activity	molecular_function	GO:0019199
13820	10721	cyclin-dependent protein kinase activating kinase activity	molecular_function	GO:0019912
13820	10722	cyclin-dependent protein kinase activating kinase regulator activity	molecular_function	GO:0019914
13820	12218	phosphoinositide 3-kinase activity	molecular_function	GO:0035004
13820	13113	eukaryotic elongation factor-2 kinase regulator activity	molecular_function	GO:0042556
13820	13114	eukaryotic elongation factor-2 kinase activator activity	molecular_function	GO:0042557
13858	680	rhodopsin-like receptor activity	molecular_function	GO:0001584
13858	2235	neuropeptide Y receptor activity	molecular_function	GO:0004983
13877	2450	transporter activity	molecular_function	GO:0005215
13877	2487	potassium channel activity	molecular_function	GO:0005267
13916	1056	DNA binding	molecular_function	GO:0003677
13917	680	rhodopsin-like receptor activity	molecular_function	GO:0001584
13935	2639	copper ion binding	molecular_function	GO:0005507
14031	1076	transcription factor activity	molecular_function	GO:0003700
14031	5017	galactosyltransferase activity	molecular_function	GO:0008378
14031	14	alpha-1,6-mannosyltransferase activity	molecular_function	GO:0000009
14031	31	alpha-1,2-mannosyltransferase activity	molecular_function	GO:0000026
14031	34	mannosyltransferase activity	molecular_function	GO:0000030
14031	37	alpha-1,3-mannosyltransferase activity	molecular_function	GO:0000033
14031	1317	UDP-glucose:glycoprotein glucosyltransferase activity	molecular_function	GO:0003980
14031	1673	glycolipid mannosyltransferase activity	molecular_function	GO:0004376
14031	1849	oligosaccharyl transferase activity	molecular_function	GO:0004576
14031	1855	dolichyl-phosphate-glucose-glycolipid alpha-glucosyltransferase activity	molecular_function	GO:0004583
14031	5014	acetylglucosaminyltransferase activity	molecular_function	GO:0008375
14031	5015	acetylgalactosaminyltransferase activity	molecular_function	GO:0008376
14031	5055	fucosyltransferase activity	molecular_function	GO:0008417
14031	5527	lipopolysaccharide-1,6-galactosyltransferase activity	molecular_function	GO:0008921
14031	8045	UDP-N-acetylglucosamine-peptide N-acetylglucosaminyltransferase activity	molecular_function	GO:0016253
14031	8488	transferase activity, transferring hexosyl groups	molecular_function	GO:0016758
14031	8489	cellulose synthase activity	molecular_function	GO:0016759
14031	9562	9-phenanthrol UDP-glucuronosyltransferase activity	molecular_function	GO:0018715
14031	9563	1-phenanthrol glycosyltransferase activity	molecular_function	GO:0018716
14031	9564	9-phenanthrol glycosyltransferase activity	molecular_function	GO:0018717
14031	9565	1,2-dihydroxy-phenanthrene glycosyltransferase activity	molecular_function	GO:0018718
14031	9945	phenanthrol glycosyltransferase activity	molecular_function	GO:0019112
14031	10017	beta-1,4-mannosyltransferase activity	molecular_function	GO:0019187
14031	12844	dolichyl pyrophosphate Man9GlcNAc2 alpha-1,3-glucosyltransferase activity	molecular_function	GO:0042281
14031	12846	dolichyl pyrophosphate Glc1Man9GlcNAc2 alpha-1,3-glucosyltransferase activity	molecular_function	GO:0042283
14031	15530	glucosyltransferase activity	molecular_function	GO:0046527
14031	15914	alpha(1,3)-fucosyltransferase activity	molecular_function	GO:0046920
14031	15915	alpha(1,6)-fucosyltransferase activity	molecular_function	GO:0046921
14047	1596	trypsin activity	molecular_function	GO:0004295
14047	1579	chymotrypsin activity	molecular_function	GO:0004263
14047	1573	serine-type endopeptidase activity	molecular_function	GO:0004252
14047	1591	subtilase activity	molecular_function	GO:0004289
14047	4786	pancreatic elastase activity	molecular_function	GO:0008132
14047	4889	plasminogen activator activity	molecular_function	GO:0008243
14047	5594	serine-type signal peptidase activity	molecular_function	GO:0008991
14047	8536	proprotein convertase activity	molecular_function	GO:0016808
14074	1107	structural constituent of ribosome	molecular_function	GO:0003735
14178	1170	catalytic activity	molecular_function	GO:0003824
14189	11858	heat shock protein binding	molecular_function	GO:0031072
14189	18577	unfolded protein binding	molecular_function	GO:0051082
14216	680	rhodopsin-like receptor activity	molecular_function	GO:0001584
14237	680	rhodopsin-like receptor activity	molecular_function	GO:0001584
14306	680	rhodopsin-like receptor activity	molecular_function	GO:0001584
14389	4843	phosphatidate phosphatase activity	molecular_function	GO:0008195
14438	680	rhodopsin-like receptor activity	molecular_function	GO:0001584
14487	2450	transporter activity	molecular_function	GO:0005215
14501	680	rhodopsin-like receptor activity	molecular_function	GO:0001584
14501	2229	melanocortin receptor activity	molecular_function	GO:0004977
14580	1549	metalloendopeptidase activity	molecular_function	GO:0004222
14580	4883	metallopeptidase activity	molecular_function	GO:0008237
14580	4913	zinc ion binding	molecular_function	GO:0008270
14580	1557	matrilysin activity	molecular_function	GO:0004235
14617	1596	trypsin activity	molecular_function	GO:0004295
14617	1579	chymotrypsin activity	molecular_function	GO:0004263
14650	4823	O-methyltransferase activity	molecular_function	GO:0008171
14650	12969	caffeoyl-CoA O-methyltransferase activity	molecular_function	GO:0042409
14685	1096	RNA binding	molecular_function	GO:0003723
14699	680	rhodopsin-like receptor activity	molecular_function	GO:0001584
14714	1055	nucleic acid binding	molecular_function	GO:0003676
14714	4913	zinc ion binding	molecular_function	GO:0008270
14752	1126	actin binding	molecular_function	GO:0003779
14786	680	rhodopsin-like receptor activity	molecular_function	GO:0001584
14817	1596	trypsin activity	molecular_function	GO:0004295
14817	1579	chymotrypsin activity	molecular_function	GO:0004263
14817	4780	pancreatic elastase I activity	molecular_function	GO:0008125
14817	4786	pancreatic elastase activity	molecular_function	GO:0008132
14897	2654	GTP binding	molecular_function	GO:0005525
14899	680	rhodopsin-like receptor activity	molecular_function	GO:0001584
14931	1629	fructose-bisphosphate aldolase activity	molecular_function	GO:0004332
14931	4913	zinc ion binding	molecular_function	GO:0008270
15006	5017	galactosyltransferase activity	molecular_function	GO:0008378
15006	14	alpha-1,6-mannosyltransferase activity	molecular_function	GO:0000009
15006	31	alpha-1,2-mannosyltransferase activity	molecular_function	GO:0000026
15006	34	mannosyltransferase activity	molecular_function	GO:0000030
15006	37	alpha-1,3-mannosyltransferase activity	molecular_function	GO:0000033
15006	1317	UDP-glucose:glycoprotein glucosyltransferase activity	molecular_function	GO:0003980
15006	1673	glycolipid mannosyltransferase activity	molecular_function	GO:0004376
15006	1849	oligosaccharyl transferase activity	molecular_function	GO:0004576
15006	1855	dolichyl-phosphate-glucose-glycolipid alpha-glucosyltransferase activity	molecular_function	GO:0004583
15006	5014	acetylglucosaminyltransferase activity	molecular_function	GO:0008375
15006	5015	acetylgalactosaminyltransferase activity	molecular_function	GO:0008376
15006	5055	fucosyltransferase activity	molecular_function	GO:0008417
15006	5527	lipopolysaccharide-1,6-galactosyltransferase activity	molecular_function	GO:0008921
15006	8045	UDP-N-acetylglucosamine-peptide N-acetylglucosaminyltransferase activity	molecular_function	GO:0016253
15006	8488	transferase activity, transferring hexosyl groups	molecular_function	GO:0016758
15006	8489	cellulose synthase activity	molecular_function	GO:0016759
15006	9562	9-phenanthrol UDP-glucuronosyltransferase activity	molecular_function	GO:0018715
15006	9563	1-phenanthrol glycosyltransferase activity	molecular_function	GO:0018716
15006	9564	9-phenanthrol glycosyltransferase activity	molecular_function	GO:0018717
15006	9565	1,2-dihydroxy-phenanthrene glycosyltransferase activity	molecular_function	GO:0018718
15006	9945	phenanthrol glycosyltransferase activity	molecular_function	GO:0019112
15006	10017	beta-1,4-mannosyltransferase activity	molecular_function	GO:0019187
15006	12844	dolichyl pyrophosphate Man9GlcNAc2 alpha-1,3-glucosyltransferase activity	molecular_function	GO:0042281
15006	12846	dolichyl pyrophosphate Glc1Man9GlcNAc2 alpha-1,3-glucosyltransferase activity	molecular_function	GO:0042283
15006	15530	glucosyltransferase activity	molecular_function	GO:0046527
15006	15914	alpha(1,3)-fucosyltransferase activity	molecular_function	GO:0046920
15006	15915	alpha(1,6)-fucosyltransferase activity	molecular_function	GO:0046921
15022	1170	catalytic activity	molecular_function	GO:0003824
15022	1493	dodecenoyl-CoA delta-isomerase activity	molecular_function	GO:0004165
15022	1599	enoyl-CoA hydratase activity	molecular_function	GO:0004300
15147	1693	histone acetyltransferase activity	molecular_function	GO:0004402
15207	1596	trypsin activity	molecular_function	GO:0004295
15207	1579	chymotrypsin activity	molecular_function	GO:0004263
15302	1549	metalloendopeptidase activity	molecular_function	GO:0004222
15302	4883	metallopeptidase activity	molecular_function	GO:0008237
15302	4913	zinc ion binding	molecular_function	GO:0008270
15302	1557	matrilysin activity	molecular_function	GO:0004235
15338	2079	cysteine-tRNA ligase activity	molecular_function	GO:0004817
15338	2653	ATP binding	molecular_function	GO:0005524
15389	1126	actin binding	molecular_function	GO:0003779
15442	1076	transcription factor activity	molecular_function	GO:0003700
15442	1056	DNA binding	molecular_function	GO:0003677
15442	4913	zinc ion binding	molecular_function	GO:0008270
15493	680	rhodopsin-like receptor activity	molecular_function	GO:0001584
15493	2450	transporter activity	molecular_function	GO:0005215
15612	2062	thyroxine 5'-deiodinase activity	molecular_function	GO:0004800
15679	2103	ubiquitin-protein ligase activity	molecular_function	GO:0004842
15679	4913	zinc ion binding	molecular_function	GO:0008270
15898	2653	ATP binding	molecular_function	GO:0005524
15898	4688	ATP-dependent helicase activity	molecular_function	GO:0008026
15898	1055	nucleic acid binding	molecular_function	GO:0003676
15898	1683	helicase activity	molecular_function	GO:0004386
16003	2437	extracellular matrix structural constituent	molecular_function	GO:0005201
16015	4749	cytoskeletal protein binding	molecular_function	GO:0008092
16140	2418	hormone activity	molecular_function	GO:0005179
16140	1055	nucleic acid binding	molecular_function	GO:0003676
16140	4913	zinc ion binding	molecular_function	GO:0008270
16273	680	rhodopsin-like receptor activity	molecular_function	GO:0001584
16279	8235	oxidoreductase activity	molecular_function	GO:0016491
16286	2591	nucleoside:sodium symporter activity	molecular_function	GO:0005415
16334	1170	catalytic activity	molecular_function	GO:0003824
16419	2487	potassium channel activity	molecular_function	GO:0005267
16432	1893	phospholipase A2 activity	molecular_function	GO:0004623
16432	2641	calcium ion binding	molecular_function	GO:0005509
16449	8488	transferase activity, transferring hexosyl groups	molecular_function	GO:0016758
16493	1055	nucleic acid binding	molecular_function	GO:0003676
16493	4913	zinc ion binding	molecular_function	GO:0008270
16611	1317	UDP-glucose:glycoprotein glucosyltransferase activity	molecular_function	GO:0003980
16632	2146	transmembrane receptor activity	molecular_function	GO:0004888
16747	2653	ATP binding	molecular_function	GO:0005524
16747	10031	nucleotide kinase activity	molecular_function	GO:0019201
16789	680	rhodopsin-like receptor activity	molecular_function	GO:0001584
16808	1121	motor activity	molecular_function	GO:0003774
16808	2653	ATP binding	molecular_function	GO:0005524
16815	1076	transcription factor activity	molecular_function	GO:0003700
16815	1056	DNA binding	molecular_function	GO:0003677
16838	1783	monooxygenase activity	molecular_function	GO:0004497
16941	2654	GTP binding	molecular_function	GO:0005525
16971	2553	sugar porter activity	molecular_function	GO:0005351
16985	4740	growth factor activity	molecular_function	GO:0008083
16994	2654	GTP binding	molecular_function	GO:0005525
17158	2654	GTP binding	molecular_function	GO:0005525
17185	1107	structural constituent of ribosome	molecular_function	GO:0003735
17260	1108	translation initiation factor activity	molecular_function	GO:0003743
17260	1096	RNA binding	molecular_function	GO:0003723
17263	1939	protein kinase activity	molecular_function	GO:0004672
17263	2653	ATP binding	molecular_function	GO:0005524
17263	1979	protein-tyrosine kinase activity	molecular_function	GO:0004713
17311	680	rhodopsin-like receptor activity	molecular_function	GO:0001584
17332	2553	sugar porter activity	molecular_function	GO:0005351
17511	2553	sugar porter activity	molecular_function	GO:0005351
17529	2553	sugar porter activity	molecular_function	GO:0005351
17538	680	rhodopsin-like receptor activity	molecular_function	GO:0001584
17545	2553	sugar porter activity	molecular_function	GO:0005351
17552	2553	sugar porter activity	molecular_function	GO:0005351
17566	2553	sugar porter activity	molecular_function	GO:0005351
17578	2553	sugar porter activity	molecular_function	GO:0005351
17583	2553	sugar porter activity	molecular_function	GO:0005351
17586	2553	sugar porter activity	molecular_function	GO:0005351
17587	2553	sugar porter activity	molecular_function	GO:0005351
17590	2553	sugar porter activity	molecular_function	GO:0005351
17604	2553	sugar porter activity	molecular_function	GO:0005351
17606	2553	sugar porter activity	molecular_function	GO:0005351
17632	2641	calcium ion binding	molecular_function	GO:0005509
17677	1056	DNA binding	molecular_function	GO:0003677
17677	1076	transcription factor activity	molecular_function	GO:0003700
17690	2553	sugar porter activity	molecular_function	GO:0005351
17713	2553	sugar porter activity	molecular_function	GO:0005351
17862	2553	sugar porter activity	molecular_function	GO:0005351
17962	2657	sugar binding	molecular_function	GO:0005529
18126	2553	sugar porter activity	molecular_function	GO:0005351
18324	1076	transcription factor activity	molecular_function	GO:0003700
18367	1056	DNA binding	molecular_function	GO:0003677
18368	2434	structural molecule activity	molecular_function	GO:0005198
[truncated: 28,253 more rows]

## Sheet: kog_cell_process
proteinId	transcriptId	proteinId	kogid	kogdefline	kogClass	kogGroup
[truncated: 9,072 more rows]

[truncated: 5 more sheets: kog_storage, kog_metab, kog_poor_char, interpro, uniprot]
